# Supplementary material for: Looking like the locals - gut microbiome changes post-release in an endangered species
Source: Anim Microbiome. 2019 Oct 3;1:8. doi: 10.1186/s42523-019-0012-4 (PMC7807427; doi:10.1186/s42523-019-0012-4)
Supplement: Supplementary file 2 — Table S2. List of microbiome samples from each translocation, including animal ID, origin and sample collection dates. (XLSX 10 kb) [file 42523_2019_12_MOESM2_ESM.xlsx]

## Sheet: Captive to wild
Additional file 2: Table S2: List of release and wild incumbent animals
Captive to wild translocation (Maria Island release 2017)
Devil ID	Origin	Pre-release		Post-release 1 (3 months)	Post-release 2 (6 months)
Released
Rhonda	Intensive captive	17/10/17	2017-01-11	21/1/18 & 19/2/18	19/6/18
Ursula	Intensive captive		31/10/17	21/1/18	19/6/18
Queenie	Intensive captive	25/9/17	31/10/17		19/6/18
Gefling	Intensive captive	2017-07-09			20/6/18
Andi	Intensive captive	29/8/17	17/9/17 & 31/10/17	21/1/18	17/6/18
Wild Incumbent
Nosy-Be	Maria				20/6/18
Graciosa	Maria				20/6/18
Elrick	Maria				20/6/18
Dashi	Maria				20/6/18
Waratah	Maria				20/6/18
Maria	Maria				20/6/18
Gemora	Maria				20/6/18

## Sheet: wild to wild
Additional file 2: Table S2: List of release and wild incumbent animals
Wild to wild translocation (Stony Head release 2016)
Devil ID	Origin	Pre-release	Free-range enclosure	Post-release 1 (1 months)	Post-release 2 (2-3 months)	Post-release 3 (1 year)
Released
Akaroa	Maria	18/6/16	26/8/16		2016-01-11	22/9/17
Ararat	Maria	14/6/16	23/8/16		2016-02-11
Askja	Maria	14/6/16	30/8/16		2016-06-11
Frosty	Maria	18/6/16	26/8/16	20/9/16
Fraser	Maria	23/6/16	23/8/16		27/10/16
Macca	Maria	18/6/16	31/8/16	15/9/16	2016-01-11	20/9/17
Nutella	Maria	25/5/16 & 18/6/16	26/8/16	15/9/16	2016-01-11	21/9/17
Rapanui	Maria	18/6/16			2016-02-11
Rotorua	Maria	18/6/16		22/9/16
Wild icumbent
Onyx	Stony Head					21/9/17
Ruby	Stony Head					23/9/17
Garnet	Stony Head					21/9/17
Amber	Stony Head					20/9/17
Topaz	Stony Head					23/9/17
