# Supplementary material for: Looking like the locals - gut microbiome changes post-release in an endangered species
Source: Anim Microbiome. 2019 Oct 3;1:8. doi: 10.1186/s42523-019-0012-4 (PMC7807427; doi:10.1186/s42523-019-0012-4)
Supplement: Supplementary file 3 — Table S3. Taxonomic compositions of all microbiome samples from the captive-to-wild translocation (Maria Island release) at the phylum, class, order, family, genus levels. (XLSX 129 kb) [file 42523_2019_12_MOESM3_ESM.xlsx]

## Sheet: Phylum
Addiontal file 3: Table S3: taxonomic composition of all microbiome samples from the captive to wild translocation (Maria Island release) at phylum, calss, order, family and genus levels
Taxonomic features (ASVs)	Gem200618	Mar200618	Ga200618	An170618	El200618	Wa200618	An210118	Que311017	Da200618	Rh170917	An311017	No200618	Ge200618	Ur210118	Rh210118	An170917	Rh190218	Ge070917	Que250817	An150817	Que190618	Rh190618	Rh011117	Ur311017	Ur190618	Rh250817
Unassigned;Other	0.00451067	0.0139348	0.00833669	0.00334273	0.00330246	0.00829642	0.00209424	0.00149013	0.0179621	0.000201369	0.000684656	0.023238	0.00898107	0.0263391	0.00406766	0.00116794	0.00789368	0.003383	0.00306081	0.00281917	0.00845751	0.00318164	0.000604108	0.000322191	0.00700765	0.000201369
k__Archaea;p__Crenarchaeota	0	0	4.02739e-05	0	0	4.02739e-05	0	0.000161095	4.02739e-05	4.02739e-05	4.02739e-05	8.05477e-05	4.02739e-05	0	0	8.05477e-05	0	4.02739e-05	8.05477e-05	0.000120822	0	4.02739e-05	0	0.000120822	8.05477e-05	0.000241643
k__Archaea;p__Euryarchaeota	0	8.05477e-05	0	0	0	4.02739e-05	0	0	0	4.02739e-05	4.02739e-05	0	8.05477e-05	4.02739e-05	8.05477e-05	0	0	0	4.02739e-05	8.05477e-05	4.02739e-05	0	0	0	0	8.05477e-05
k__Bacteria;Other	0	0	0	0	0	0	4.02739e-05	0	0	0	0	0	0	0	0	0	0	0	0	0	0	0	0	0	0	0
k__Bacteria;p__	0	0	4.02739e-05	0	0	0	0	0	0	0	0	0	0	0	0	0	0	0	0	0	0	0	0	0	0	0
k__Bacteria;p__Acidobacteria	4.02739e-05	4.02739e-05	0.000241643	0	0	0.00072493	4.02739e-05	0	0	0	8.05477e-05	0.000201369	0	0	0	4.02739e-05	0	0	0	0	0	4.02739e-05	0	0	0	8.05477e-05
k__Bacteria;p__Actinobacteria	0.00334273	0.00120822	0.000845751	0.00052356	0.00128876	0.00467177	0.00511478	0.000322191	0.00052356	0.0280709	0.00503423	0.000161095	0.00177205	0.000644382	4.02739e-05	0.000281917	0.00362465	0.010592	0.00108739	0.012646	4.02739e-05	0.000845751	0.00173178	0.00177205	0.000161095	0.00201369
k__Bacteria;p__Armatimonadetes	4.02739e-05	0	0	0	0	0.000120822	0	0	0	4.02739e-05	0	0	0	0	0	0	0	0	0	0	0	0	0	0	0	0
k__Bacteria;p__Bacteroidetes	0.00390656	0.0193315	0.148369	0.0189287	0.000563834	0.00237616	0.00571889	0.00161095	0.292026	0.0105115	0.0138139	0.311518	0.000845751	0.021466	8.05477e-05	0.000443012	0.00201369	0.0291986	0.00600081	0.00072493	0.0407974	0.348329	0.00161095	0.000483286	0.486106	0.00712847
k__Bacteria;p__Chlamydiae	0	0	0	0	0	4.02739e-05	0.000201369	0	0	0	0	0	0	4.02739e-05	0	0	4.02739e-05	0	0	0	0	0	0	0	0	0
k__Bacteria;p__Chlorobi	0	0	0	0	0	0	4.02739e-05	0	0	0	0	0	0	0	0	0	0	8.05477e-05	0	0	0	0	0	0	0	0
k__Bacteria;p__Chloroflexi	4.02739e-05	0	4.02739e-05	0	0	0.000201369	0.000120822	0	0	0	0	4.02739e-05	4.02739e-05	0	0	0	0	0	0.000161095	0	0	8.05477e-05	0	0	0	0
k__Bacteria;p__Cyanobacteria	0	0.000362465	4.02739e-05	0	8.05477e-05	0.000161095	0.000402739	0	0	0	0.000120822	0	4.02739e-05	0	0	0	4.02739e-05	0.000120822	0	0	0	0	4.02739e-05	0.000241643	0	0
k__Bacteria;p__Firmicutes	0.541442	0.453685	0.228876	0.221788	0.184776	0.272614	0.462304	0.165566	0.240354	0.198631	0.802457	0.0909787	0.322553	0.369593	0.252034	0.378333	0.19855	0.366774	0.153725	0.558558	0.310793	0.183729	0.725816	0.115304	0.03383	0.929883
k__Bacteria;p__Fusobacteria	0.295288	0.352034	0.431172	0.319936	0.257833	0.269996	0.257592	0.512243	0.162022	0.00648409	0.00136931	0.380548	0.424648	0.0448248	0.00455095	0.0787757	0.322634	0.0557793	0.311518	0.00136931	0.521748	0.336206	0.00318164	0.830326	0.314257	0.00503423
k__Bacteria;p__GN02	0	0	0	0	0	0	4.02739e-05	0	0	0	0	0	0	0	0	0	0	4.02739e-05	0	4.02739e-05	0	0	0	0	0	0.000402739
k__Bacteria;p__Gemmatimonadetes	0	0	4.02739e-05	0	0	0.000201369	0	0	0	0	0	0	0	0	0	8.05477e-05	0	0	0	0	0	0	0	0	0	0
k__Bacteria;p__OD1	0	0	0	0	0	0	4.02739e-05	0	0	0	0	0	0	0	0	0	0	0	0	0	0	0	0	0	0	0
k__Bacteria;p__Planctomycetes	8.05477e-05	8.05477e-05	0.000161095	0	0	0.000443012	4.02739e-05	0	0	8.05477e-05	0	0	0.000161095	0	0	0	0	8.05477e-05	8.05477e-05	0	0	0	0	0	0	0
k__Bacteria;p__Proteobacteria	0.10886	0.151148	0.168345	0.416754	0.542851	0.393959	0.264277	0.290898	0.274909	0.754974	0.0849778	0.192992	0.235522	0.529521	0.721305	0.537857	0.461579	0.533669	0.52352	0.423117	0.104309	0.122795	0.180789	0.0488925	0.157753	0.0531212
k__Bacteria;p__Spirochaetes	0	0.000201369	0	0	0	0.000120822	4.02739e-05	0	0	4.02739e-05	4.02739e-05	0	0	0	0	0	0	0	0	0	0	0	4.02739e-05	0	0	0
k__Bacteria;p__TM7	0.000201369	0	4.02739e-05	0	0	0.000161095	4.02739e-05	0	0	0.00052356	8.05477e-05	0	8.05477e-05	0	0	8.05477e-05	4.02739e-05	0.000120822	0.000563834	0	0	0.000120822	4.02739e-05	0	0	0.00181232
k__Bacteria;p__Tenericutes	0.0419654	0.0078534	0.0133709	0.0187273	0.00930326	0.0454692	0.00181232	0.0277084	0.0120822	0.000362465	0.0912606	0.000161095	0.00515505	0.00753121	0.0178413	0.00281917	0.00342328	0.000120822	8.05477e-05	0.00052356	0.0138139	0.00463149	0.0861458	0.00253725	0.000805477	0
k__Bacteria;p__Verrucomicrobia	0.000281917	4.02739e-05	4.02739e-05	0	0	0.000362465	4.02739e-05	0	8.05477e-05	0	0	8.05477e-05	8.05477e-05	0	0	4.02739e-05	0.000161095	0	0	0	0	0	0	0	0	0
k__Bacteria;p__[Thermi]	0	0	0	0	0	0	0	0	0	0	0	0	0	0	0	0	0	0	8.05477e-05	0	0	0	0	0	0	0

## Sheet: Class
Taxonomic features (ASVs)	Gem200618	Mar200618	Ga200618	An170618	El200618	Wa200618	An210118	Que311017	Da200618	Rh170917	An311017	No200618	Ge200618	Ur210118	Rh210118	An170917	Rh190218	Ge070917	Que250817	An150817	Que190618	Rh190618	Rh011117	Ur311017	Ur190618	Rh250817
Unassigned;Other;Other	0.00451067	0.0139348	0.00833669	0.00334273	0.00330246	0.00829642	0.00209424	0.00149013	0.0179621	0.000201369	0.000684656	0.023238	0.00898107	0.0263391	0.00406766	0.00116794	0.00789368	0.003383	0.00306081	0.00281917	0.00845751	0.00318164	0.000604108	0.000322191	0.00700765	0.000201369
k__Archaea;p__Crenarchaeota;c__MBGB	0	0	0	0	0	4.02739e-05	0	0	0	0	0	0	0	0	0	0	0	0	4.02739e-05	4.02739e-05	0	0	0	0	0	0
k__Archaea;p__Crenarchaeota;c__MCG	0	0	4.02739e-05	0	0	0	0	4.02739e-05	0	0	0	0	0	0	0	8.05477e-05	0	0	0	0	0	0	0	4.02739e-05	4.02739e-05	0.000241643
k__Archaea;p__Crenarchaeota;c__Thaumarchaeota	0	0	0	0	0	0	0	0.000120822	4.02739e-05	4.02739e-05	4.02739e-05	8.05477e-05	4.02739e-05	0	0	0	0	4.02739e-05	4.02739e-05	8.05477e-05	0	4.02739e-05	0	8.05477e-05	4.02739e-05	0
k__Archaea;p__Euryarchaeota;c__Methanobacteria	0	0	0	0	0	0	0	0	0	0	0	0	4.02739e-05	0	0	0	0	0	0	4.02739e-05	0	0	0	0	0	0
k__Archaea;p__Euryarchaeota;c__Thermoplasmata	0	8.05477e-05	0	0	0	4.02739e-05	0	0	0	4.02739e-05	4.02739e-05	0	4.02739e-05	4.02739e-05	8.05477e-05	0	0	0	4.02739e-05	4.02739e-05	4.02739e-05	0	0	0	0	8.05477e-05
k__Bacteria;Other;Other	0	0	0	0	0	0	4.02739e-05	0	0	0	0	0	0	0	0	0	0	0	0	0	0	0	0	0	0	0
k__Bacteria;p__;c__	0	0	4.02739e-05	0	0	0	0	0	0	0	0	0	0	0	0	0	0	0	0	0	0	0	0	0	0	0
k__Bacteria;p__Acidobacteria;c__Acidobacteria-6	0	4.02739e-05	8.05477e-05	0	0	0.000120822	4.02739e-05	0	0	0	0	0	0	0	0	0	0	0	0	0	0	4.02739e-05	0	0	0	0
k__Bacteria;p__Acidobacteria;c__Acidobacteriia	4.02739e-05	0	8.05477e-05	0	0	8.05477e-05	0	0	0	0	0	8.05477e-05	0	0	0	4.02739e-05	0	0	0	0	0	0	0	0	0	0
k__Bacteria;p__Acidobacteria;c__DA052	0	0	0	0	0	8.05477e-05	0	0	0	0	0	0	0	0	0	0	0	0	0	0	0	0	0	0	0	0
k__Bacteria;p__Acidobacteria;c__Solibacteres	0	0	4.02739e-05	0	0	0	0	0	0	0	8.05477e-05	4.02739e-05	0	0	0	0	0	0	0	0	0	0	0	0	0	0
k__Bacteria;p__Acidobacteria;c__[Chloracidobacteria]	0	0	4.02739e-05	0	0	0.000443012	0	0	0	0	0	8.05477e-05	0	0	0	0	0	0	0	0	0	0	0	0	0	8.05477e-05
k__Bacteria;p__Actinobacteria;c__Acidimicrobiia	0.000120822	0	0.000120822	0	0	0	4.02739e-05	0	0	0.000120822	0	0	0	0	0	0	0	0	0	0	0	0	0	0	0	0
k__Bacteria;p__Actinobacteria;c__Actinobacteria	0.0026178	0.000362465	0.000644382	0.000483286	0.000443012	0.0043093	0.00116794	0.000322191	0.000161095	0.0277487	0.00483286	0.000120822	0.00108739	0.000604108	4.02739e-05	0.000281917	0.00326218	0.0105115	0.00104712	0.012646	4.02739e-05	0.000644382	0.00173178	0.000805477	0	0.00201369
k__Bacteria;p__Actinobacteria;c__Coriobacteriia	0.000402739	0.000805477	0	0	0.000845751	0	0.00390656	0	0.000362465	0	8.05477e-05	4.02739e-05	0.000604108	4.02739e-05	0	0	0.000362465	0	0	0	0	0.000201369	0	0.000966573	0.000161095	0
k__Bacteria;p__Actinobacteria;c__Nitriliruptoria	0	4.02739e-05	0	0	0	8.05477e-05	0	0	0	0	0	0	0	0	0	0	0	8.05477e-05	0	0	0	0	0	0	0	0
k__Bacteria;p__Actinobacteria;c__Rubrobacteria	0	0	0	0	0	0	0	0	0	0	0	0	4.02739e-05	0	0	0	0	0	0	0	0	0	0	0	0	0
k__Bacteria;p__Actinobacteria;c__Thermoleophilia	0.000201369	0	8.05477e-05	4.02739e-05	0	0.000281917	0	0	0	0.000201369	0.000120822	0	4.02739e-05	0	0	0	0	0	4.02739e-05	0	0	0	0	0	0	0
k__Bacteria;p__Armatimonadetes;c__Armatimonadia	4.02739e-05	0	0	0	0	0.000120822	0	0	0	0	0	0	0	0	0	0	0	0	0	0	0	0	0	0	0	0
k__Bacteria;p__Armatimonadetes;c__SHA-37	0	0	0	0	0	0	0	0	0	4.02739e-05	0	0	0	0	0	0	0	0	0	0	0	0	0	0	0	0
k__Bacteria;p__Bacteroidetes;c__Bacteroidia	0.0035441	0.0142569	0.143858	0.0184052	0.00052356	0.000604108	0.00531615	0.00120822	0.290737	8.05477e-05	0.000443012	0.311398	0.000845751	0.0122433	8.05477e-05	4.02739e-05	0.00144986	0.0262183	0.000322191	4.02739e-05	0.0407571	0.347765	0.000402739	0.000483286	0.486106	0.00165123
k__Bacteria;p__Bacteroidetes;c__Cytophagia	0	4.02739e-05	0.000402739	0	0	0.000322191	0	0	0	0.000362465	0	0	0	0	0	0	0	0	0.000201369	0	0	0.000120822	0	0	0	0.00144986
k__Bacteria;p__Bacteroidetes;c__Flavobacteriia	0.000322191	0.00487314	0.0037052	0.000322191	4.02739e-05	0.000644382	0.000402739	0.000402739	0.00120822	0.00382602	0.00890052	0	0	0.00922271	0	4.02739e-05	0.000483286	0.0026178	0.00358437	0.000201369	4.02739e-05	0.000281917	0.00116794	0	0	0.00402739
k__Bacteria;p__Bacteroidetes;c__Sphingobacteriia	4.02739e-05	4.02739e-05	0.000281917	0.000120822	0	0.000161095	0	0	8.05477e-05	0.00390656	0.00334273	8.05477e-05	0	0	0	0.000362465	8.05477e-05	0.000362465	0.00120822	0.000402739	0	0.000161095	4.02739e-05	0	0	0
k__Bacteria;p__Bacteroidetes;c__[Saprospirae]	0	0.000120822	0.000120822	8.05477e-05	0	0.000644382	0	0	0	0.00233588	0.00112767	4.02739e-05	0	0	0	0	0	0	0.000684656	8.05477e-05	0	0	0	0	0	0
k__Bacteria;p__Chlamydiae;c__Chlamydiia	0	0	0	0	0	4.02739e-05	0.000201369	0	0	0	0	0	0	4.02739e-05	0	0	4.02739e-05	0	0	0	0	0	0	0	0	0
k__Bacteria;p__Chlorobi;c__OPB56	0	0	0	0	0	0	0	0	0	0	0	0	0	0	0	0	0	8.05477e-05	0	0	0	0	0	0	0	0
k__Bacteria;p__Chlorobi;c__SJA-28	0	0	0	0	0	0	4.02739e-05	0	0	0	0	0	0	0	0	0	0	0	0	0	0	0	0	0	0	0
k__Bacteria;p__Chloroflexi;c__Anaerolineae	0	0	0	0	0	0	8.05477e-05	0	0	0	0	0	4.02739e-05	0	0	0	0	0	0	0	0	8.05477e-05	0	0	0	0
k__Bacteria;p__Chloroflexi;c__C0119	0	0	4.02739e-05	0	0	4.02739e-05	0	0	0	0	0	0	0	0	0	0	0	0	0	0	0	0	0	0	0	0
k__Bacteria;p__Chloroflexi;c__Chloroflexi	0	0	0	0	0	8.05477e-05	0	0	0	0	0	4.02739e-05	0	0	0	0	0	0	0	0	0	0	0	0	0	0
k__Bacteria;p__Chloroflexi;c__Ellin6529	0	0	0	0	0	8.05477e-05	4.02739e-05	0	0	0	0	0	0	0	0	0	0	0	0	0	0	0	0	0	0	0
k__Bacteria;p__Chloroflexi;c__Gitt-GS-136	0	0	0	0	0	0	0	0	0	0	0	0	0	0	0	0	0	0	8.05477e-05	0	0	0	0	0	0	0
k__Bacteria;p__Chloroflexi;c__Thermomicrobia	4.02739e-05	0	0	0	0	0	0	0	0	0	0	0	0	0	0	0	0	0	8.05477e-05	0	0	0	0	0	0	0
k__Bacteria;p__Cyanobacteria;c__4C0d-2	0	8.05477e-05	0	0	0	0	0	0	0	0	0.000120822	0	0	0	0	0	0	0	0	0	0	0	0	0	0	0
k__Bacteria;p__Cyanobacteria;c__Chloroplast	0	0.000281917	4.02739e-05	0	8.05477e-05	0.000120822	0.000362465	0	0	0	0	0	4.02739e-05	0	0	0	4.02739e-05	0.000120822	0	0	0	0	4.02739e-05	0.000241643	0	0
k__Bacteria;p__Cyanobacteria;c__Oscillatoriophycideae	0	0	0	0	0	4.02739e-05	4.02739e-05	0	0	0	0	0	0	0	0	0	0	0	0	0	0	0	0	0	0	0
k__Bacteria;p__Firmicutes;Other	0	0	0	0	0	0	0	0	0	0	0	0	0	4.02739e-05	0	0	0	0	0	0	0	0	0	0	0	0
k__Bacteria;p__Firmicutes;c__Bacilli	0.0777688	0.0179621	0.0385018	0.0732179	0.0449054	0.0694724	0.285058	0.00998792	0.155377	0.140193	0.113008	0.0175594	0.00873943	0.21768	0.195046	0.0444221	0.0562223	0.0144583	0.00318164	0.395127	0.00414821	0.00197342	0.0134917	0.0438582	0.000926299	0.00467177
k__Bacteria;p__Firmicutes;c__Clostridia	0.463431	0.435562	0.188401	0.148449	0.13967	0.20294	0.166694	0.152759	0.0837696	0.0583166	0.669392	0.0732582	0.313532	0.113814	0.0569472	0.333911	0.142046	0.351148	0.150262	0.163351	0.306605	0.181393	0.69565	0.0590818	0.0328635	0.924487
k__Bacteria;p__Firmicutes;c__Erysipelotrichi	0.000241643	0.000161095	0.00197342	0.000120822	0.000201369	0.000201369	0.0105518	0.00281917	0.00120822	0.000120822	0.0200564	0.000161095	0.000281917	0.0380588	4.02739e-05	0	0.000281917	0.00116794	0.000281917	8.05477e-05	4.02739e-05	0.000362465	0.0166734	0.0123641	4.02739e-05	0.00072493
k__Bacteria;p__Fusobacteria;c__Fusobacteriia	0.295288	0.352034	0.431172	0.319936	0.257833	0.269996	0.257592	0.512243	0.162022	0.00648409	0.00136931	0.380548	0.424648	0.0448248	0.00455095	0.0787757	0.322634	0.0557793	0.311518	0.00136931	0.521748	0.336206	0.00318164	0.830326	0.314257	0.00503423
k__Bacteria;p__GN02;c__BD1-5	0	0	0	0	0	0	4.02739e-05	0	0	0	0	0	0	0	0	0	0	4.02739e-05	0	4.02739e-05	0	0	0	0	0	0.000402739
k__Bacteria;p__Gemmatimonadetes;c__Gemm-1	0	0	0	0	0	0.000120822	0	0	0	0	0	0	0	0	0	0	0	0	0	0	0	0	0	0	0	0
k__Bacteria;p__Gemmatimonadetes;c__Gemmatimonadetes	0	0	4.02739e-05	0	0	8.05477e-05	0	0	0	0	0	0	0	0	0	8.05477e-05	0	0	0	0	0	0	0	0	0	0
k__Bacteria;p__OD1;c__	0	0	0	0	0	0	4.02739e-05	0	0	0	0	0	0	0	0	0	0	0	0	0	0	0	0	0	0	0
k__Bacteria;p__Planctomycetes;c__Phycisphaerae	0	4.02739e-05	4.02739e-05	0	0	0.000120822	0	0	0	8.05477e-05	0	0	8.05477e-05	0	0	0	0	0	0	0	0	0	0	0	0	0
k__Bacteria;p__Planctomycetes;c__Planctomycetia	8.05477e-05	4.02739e-05	0.000120822	0	0	0.000322191	4.02739e-05	0	0	0	0	0	8.05477e-05	0	0	0	0	8.05477e-05	8.05477e-05	0	0	0	0	0	0	0
k__Bacteria;p__Proteobacteria;c__Alphaproteobacteria	0.00100685	0.000644382	0.00181232	0.00052356	0	0.00237616	0.000241643	0.000281917	0.00104712	0.00225534	0.0016915	0.000362465	0.000322191	4.02739e-05	8.05477e-05	0.000201369	4.02739e-05	0.00342328	0.00112767	0.000322191	0	0.000443012	0.000926299	0.00531615	0.000241643	0.0104712
k__Bacteria;p__Proteobacteria;c__Betaproteobacteria	0.000322191	0.000322191	0.00052356	0.000241643	0.000241643	0.00132904	0.000886025	0.000402739	0.0037052	0.00177205	0.0037052	4.02739e-05	0.000322191	0.00181232	0.000161095	0.000241643	0.00052356	0.00153041	0.000402739	0.000281917	0	0.000362465	0.000644382	0.00374547	0	0.00974627
k__Bacteria;p__Proteobacteria;c__Deltaproteobacteria	0.000120822	0.000886025	0.00302054	0.000241643	0.000644382	0.00197342	0.000120822	0	0.000805477	0	0	0.000362465	4.02739e-05	0.000443012	0.000443012	0	0.000281917	0	8.05477e-05	0	0.000362465	0.000886025	0	0	4.02739e-05	0.000805477
k__Bacteria;p__Proteobacteria;c__Epsilonproteobacteria	0.000402739	0.00116794	0.00197342	0.000161095	0.000563834	0.000201369	0.000120822	0.0122835	0.00664519	0.000161095	0.00104712	0.000201369	0.00193315	0.000281917	0.000443012	0.00128876	0.000483286	0.0235602	0.0680628	0.00108739	0.00140959	0.00269835	0.00314136	0	0.000402739	0.000684656
k__Bacteria;p__Proteobacteria;c__Gammaproteobacteria	0.107008	0.148127	0.161015	0.415586	0.541402	0.388039	0.262908	0.27793	0.262706	0.750785	0.078534	0.192026	0.232904	0.526943	0.720177	0.536126	0.46025	0.505155	0.453846	0.421426	0.102537	0.118405	0.176077	0.0398308	0.157068	0.0314136
k__Bacteria;p__Proteobacteria;c__TA18	0	0	0	0	0	4.02739e-05	0	0	0	0	0	0	0	0	0	0	0	0	0	0	0	0	0	0	0	0
k__Bacteria;p__Spirochaetes;c__Spirochaetes	0	0.000201369	0	0	0	0	0	0	0	0	4.02739e-05	0	0	0	0	0	0	0	0	0	0	0	0	0	0	0
k__Bacteria;p__Spirochaetes;c__[Brevinematae]	0	0	0	0	0	0.000120822	0	0	0	4.02739e-05	0	0	0	0	0	0	0	0	0	0	0	0	4.02739e-05	0	0	0
k__Bacteria;p__Spirochaetes;c__[Leptospirae]	0	0	0	0	0	0	4.02739e-05	0	0	0	0	0	0	0	0	0	0	0	0	0	0	0	0	0	0	0
k__Bacteria;p__TM7;c__SC3	0	0	0	0	0	4.02739e-05	0	0	0	0	0	0	0	0	0	0	0	0	0	0	0	0	0	0	0	0
k__Bacteria;p__TM7;c__TM7-1	0.000201369	0	0	0	0	0	0	0	0	0.000201369	0	0	8.05477e-05	0	0	8.05477e-05	0	0	0.000161095	0	0	0	0	0	0	0
k__Bacteria;p__TM7;c__TM7-3	0	0	4.02739e-05	0	0	0.000120822	4.02739e-05	0	0	0.000322191	8.05477e-05	0	0	0	0	0	4.02739e-05	0.000120822	0.000402739	0	0	0.000120822	4.02739e-05	0	0	0.00181232
k__Bacteria;p__Tenericutes;c__CK-1C4-19	0	0	0	0	0	0	0	0	0	0	0.000120822	0	0	0	0	0	0	0	0	0	0	0	0	0	0	0
k__Bacteria;p__Tenericutes;c__Mollicutes	0.0419654	0.0078534	0.0133709	0.0187273	0.00930326	0.0454692	0.00181232	0.0277084	0.0120822	0.000362465	0.0910592	0.000161095	0.00515505	0.00753121	0.0178413	0.00281917	0.00342328	0.000120822	8.05477e-05	0.00052356	0.0138139	0.00463149	0.0861458	0.00253725	0.000805477	0
k__Bacteria;p__Tenericutes;c__RF3	0	0	0	0	0	0	0	0	0	0	8.05477e-05	0	0	0	0	0	0	0	0	0	0	0	0	0	0	0
k__Bacteria;p__Verrucomicrobia;c__Opitutae	0	4.02739e-05	0	0	0	0	0	0	0	0	0	0	0	0	0	0	0	0	0	0	0	0	0	0	0	0
k__Bacteria;p__Verrucomicrobia;c__Verrucomicrobiae	0	0	4.02739e-05	0	0	8.05477e-05	0	0	8.05477e-05	0	0	0	0	0	0	4.02739e-05	0.000161095	0	0	0	0	0	0	0	0	0
k__Bacteria;p__Verrucomicrobia;c__[Pedosphaerae]	0	0	0	0	0	4.02739e-05	0	0	0	0	0	0	0	0	0	0	0	0	0	0	0	0	0	0	0	0
k__Bacteria;p__Verrucomicrobia;c__[Spartobacteria]	0.000281917	0	0	0	0	0.000241643	4.02739e-05	0	0	0	0	8.05477e-05	8.05477e-05	0	0	0	0	0	0	0	0	0	0	0	0	0
k__Bacteria;p__[Thermi];c__Deinococci	0	0	0	0	0	0	0	0	0	0	0	0	0	0	0	0	0	0	8.05477e-05	0	0	0	0	0	0	0

## Sheet: Family
Taxonomic features (ASVs)	Gem200618	Mar200618	Ga200618	An170618	El200618	Wa200618	An210118	Que311017	Da200618	Rh170917	An311017	No200618	Ge200618	Ur210118	Rh210118	An170917	Rh190218	Ge070917	Que250817	An150817	Que190618	Rh190618	Rh011117	Ur311017	Ur190618	Rh250817
Unassigned;Other;Other;Other;Other	0.00451067	0.0139348	0.00833669	0.00334273	0.00330246	0.00829642	0.00209424	0.00149013	0.0179621	0.000201369	0.000684656	0.023238	0.00898107	0.0263391	0.00406766	0.00116794	0.00789368	0.003383	0.00306081	0.00281917	0.00845751	0.00318164	0.000604108	0.000322191	0.00700765	0.000201369
k__Archaea;p__Crenarchaeota;c__MBGB;o__;f__	0	0	0	0	0	4.02739e-05	0	0	0	0	0	0	0	0	0	0	0	0	4.02739e-05	4.02739e-05	0	0	0	0	0	0
k__Archaea;p__Crenarchaeota;c__MCG;o__;f__	0	0	4.02739e-05	0	0	0	0	0	0	0	0	0	0	0	0	4.02739e-05	0	0	0	0	0	0	0	4.02739e-05	0	0
k__Archaea;p__Crenarchaeota;c__MCG;o__B10;f__	0	0	0	0	0	0	0	0	0	0	0	0	0	0	0	4.02739e-05	0	0	0	0	0	0	0	0	0	0.000201369
k__Archaea;p__Crenarchaeota;c__MCG;o__pGrfC26;f__	0	0	0	0	0	0	0	4.02739e-05	0	0	0	0	0	0	0	0	0	0	0	0	0	0	0	0	4.02739e-05	4.02739e-05
k__Archaea;p__Crenarchaeota;c__Thaumarchaeota;o__Cenarchaeales;f__Cenarchaeaceae	0	0	0	0	0	0	0	0.000120822	0	4.02739e-05	4.02739e-05	8.05477e-05	4.02739e-05	0	0	0	0	4.02739e-05	4.02739e-05	8.05477e-05	0	4.02739e-05	0	4.02739e-05	4.02739e-05	0
k__Archaea;p__Crenarchaeota;c__Thaumarchaeota;o__Nitrososphaerales;f__Nitrososphaeraceae	0	0	0	0	0	0	0	0	4.02739e-05	0	0	0	0	0	0	0	0	0	0	0	0	0	0	4.02739e-05	0	0
k__Archaea;p__Euryarchaeota;c__Methanobacteria;o__Methanobacteriales;f__	0	0	0	0	0	0	0	0	0	0	0	0	0	0	0	0	0	0	0	4.02739e-05	0	0	0	0	0	0
k__Archaea;p__Euryarchaeota;c__Methanobacteria;o__Methanobacteriales;f__Methanobacteriaceae	0	0	0	0	0	0	0	0	0	0	0	0	4.02739e-05	0	0	0	0	0	0	0	0	0	0	0	0	0
k__Archaea;p__Euryarchaeota;c__Thermoplasmata;o__E2;f__DHVEG-1	0	8.05477e-05	0	0	0	4.02739e-05	0	0	0	4.02739e-05	4.02739e-05	0	4.02739e-05	4.02739e-05	8.05477e-05	0	0	0	4.02739e-05	4.02739e-05	4.02739e-05	0	0	0	0	8.05477e-05
k__Bacteria;Other;Other;Other;Other	0	0	0	0	0	0	4.02739e-05	0	0	0	0	0	0	0	0	0	0	0	0	0	0	0	0	0	0	0
k__Bacteria;p__;c__;o__;f__	0	0	4.02739e-05	0	0	0	0	0	0	0	0	0	0	0	0	0	0	0	0	0	0	0	0	0	0	0
k__Bacteria;p__Acidobacteria;c__Acidobacteria-6;o__iii1-15;f__	0	4.02739e-05	8.05477e-05	0	0	0.000120822	4.02739e-05	0	0	0	0	0	0	0	0	0	0	0	0	0	0	4.02739e-05	0	0	0	0
k__Bacteria;p__Acidobacteria;c__Acidobacteriia;o__Acidobacteriales;f__Acidobacteriaceae	4.02739e-05	0	8.05477e-05	0	0	4.02739e-05	0	0	0	0	0	4.02739e-05	0	0	0	4.02739e-05	0	0	0	0	0	0	0	0	0	0
k__Bacteria;p__Acidobacteria;c__Acidobacteriia;o__Acidobacteriales;f__Koribacteraceae	0	0	0	0	0	4.02739e-05	0	0	0	0	0	4.02739e-05	0	0	0	0	0	0	0	0	0	0	0	0	0	0
k__Bacteria;p__Acidobacteria;c__DA052;o__Ellin6513;f__	0	0	0	0	0	8.05477e-05	0	0	0	0	0	0	0	0	0	0	0	0	0	0	0	0	0	0	0	0
k__Bacteria;p__Acidobacteria;c__Solibacteres;o__Solibacterales;f__	0	0	0	0	0	0	0	0	0	0	0	4.02739e-05	0	0	0	0	0	0	0	0	0	0	0	0	0	0
k__Bacteria;p__Acidobacteria;c__Solibacteres;o__Solibacterales;f__Solibacteraceae	0	0	4.02739e-05	0	0	0	0	0	0	0	8.05477e-05	0	0	0	0	0	0	0	0	0	0	0	0	0	0	0
k__Bacteria;p__Acidobacteria;c__[Chloracidobacteria];o__DS-100;f__	0	0	0	0	0	4.02739e-05	0	0	0	0	0	0	0	0	0	0	0	0	0	0	0	0	0	0	0	0
k__Bacteria;p__Acidobacteria;c__[Chloracidobacteria];o__RB41;f__	0	0	4.02739e-05	0	0	0	0	0	0	0	0	0	0	0	0	0	0	0	0	0	0	0	0	0	0	0
k__Bacteria;p__Acidobacteria;c__[Chloracidobacteria];o__RB41;f__Ellin6075	0	0	0	0	0	0.000402739	0	0	0	0	0	8.05477e-05	0	0	0	0	0	0	0	0	0	0	0	0	0	8.05477e-05
k__Bacteria;p__Actinobacteria;c__Acidimicrobiia;o__Acidimicrobiales;f__	0	0	8.05477e-05	0	0	0	0	0	0	0.000120822	0	0	0	0	0	0	0	0	0	0	0	0	0	0	0	0
k__Bacteria;p__Actinobacteria;c__Acidimicrobiia;o__Acidimicrobiales;f__C111	0.000120822	0	4.02739e-05	0	0	0	4.02739e-05	0	0	0	0	0	0	0	0	0	0	0	0	0	0	0	0	0	0	0
k__Bacteria;p__Actinobacteria;c__Actinobacteria;o__Actinomycetales;Other	0	0	0	0	0	0	0	0	0	0	0	0	0	0	0	4.02739e-05	0	0	0	0	0	0	0	0	0	0
k__Bacteria;p__Actinobacteria;c__Actinobacteria;o__Actinomycetales;f__	8.05477e-05	0	4.02739e-05	0	0	0	0.000281917	0	0	8.05477e-05	0	0	8.05477e-05	0	0	0	0	0	0	0	0	0	0	0	0	0
k__Bacteria;p__Actinobacteria;c__Actinobacteria;o__Actinomycetales;f__Actinomycetaceae	0.000886025	0.000201369	0.000201369	0	0.000161095	0.00136931	0	8.05477e-05	0	8.05477e-05	0.000161095	0	0.000322191	0	4.02739e-05	4.02739e-05	8.05477e-05	0.00479259	4.02739e-05	0.000604108	0	0.000120822	0.000805477	0	0	0.000644382
k__Bacteria;p__Actinobacteria;c__Actinobacteria;o__Actinomycetales;f__Actinosynnemataceae	0	0	0	0	0	0	0	0	0	4.02739e-05	0	0	0	0	0	0	0	0	0	0	0	0	0	0	0	0
k__Bacteria;p__Actinobacteria;c__Actinobacteria;o__Actinomycetales;f__Brevibacteriaceae	0	0	0	0	0	0	0	0.000120822	0	0.000443012	0	0	0	0	0	0	0	0	0	0	0	0	0	0	0	0
k__Bacteria;p__Actinobacteria;c__Actinobacteria;o__Actinomycetales;f__Cellulomonadaceae	0	0	0	4.02739e-05	0	0	0	0	0	4.02739e-05	0	0	0	0	0	0	0	0	0	4.02739e-05	0	0	0	0	0	0
k__Bacteria;p__Actinobacteria;c__Actinobacteria;o__Actinomycetales;f__Corynebacteriaceae	0.000120822	4.02739e-05	0	0.000362465	0.000120822	4.02739e-05	0.000201369	0	0	0	0.000201369	4.02739e-05	0.000120822	0	0	0	0	8.05477e-05	0	0	0	4.02739e-05	0	0	0	0
k__Bacteria;p__Actinobacteria;c__Actinobacteria;o__Actinomycetales;f__Dermabacteraceae	0	0	0	0	0	4.02739e-05	0	0	0	0.000402739	0.000120822	0	0	0	0	0	0	0	0	0	0	0	0	0	0	0
k__Bacteria;p__Actinobacteria;c__Actinobacteria;o__Actinomycetales;f__Dermacoccaceae	0	0	0	0	0	0	0	0	0	0.000201369	0	0	0	0	0	0	0	0	0	0	0	0	0	0	0	0
k__Bacteria;p__Actinobacteria;c__Actinobacteria;o__Actinomycetales;f__Dietziaceae	0	0	0	0	0	0	0	0	0	0	0.000120822	0	0	0	0	0	0	4.02739e-05	0	0	0	0	0	0	0	0
k__Bacteria;p__Actinobacteria;c__Actinobacteria;o__Actinomycetales;f__Frankiaceae	0.000120822	0	0	0	0	4.02739e-05	0	0	0	0	0.000120822	0	0	0	0	0	0	0	0	0	0	0	0	0	0	0
k__Bacteria;p__Actinobacteria;c__Actinobacteria;o__Actinomycetales;f__Geodermatophilaceae	0	0	0	0	0	0	0	0	0	4.02739e-05	0	0	0	0	0	0	0	0	0	0	0	0	0	0	0	4.02739e-05
k__Bacteria;p__Actinobacteria;c__Actinobacteria;o__Actinomycetales;f__Intrasporangiaceae	0	0	4.02739e-05	4.02739e-05	0	4.02739e-05	0	0	0	4.02739e-05	0	4.02739e-05	0.000161095	4.02739e-05	0	0	0	0	8.05477e-05	0	0	0	0	0	0	0
k__Bacteria;p__Actinobacteria;c__Actinobacteria;o__Actinomycetales;f__Jonesiaceae	0	0	0	0	0	0	0	0	0	0	0	0	0	0	0	0	0	4.02739e-05	0	0	0	0	0	0	0	0
k__Bacteria;p__Actinobacteria;c__Actinobacteria;o__Actinomycetales;f__Kineosporiaceae	0	4.02739e-05	0	0	0	0	0	0	0	0	0	0	0	0	0	0	0	0	0	0	0	0	0	0	0	0.000281917
k__Bacteria;p__Actinobacteria;c__Actinobacteria;o__Actinomycetales;f__Microbacteriaceae	8.05477e-05	0	0.000120822	0	4.02739e-05	0.000161095	4.02739e-05	0	4.02739e-05	0.00108739	0.00213451	0	4.02739e-05	0	0	8.05477e-05	4.02739e-05	0.0027789	0.000201369	0.000161095	0	0.000322191	0.000765203	0.000362465	0	0.000443012
k__Bacteria;p__Actinobacteria;c__Actinobacteria;o__Actinomycetales;f__Micrococcaceae	0.00072493	4.02739e-05	4.02739e-05	4.02739e-05	0.000120822	0.00157068	0.000443012	8.05477e-05	4.02739e-05	0.0238421	0.00165123	0	0.000362465	0.000563834	0	8.05477e-05	0.00314136	0.00249698	0.000644382	0.01176	4.02739e-05	8.05477e-05	0.000120822	0.000362465	0	4.02739e-05
k__Bacteria;p__Actinobacteria;c__Actinobacteria;o__Actinomycetales;f__Micromonosporaceae	0.000161095	0	0	0	0	0.000281917	0	0	0	0	0	0	0	0	0	0	0	0	0	0	0	0	0	0	0	0.000201369
k__Bacteria;p__Actinobacteria;c__Actinobacteria;o__Actinomycetales;f__Mycobacteriaceae	8.05477e-05	0	4.02739e-05	0	0	0	0	0	0	4.02739e-05	0	4.02739e-05	0	0	0	0	0	4.02739e-05	0	0	0	0	0	0	0	0
k__Bacteria;p__Actinobacteria;c__Actinobacteria;o__Actinomycetales;f__Nocardiaceae	4.02739e-05	0	0	0	0	8.05477e-05	4.02739e-05	0	0	0.000563834	0.000120822	0	0	0	0	0	0	0	0	8.05477e-05	0	4.02739e-05	4.02739e-05	0	0	0.000362465
k__Bacteria;p__Actinobacteria;c__Actinobacteria;o__Actinomycetales;f__Nocardioidaceae	0.000241643	0	0.000120822	0	0	0.00052356	0	0	0	0.000483286	4.02739e-05	0	0	0	0	0	0	0.000161095	8.05477e-05	0	0	0	0	0	0	0
k__Bacteria;p__Actinobacteria;c__Actinobacteria;o__Actinomycetales;f__Propionibacteriaceae	0	4.02739e-05	0	0	0	4.02739e-05	0	0	0	0	0.000161095	0	0	0	0	0	0	0	0	0	0	0	0	8.05477e-05	0	0
k__Bacteria;p__Actinobacteria;c__Actinobacteria;o__Actinomycetales;f__Pseudonocardiaceae	8.05477e-05	0	4.02739e-05	0	0	8.05477e-05	0	4.02739e-05	0	0	0	0	0	0	0	0	0	0	0	0	0	0	0	0	0	0
k__Bacteria;p__Actinobacteria;c__Actinobacteria;o__Actinomycetales;f__Sanguibacteraceae	0	0	0	0	0	4.02739e-05	0	0	0	0.000281917	0	0	0	0	0	4.02739e-05	0	4.02739e-05	0	0	0	0	0	0	0	0
k__Bacteria;p__Actinobacteria;c__Actinobacteria;o__Actinomycetales;f__Streptomycetaceae	0	0	0	0	0	0	0	0	4.02739e-05	8.05477e-05	0	0	0	0	0	0	0	0	0	0	0	0	0	0	0	0
k__Bacteria;p__Actinobacteria;c__Actinobacteria;o__Actinomycetales;f__Williamsiaceae	0	0	0	0	0	0	0	0	0	0	0	0	0	0	0	0	0	4.02739e-05	0	0	0	0	0	0	0	0
k__Bacteria;p__Actinobacteria;c__Actinobacteria;o__Bifidobacteriales;f__Bifidobacteriaceae	0	0	0	0	0	0	0.000161095	0	4.02739e-05	0	0	0	0	0	0	0	0	0	0	0	0	4.02739e-05	0	0	0	0
k__Bacteria;p__Actinobacteria;c__Coriobacteriia;o__Coriobacteriales;f__Coriobacteriaceae	0.000402739	0.000805477	0	0	0.000845751	0	0.00390656	0	0.000362465	0	8.05477e-05	4.02739e-05	0.000604108	4.02739e-05	0	0	0.000362465	0	0	0	0	0.000201369	0	0.000966573	0.000161095	0
k__Bacteria;p__Actinobacteria;c__Nitriliruptoria;o__Euzebyales;f__Euzebyaceae	0	4.02739e-05	0	0	0	8.05477e-05	0	0	0	0	0	0	0	0	0	0	0	8.05477e-05	0	0	0	0	0	0	0	0
k__Bacteria;p__Actinobacteria;c__Rubrobacteria;o__Rubrobacterales;f__Rubrobacteraceae	0	0	0	0	0	0	0	0	0	0	0	0	4.02739e-05	0	0	0	0	0	0	0	0	0	0	0	0	0
k__Bacteria;p__Actinobacteria;c__Thermoleophilia;o__Gaiellales;f__Gaiellaceae	8.05477e-05	0	0	0	0	0.000120822	0	0	0	0	0	0	4.02739e-05	0	0	0	0	0	0	0	0	0	0	0	0	0
k__Bacteria;p__Actinobacteria;c__Thermoleophilia;o__Solirubrobacterales;f__	4.02739e-05	0	4.02739e-05	0	0	4.02739e-05	0	0	0	0.000201369	0	0	0	0	0	0	0	0	0	0	0	0	0	0	0	0
k__Bacteria;p__Actinobacteria;c__Thermoleophilia;o__Solirubrobacterales;f__Conexibacteraceae	0	0	0	0	0	0	0	0	0	0	0.000120822	0	0	0	0	0	0	0	0	0	0	0	0	0	0	0
k__Bacteria;p__Actinobacteria;c__Thermoleophilia;o__Solirubrobacterales;f__Patulibacteraceae	4.02739e-05	0	0	0	0	4.02739e-05	0	0	0	0	0	0	0	0	0	0	0	0	0	0	0	0	0	0	0	0
k__Bacteria;p__Actinobacteria;c__Thermoleophilia;o__Solirubrobacterales;f__Solirubrobacteraceae	4.02739e-05	0	4.02739e-05	4.02739e-05	0	8.05477e-05	0	0	0	0	0	0	0	0	0	0	0	0	4.02739e-05	0	0	0	0	0	0	0
k__Bacteria;p__Armatimonadetes;c__Armatimonadia;o__Armatimonadales;f__Armatimonadaceae	0	0	0	0	0	8.05477e-05	0	0	0	0	0	0	0	0	0	0	0	0	0	0	0	0	0	0	0	0
k__Bacteria;p__Armatimonadetes;c__Armatimonadia;o__FW68;f__	4.02739e-05	0	0	0	0	4.02739e-05	0	0	0	0	0	0	0	0	0	0	0	0	0	0	0	0	0	0	0	0
k__Bacteria;p__Armatimonadetes;c__SHA-37;o__;f__	0	0	0	0	0	0	0	0	0	4.02739e-05	0	0	0	0	0	0	0	0	0	0	0	0	0	0	0	0
k__Bacteria;p__Bacteroidetes;c__Bacteroidia;o__Bacteroidales;Other	0	0	0.000402739	0	0	0	0	0	0.000201369	0	0	0.000362465	0	0	0	0	0	4.02739e-05	0	0	0	0	0	0	0	0
k__Bacteria;p__Bacteroidetes;c__Bacteroidia;o__Bacteroidales;f__	0	0.00334273	0	0	4.02739e-05	0.000201369	0	0	0	0	4.02739e-05	0	0	0	0	0	0	0	0	0	0	0	0	0	0	0
k__Bacteria;p__Bacteroidetes;c__Bacteroidia;o__Bacteroidales;f__BA008	0	0	0	0	0	0	4.02739e-05	0	0	0	0	0	0	0	0	0	0	0	0	0	0	0	0	0	0	0
k__Bacteria;p__Bacteroidetes;c__Bacteroidia;o__Bacteroidales;f__Bacteroidaceae	0.00334273	0.00769231	0.0344744	0.0109948	0.000161095	8.05477e-05	0.00503423	0.000281917	0.200805	8.05477e-05	8.05477e-05	0.122151	0.000805477	0.012203	4.02739e-05	0	0.00124849	0.0192912	0.000201369	0	0.0407169	0.254128	0.000120822	0.000483286	0.471969	0.00153041
k__Bacteria;p__Bacteroidetes;c__Bacteroidia;o__Bacteroidales;f__Porphyromonadaceae	0.000161095	0.00108739	0.108981	0.00741039	0.000322191	0.000281917	0.000241643	0.000926299	0.0897302	0	0.000120822	0.188884	4.02739e-05	4.02739e-05	4.02739e-05	4.02739e-05	0.000161095	0.00688683	0.000120822	0	4.02739e-05	0.0936367	0.000281917	0	0.0141361	0.000120822
k__Bacteria;p__Bacteroidetes;c__Bacteroidia;o__Bacteroidales;f__Prevotellaceae	4.02739e-05	0.00205397	0	0	0	4.02739e-05	0	0	0	0	0	0	0	0	0	0	4.02739e-05	0	0	0	0	0	0	0	0	0
k__Bacteria;p__Bacteroidetes;c__Bacteroidia;o__Bacteroidales;f__Rikenellaceae	0	8.05477e-05	0	0	0	0	0	0	0	0	0.000201369	0	0	0	0	0	0	0	0	0	0	0	0	0	0	0
k__Bacteria;p__Bacteroidetes;c__Bacteroidia;o__Bacteroidales;f__[Paraprevotellaceae]	0	0	0	0	0	0	0	0	0	0	0	0	0	0	0	0	0	0	0	4.02739e-05	0	0	0	0	0	0
k__Bacteria;p__Bacteroidetes;c__Cytophagia;o__Cytophagales;f__Cyclobacteriaceae	0	0	0	0	0	4.02739e-05	0	0	0	0	0	0	0	0	0	0	0	0	8.05477e-05	0	0	0	0	0	0	0
k__Bacteria;p__Bacteroidetes;c__Cytophagia;o__Cytophagales;f__Cytophagaceae	0	4.02739e-05	0.000402739	0	0	0.000281917	0	0	0	0.000362465	0	0	0	0	0	0	0	0	0.000120822	0	0	0.000120822	0	0	0	0.00144986
k__Bacteria;p__Bacteroidetes;c__Flavobacteriia;o__Flavobacteriales;f__Cryomorphaceae	0	0	0	0	0	4.02739e-05	0	4.02739e-05	0	0	0.000281917	0	0	0	0	0	0	0.000120822	0	0	0	0	0	0	0	0
k__Bacteria;p__Bacteroidetes;c__Flavobacteriia;o__Flavobacteriales;f__Flavobacteriaceae	0.000201369	0.00475232	0.00362465	0.000241643	0	0.00052356	0.000322191	0.000120822	0.000886025	0.00153041	0.0070882	0	0	0.00918244	0	0	0.000201369	0.000845751	0.00149013	0	0	0	0.000241643	0	0	0.00104712
k__Bacteria;p__Bacteroidetes;c__Flavobacteriia;o__Flavobacteriales;f__[Weeksellaceae]	0.000120822	0.000120822	8.05477e-05	8.05477e-05	4.02739e-05	8.05477e-05	8.05477e-05	0.000241643	0.000322191	0.00229561	0.00153041	0	0	4.02739e-05	0	4.02739e-05	0.000281917	0.00165123	0.00209424	0.000201369	4.02739e-05	0.000281917	0.000926299	0	0	0.00298027
k__Bacteria;p__Bacteroidetes;c__Sphingobacteriia;o__Sphingobacteriales;f__	0	0	0	0	0	0	0	0	0	0	0	4.02739e-05	0	0	0	0	0	0	0	0	0	0	0	0	0	0
k__Bacteria;p__Bacteroidetes;c__Sphingobacteriia;o__Sphingobacteriales;f__Sphingobacteriaceae	4.02739e-05	4.02739e-05	0.000281917	0.000120822	0	0.000161095	0	0	8.05477e-05	0.00390656	0.00334273	4.02739e-05	0	0	0	0.000362465	8.05477e-05	0.000362465	0.00120822	0.000402739	0	0.000161095	4.02739e-05	0	0	0
k__Bacteria;p__Bacteroidetes;c__[Saprospirae];o__[Saprospirales];f__Chitinophagaceae	0	0.000120822	0.000120822	8.05477e-05	0	0.000644382	0	0	0	0.00233588	0.00112767	4.02739e-05	0	0	0	0	0	0	0.000684656	8.05477e-05	0	0	0	0	0	0
k__Bacteria;p__Chlamydiae;c__Chlamydiia;o__Chlamydiales;f__	0	0	0	0	0	0	0.000201369	0	0	0	0	0	0	0	0	0	0	0	0	0	0	0	0	0	0	0
k__Bacteria;p__Chlamydiae;c__Chlamydiia;o__Chlamydiales;f__Chlamydiaceae	0	0	0	0	0	4.02739e-05	0	0	0	0	0	0	0	4.02739e-05	0	0	4.02739e-05	0	0	0	0	0	0	0	0	0
k__Bacteria;p__Chlorobi;c__OPB56;o__;f__	0	0	0	0	0	0	0	0	0	0	0	0	0	0	0	0	0	8.05477e-05	0	0	0	0	0	0	0	0
k__Bacteria;p__Chlorobi;c__SJA-28;o__;f__	0	0	0	0	0	0	4.02739e-05	0	0	0	0	0	0	0	0	0	0	0	0	0	0	0	0	0	0	0
k__Bacteria;p__Chloroflexi;c__Anaerolineae;o__Caldilineales;f__Caldilineaceae	0	0	0	0	0	0	4.02739e-05	0	0	0	0	0	4.02739e-05	0	0	0	0	0	0	0	0	8.05477e-05	0	0	0	0
k__Bacteria;p__Chloroflexi;c__Anaerolineae;o__GCA004;f__	0	0	0	0	0	0	4.02739e-05	0	0	0	0	0	0	0	0	0	0	0	0	0	0	0	0	0	0	0
k__Bacteria;p__Chloroflexi;c__C0119;o__;f__	0	0	4.02739e-05	0	0	4.02739e-05	0	0	0	0	0	0	0	0	0	0	0	0	0	0	0	0	0	0	0	0
k__Bacteria;p__Chloroflexi;c__Chloroflexi;o__Herpetosiphonales;f__	0	0	0	0	0	4.02739e-05	0	0	0	0	0	0	0	0	0	0	0	0	0	0	0	0	0	0	0	0
k__Bacteria;p__Chloroflexi;c__Chloroflexi;o__[Roseiflexales];f__[Kouleothrixaceae]	0	0	0	0	0	4.02739e-05	0	0	0	0	0	4.02739e-05	0	0	0	0	0	0	0	0	0	0	0	0	0	0
k__Bacteria;p__Chloroflexi;c__Ellin6529;o__;f__	0	0	0	0	0	8.05477e-05	4.02739e-05	0	0	0	0	0	0	0	0	0	0	0	0	0	0	0	0	0	0	0
k__Bacteria;p__Chloroflexi;c__Gitt-GS-136;o__;f__	0	0	0	0	0	0	0	0	0	0	0	0	0	0	0	0	0	0	8.05477e-05	0	0	0	0	0	0	0
k__Bacteria;p__Chloroflexi;c__Thermomicrobia;o__JG30-KF-CM45;f__	4.02739e-05	0	0	0	0	0	0	0	0	0	0	0	0	0	0	0	0	0	8.05477e-05	0	0	0	0	0	0	0
k__Bacteria;p__Cyanobacteria;c__4C0d-2;o__YS2;f__	0	8.05477e-05	0	0	0	0	0	0	0	0	0.000120822	0	0	0	0	0	0	0	0	0	0	0	0	0	0	0
k__Bacteria;p__Cyanobacteria;c__Chloroplast;o__CAB-I;f__	0	0	4.02739e-05	0	0	0	0	0	0	0	0	0	0	0	0	0	0	0	0	0	0	0	0	0	0	0
k__Bacteria;p__Cyanobacteria;c__Chloroplast;o__Chlorophyta;f__	0	0	0	0	0	0	4.02739e-05	0	0	0	0	0	0	0	0	0	0	0	0	0	0	0	0	0	0	0
k__Bacteria;p__Cyanobacteria;c__Chloroplast;o__Euglenozoa;f__	0	0	0	0	0	0	8.05477e-05	0	0	0	0	0	0	0	0	0	0	0	0	0	0	0	0	0	0	0
k__Bacteria;p__Cyanobacteria;c__Chloroplast;o__Stramenopiles;f__	0	0	0	0	0	8.05477e-05	0.000241643	0	0	0	0	0	0	0	0	0	0	0	0	0	0	0	0	0	0	0
k__Bacteria;p__Cyanobacteria;c__Chloroplast;o__Streptophyta;f__	0	0.000281917	0	0	8.05477e-05	4.02739e-05	0	0	0	0	0	0	4.02739e-05	0	0	0	4.02739e-05	0.000120822	0	0	0	0	4.02739e-05	0.000241643	0	0
k__Bacteria;p__Cyanobacteria;c__Oscillatoriophycideae;o__Oscillatoriales;f__Phormidiaceae	0	0	0	0	0	4.02739e-05	4.02739e-05	0	0	0	0	0	0	0	0	0	0	0	0	0	0	0	0	0	0	0
k__Bacteria;p__Firmicutes;Other;Other;Other	0	0	0	0	0	0	0	0	0	0	0	0	0	4.02739e-05	0	0	0	0	0	0	0	0	0	0	0	0
k__Bacteria;p__Firmicutes;c__Bacilli;o__Bacillales;Other	0	0	4.02739e-05	0	0	0	0.000362465	0	0	4.02739e-05	0.000845751	0	0	0.000966573	0.000120822	4.02739e-05	0	0	0	0.000281917	0	0	0	8.05477e-05	0	0
k__Bacteria;p__Firmicutes;c__Bacilli;o__Bacillales;f__Alicyclobacillaceae	0	0	0	0	0	0	0	4.02739e-05	0	0	0	0	0	0	0	0	0	0	0	0	0	0	0	0	0	0
k__Bacteria;p__Firmicutes;c__Bacilli;o__Bacillales;f__Bacillaceae	0.000201369	4.02739e-05	0.000120822	8.05477e-05	4.02739e-05	8.05477e-05	8.05477e-05	0.00136931	0.00285944	0.0043093	0.0120822	0.000201369	8.05477e-05	0.000201369	8.05477e-05	0.0189287	0.000120822	0.00108739	0.00157068	0.0315344	0	4.02739e-05	0.00422876	0.00640354	8.05477e-05	0.000161095
k__Bacteria;p__Firmicutes;c__Bacilli;o__Bacillales;f__Listeriaceae	0.00157068	0.000443012	0.000765203	0	0	0.000362465	0	0.000201369	4.02739e-05	0.000281917	0.000805477	0	0.000201369	4.02739e-05	0.000241643	0	0.00527588	0	0	0.000201369	0	0	0	0	0	0
k__Bacteria;p__Firmicutes;c__Bacilli;o__Bacillales;f__Paenibacillaceae	0	0	0	0	0	0	0	0	8.05477e-05	0.000241643	0	0	0	0	0	0.000765203	0	0	0.000161095	0.00555779	0	0	0	0.00052356	0	0
k__Bacteria;p__Firmicutes;c__Bacilli;o__Bacillales;f__Planococcaceae	0.000120822	0.000886025	0.00684656	0.000483286	0.000805477	0.0152638	0.162304	0.00161095	0.151631	0.113814	0.0702779	0.0169956	0	0.162183	0.162384	0.000443012	0.000402739	0.000281917	0.00104712	0.287273	0	8.05477e-05	0.0061619	0.026621	0.000120822	0.00157068
k__Bacteria;p__Firmicutes;c__Bacilli;o__Bacillales;f__Staphylococcaceae	0.000161095	0.000886025	0.000281917	0.0153846	0.000281917	0.0240032	0.000241643	0.000765203	0	0.000161095	0.00684656	8.05477e-05	0.000765203	0.000604108	4.02739e-05	8.05477e-05	0.000443012	4.02739e-05	0.000120822	0.000362465	0	8.05477e-05	0.000201369	0.00245671	0	0
k__Bacteria;p__Firmicutes;c__Bacilli;o__Bacillales;f__Thermoactinomycetaceae	0	0	0	0	0	0	0	0	0	0	4.02739e-05	0	0	0	0	0	0	0	0	0	0	0	0	0.000120822	0	0
k__Bacteria;p__Firmicutes;c__Bacilli;o__Bacillales;f__[Exiguobacteraceae]	0	0	0	0	0	4.02739e-05	0	0	4.02739e-05	0	0	0	0	0	0	0	0	0	0	0	0	0	0	0	0	0
k__Bacteria;p__Firmicutes;c__Bacilli;o__Gemellales;f__Gemellaceae	4.02739e-05	8.05477e-05	0.000241643	4.02739e-05	0.000241643	0.000281917	0	0	0	0.000120822	0.00124849	0	0	0	0	8.05477e-05	0	0.00229561	0	0.000483286	0	4.02739e-05	0.000201369	0	0	0.00149013
k__Bacteria;p__Firmicutes;c__Bacilli;o__Lactobacillales;Other	0.000362465	0.000443012	0.000161095	4.02739e-05	0.000241643	0.000483286	0.000241643	0.000201369	0	0	0.000120822	0	0.000201369	0.000886025	4.02739e-05	0.000161095	8.05477e-05	0.0018526	0.000241643	0.000201369	0	0	0.000161095	0	0	0
k__Bacteria;p__Firmicutes;c__Bacilli;o__Lactobacillales;f__	0.00555779	0.000161095	0	0	4.02739e-05	0	0	0.000120822	0	0	0.000241643	0	0.000201369	8.05477e-05	0	0	0	0	0	0.000362465	0	0	4.02739e-05	0	0	0
k__Bacteria;p__Firmicutes;c__Bacilli;o__Lactobacillales;f__Aerococcaceae	0	4.02739e-05	0	0.000604108	8.05477e-05	0	0	0	0	0	0.000443012	8.05477e-05	8.05477e-05	8.05477e-05	0	0	0	8.05477e-05	0	0	0	0	0.000443012	0.000161095	0	0
k__Bacteria;p__Firmicutes;c__Bacilli;o__Lactobacillales;f__Carnobacteriaceae	0.00865888	0.000563834	0.0245268	0.0221506	0.00438985	0.0131293	0.00273862	0.000281917	0.000322191	0.0192106	0.00434958	0	0.00052356	0.00471204	0.00140959	0.00910189	0.0166331	4.02739e-05	0	0.016029	0	0	4.02739e-05	0.00293999	0	0
k__Bacteria;p__Firmicutes;c__Bacilli;o__Lactobacillales;f__Enterococcaceae	0.0606122	0.0135723	0.00459122	0.0335481	0.0366089	0.0155457	0.110592	0.0044704	0.000281917	0.00165123	0.0124446	0	0.00608135	0.0468385	0.0306081	0.0131293	0.0323399	0.00342328	4.02739e-05	0.0515908	0.003383	0.00140959	0.00157068	0.00273862	0.00072493	0.000644382
k__Bacteria;p__Firmicutes;c__Bacilli;o__Lactobacillales;f__Lactobacillaceae	0	0	4.02739e-05	0	0	0	0.000644382	0	4.02739e-05	0	0	0	0	0	0	4.02739e-05	0	0	0	0	0	0	0	0	0	0
k__Bacteria;p__Firmicutes;c__Bacilli;o__Lactobacillales;f__Leuconostocaceae	0	0.000161095	4.02739e-05	0	0	0	8.05477e-05	0	0	0	0.000281917	0	0	0	0	0	0	0	0	0	4.02739e-05	0	0	0	0	0
k__Bacteria;p__Firmicutes;c__Bacilli;o__Lactobacillales;f__Streptococcaceae	0.000483286	0.000483286	0.000201369	4.02739e-05	0.00201369	0.000281917	0.00769231	0.000765203	4.02739e-05	0.000362465	0.00237616	8.05477e-05	0.000604108	0.000765203	0	0.00157068	0.000926299	0.00422876	0	0.00120822	0.000201369	0.000120822	0.000402739	0.00181232	0	0
k__Bacteria;p__Firmicutes;c__Bacilli;o__Turicibacterales;f__Turicibacteraceae	0	0.000201369	0.000644382	0.000845751	0.000161095	0	8.05477e-05	0.000161095	4.02739e-05	0	0.000604108	0.000120822	0	0.000322191	0.000120822	8.05477e-05	0	0.00112767	0	4.02739e-05	0.00052356	0.000201369	4.02739e-05	0	0	0.000805477
k__Bacteria;p__Firmicutes;c__Clostridia;o__Clostridiales;Other	0.000563834	4.02739e-05	0.000241643	0	0	4.02739e-05	0	4.02739e-05	4.02739e-05	0	8.05477e-05	4.02739e-05	0.00052356	0.000120822	4.02739e-05	0.000161095	0.000322191	0.000161095	0	0	0.000120822	8.05477e-05	4.02739e-05	0	0	0
k__Bacteria;p__Firmicutes;c__Clostridia;o__Clostridiales;f__	0.000402739	0.000886025	0.000161095	0	0.000241643	0.000120822	0.000966573	0.000281917	0.000966573	0	0.000402739	8.05477e-05	0.000604108	4.02739e-05	4.02739e-05	0	0.00104712	0.000563834	4.02739e-05	8.05477e-05	0.000604108	0.000120822	0	0.00140959	4.02739e-05	0
k__Bacteria;p__Firmicutes;c__Clostridia;o__Clostridiales;f__Christensenellaceae	0	0	0	0	0	0	4.02739e-05	0	0	0	0	0	0	0	0	0	0	0	0	0	0	0	0	0	0	0
k__Bacteria;p__Firmicutes;c__Clostridia;o__Clostridiales;f__Clostridiaceae	0.37648	0.195046	0.117116	0.0898107	0.0903745	0.178977	0.102819	0.116673	0.0608135	0.044261	0.527668	0.0493355	0.151389	0.0674184	0.0359646	0.165324	0.0625856	0.262908	0.0981877	0.121788	0.127265	0.115103	0.612928	0.037052	0.0209827	0.717841
k__Bacteria;p__Firmicutes;c__Clostridia;o__Clostridiales;f__Eubacteriaceae	0	0	0	0	0	0	0.000120822	0	4.02739e-05	0	0	0	0	0	0	0	0	0	0	0	0	0	0	0	0	0
k__Bacteria;p__Firmicutes;c__Clostridia;o__Clostridiales;f__Lachnospiraceae	0.00817559	0.111559	0.0349577	0.00249698	4.02739e-05	0.000563834	0.00406766	0.0228756	0.0173983	0.000120822	0.0405155	0.00173178	0.00881998	0.00241643	0.00966573	0.00459122	0.0174386	0.0393878	0.0184454	0.0217479	0.150665	0.0330648	0.00471204	0.0147	0.00229561	0.0136126
k__Bacteria;p__Firmicutes;c__Clostridia;o__Clostridiales;f__Peptococcaceae	0	0	0	0	0	0	0	0	0	0	0	0	4.02739e-05	0	0	0	0	4.02739e-05	0	0	4.02739e-05	0	0	0	0	0
k__Bacteria;p__Firmicutes;c__Clostridia;o__Clostridiales;f__Peptostreptococcaceae	0.0773661	0.127547	0.0353202	0.0561418	0.0481273	0.0221104	0.0560209	0.0123238	0.00281917	0.0139348	0.0917841	0.0220298	0.150987	0.0340314	0.0111961	0.163834	0.0599678	0.0434152	0.0332662	0.019412	0.0274668	0.0304873	0.0722916	0.00386629	0.00910189	0.191623
k__Bacteria;p__Firmicutes;c__Clostridia;o__Clostridiales;f__Ruminococcaceae	0	0.000201369	0	0	8.05477e-05	0	0.000402739	0.000161095	0.000443012	0	0.00144986	0	0	0	0	0	0.000402739	0.000120822	0.000120822	0.000201369	0.000443012	0.000201369	0	0.000161095	4.02739e-05	0
k__Bacteria;p__Firmicutes;c__Clostridia;o__Clostridiales;f__Syntrophomonadaceae	0	0	0	0	0	0	0	0	0	0	0	0	0	0	0	0	0	4.02739e-05	0	0	0	0	0	0	0	0
k__Bacteria;p__Firmicutes;c__Clostridia;o__Clostridiales;f__Veillonellaceae	4.02739e-05	0	0	0	0.000120822	4.02739e-05	0.00201369	0.000241643	0.000120822	0	0	0	0.000241643	0	0	0	4.02739e-05	0.000120822	0	0	0	4.02739e-05	0	0	0	0
k__Bacteria;p__Firmicutes;c__Clostridia;o__Clostridiales;f__[Acidaminobacteraceae]	4.02739e-05	0	0	0	0	0	4.02739e-05	0	0	0	0	0	0	0	0	0	0	0	0	0	0	0	4.02739e-05	0	0	0
k__Bacteria;p__Firmicutes;c__Clostridia;o__Clostridiales;f__[Mogibacteriaceae]	8.05477e-05	8.05477e-05	0	0	0.000362465	0.000120822	0	0	0	0	4.02739e-05	4.02739e-05	0.000241643	0	0	0	8.05477e-05	0.000281917	0	0	0	0.000161095	0	0	0	0
k__Bacteria;p__Firmicutes;c__Clostridia;o__Clostridiales;f__[Tissierellaceae]	0.000281917	0.000201369	0.000604108	0	0.000322191	0.000966573	0.000161095	0.000161095	0.00112767	0	0.00745066	0	0.000684656	0.00978655	4.02739e-05	0	0.000161095	0.00406766	0.000201369	0.000120822	0	0.00213451	0.00563834	0.00153041	0.000402739	0.00140959
k__Bacteria;p__Firmicutes;c__Clostridia;o__OPB54;f__	0	0	0	0	0	0	0	0	0	0	0	0	0	0	0	0	0	4.02739e-05	0	0	0	0	0	0.000362465	0	0
k__Bacteria;p__Firmicutes;c__Clostridia;o__SHA-98;f__	0	0	0	0	0	0	4.02739e-05	0	0	0	0	0	0	0	0	0	0	0	0	0	0	0	0	0	0	0
k__Bacteria;p__Firmicutes;c__Erysipelotrichi;o__Erysipelotrichales;f__Erysipelotrichaceae	0.000241643	0.000161095	0.00197342	0.000120822	0.000201369	0.000201369	0.0105518	0.00281917	0.00120822	0.000120822	0.0200564	0.000161095	0.000281917	0.0380588	4.02739e-05	0	0.000281917	0.00116794	0.000281917	8.05477e-05	4.02739e-05	0.000362465	0.0166734	0.0123641	4.02739e-05	0.00072493
k__Bacteria;p__Fusobacteria;c__Fusobacteriia;o__Fusobacteriales;f__Fusobacteriaceae	0.295167	0.350946	0.431011	0.319855	0.25739	0.269553	0.257592	0.508377	0.162022	0.00640354	0.000402739	0.380548	0.424446	0.0447845	0.0044704	0.0784535	0.322352	0.0523963	0.311196	0.00116794	0.521748	0.335924	0.00124849	0.830326	0.314257	0.00503423
k__Bacteria;p__Fusobacteria;c__Fusobacteriia;o__Fusobacteriales;f__Leptotrichiaceae	0.000120822	0.00108739	0.000161095	8.05477e-05	0.000443012	0.000443012	0	0.00386629	0	8.05477e-05	0.000966573	0	0.000201369	4.02739e-05	8.05477e-05	0.000322191	0.000281917	0.003383	0.000322191	0.000201369	0	0.000281917	0.00193315	0	0	0
k__Bacteria;p__GN02;c__BD1-5;o__;f__	0	0	0	0	0	0	4.02739e-05	0	0	0	0	0	0	0	0	0	0	4.02739e-05	0	4.02739e-05	0	0	0	0	0	0.000402739
k__Bacteria;p__Gemmatimonadetes;c__Gemm-1;o__;f__	0	0	0	0	0	0.000120822	0	0	0	0	0	0	0	0	0	0	0	0	0	0	0	0	0	0	0	0
k__Bacteria;p__Gemmatimonadetes;c__Gemmatimonadetes;o__Gemmatimonadales;f__Ellin5301	0	0	4.02739e-05	0	0	4.02739e-05	0	0	0	0	0	0	0	0	0	0	0	0	0	0	0	0	0	0	0	0
k__Bacteria;p__Gemmatimonadetes;c__Gemmatimonadetes;o__N1423WL;f__	0	0	0	0	0	4.02739e-05	0	0	0	0	0	0	0	0	0	8.05477e-05	0	0	0	0	0	0	0	0	0	0
k__Bacteria;p__OD1;c__;o__;f__	0	0	0	0	0	0	4.02739e-05	0	0	0	0	0	0	0	0	0	0	0	0	0	0	0	0	0	0	0
k__Bacteria;p__Planctomycetes;c__Phycisphaerae;o__WD2101;f__	0	4.02739e-05	4.02739e-05	0	0	0.000120822	0	0	0	8.05477e-05	0	0	8.05477e-05	0	0	0	0	0	0	0	0	0	0	0	0	0
k__Bacteria;p__Planctomycetes;c__Planctomycetia;o__Gemmatales;f__Gemmataceae	0	0	4.02739e-05	0	0	0.000161095	0	0	0	0	0	0	0	0	0	0	0	0	0	0	0	0	0	0	0	0
k__Bacteria;p__Planctomycetes;c__Planctomycetia;o__Gemmatales;f__Isosphaeraceae	8.05477e-05	0	0	0	0	4.02739e-05	0	0	0	0	0	0	8.05477e-05	0	0	0	0	0	0	0	0	0	0	0	0	0
k__Bacteria;p__Planctomycetes;c__Planctomycetia;o__Pirellulales;f__Pirellulaceae	0	0	8.05477e-05	0	0	4.02739e-05	4.02739e-05	0	0	0	0	0	0	0	0	0	0	8.05477e-05	0	0	0	0	0	0	0	0
k__Bacteria;p__Planctomycetes;c__Planctomycetia;o__Planctomycetales;f__Planctomycetaceae	0	4.02739e-05	0	0	0	8.05477e-05	0	0	0	0	0	0	0	0	0	0	0	0	8.05477e-05	0	0	0	0	0	0	0
k__Bacteria;p__Proteobacteria;c__Alphaproteobacteria;o__;f__	0	4.02739e-05	0	0	0	0	0	0	0	0	0	0	0	0	0	0	0	0	8.05477e-05	0	0	0	0	0	0	0
k__Bacteria;p__Proteobacteria;c__Alphaproteobacteria;o__Caulobacterales;f__Caulobacteraceae	8.05477e-05	0	0	0	0	8.05477e-05	0	0	0	0	4.02739e-05	4.02739e-05	0	0	0	0	0	0	4.02739e-05	0	0	8.05477e-05	0	0	0	4.02739e-05
k__Bacteria;p__Proteobacteria;c__Alphaproteobacteria;o__Ellin329;f__	0	4.02739e-05	0	0	0	0	0	0	0	0	0	0	0	0	0	0	0	0	0	0	0	0	0	0	0	0
k__Bacteria;p__Proteobacteria;c__Alphaproteobacteria;o__Rhizobiales;Other	0	0	0	0	0	0	0	0	0	0	0.000161095	0	4.02739e-05	0	0	0	0	0	4.02739e-05	0	0	0	0	0	0	0
k__Bacteria;p__Proteobacteria;c__Alphaproteobacteria;o__Rhizobiales;f__	0	0	4.02739e-05	0	0	0	4.02739e-05	0	0	0	0	0	4.02739e-05	0	0	0	0	4.02739e-05	8.05477e-05	0	0	0	0	0	0	0
k__Bacteria;p__Proteobacteria;c__Alphaproteobacteria;o__Rhizobiales;f__Aurantimonadaceae	0	0	0	0	0	4.02739e-05	0	0	0	0	0	0	0	0	0	0	0	0	0	0	0	0	0	0	0	0
k__Bacteria;p__Proteobacteria;c__Alphaproteobacteria;o__Rhizobiales;f__Beijerinckiaceae	4.02739e-05	0	0	0	0	4.02739e-05	0	0	0	0	0	0	0	0	0	0	0	0	0	0	0	0	0	0	0	0
k__Bacteria;p__Proteobacteria;c__Alphaproteobacteria;o__Rhizobiales;f__Bradyrhizobiaceae	8.05477e-05	4.02739e-05	0.000120822	0	0	0.000120822	0	0	0	0	0	4.02739e-05	0	4.02739e-05	0	0	0	0	0.000120822	4.02739e-05	0	0	0	4.02739e-05	4.02739e-05	0
k__Bacteria;p__Proteobacteria;c__Alphaproteobacteria;o__Rhizobiales;f__Brucellaceae	8.05477e-05	0	0	4.02739e-05	0	0	4.02739e-05	0.000120822	0.000886025	0.000483286	0.00052356	0	0	0	4.02739e-05	0	0	0.00281917	0.000161095	4.02739e-05	0	0	0.000161095	0.00398711	0	0.00644382
k__Bacteria;p__Proteobacteria;c__Alphaproteobacteria;o__Rhizobiales;f__Hyphomicrobiaceae	4.02739e-05	4.02739e-05	8.05477e-05	4.02739e-05	0	0.000120822	0	0	4.02739e-05	0.000201369	0.000120822	0.000120822	4.02739e-05	0	0	4.02739e-05	0	8.05477e-05	4.02739e-05	4.02739e-05	0	0	0	0	0	0
k__Bacteria;p__Proteobacteria;c__Alphaproteobacteria;o__Rhizobiales;f__Methylobacteriaceae	4.02739e-05	4.02739e-05	0	4.02739e-05	0	8.05477e-05	0	0	0	0.000281917	0	0	0	0	0	0	0	4.02739e-05	0	0	0	0	0	0	0	0
k__Bacteria;p__Proteobacteria;c__Alphaproteobacteria;o__Rhizobiales;f__Methylocystaceae	4.02739e-05	0	8.05477e-05	0	0	4.02739e-05	4.02739e-05	0	0	0	4.02739e-05	0	0	0	0	0	0	4.02739e-05	0	0	0	0	0	0	0	0
k__Bacteria;p__Proteobacteria;c__Alphaproteobacteria;o__Rhizobiales;f__Phyllobacteriaceae	0	0	4.02739e-05	0	0	0	0	0	0	4.02739e-05	0.000120822	0	0	0	0	0	0	0.000120822	4.02739e-05	4.02739e-05	0	0	0	0	0	0
k__Bacteria;p__Proteobacteria;c__Alphaproteobacteria;o__Rhizobiales;f__Rhizobiaceae	0	8.05477e-05	8.05477e-05	0.000201369	0	0.000120822	8.05477e-05	0.000161095	0	0.000322191	0.000241643	0	0	0	4.02739e-05	8.05477e-05	0	8.05477e-05	0.000120822	4.02739e-05	0	0	0.000765203	0.000322191	0.000120822	0.00193315
k__Bacteria;p__Proteobacteria;c__Alphaproteobacteria;o__Rhizobiales;f__Rhodobiaceae	0	0	0	0	0	0	0	0	0	0	0	0	8.05477e-05	0	0	0	0	0	0	0	0	0	0	0	8.05477e-05	0
k__Bacteria;p__Proteobacteria;c__Alphaproteobacteria;o__Rhodobacterales;f__Rhodobacteraceae	4.02739e-05	0	8.05477e-05	0	0	0	0	0	4.02739e-05	0.000120822	8.05477e-05	0	0	0	0	0	0	0.000201369	0	0.000120822	0	0	0	0	0	0
k__Bacteria;p__Proteobacteria;c__Alphaproteobacteria;o__Rhodospirillales;f__Acetobacteraceae	0.000241643	0	0.000120822	4.02739e-05	0	4.02739e-05	4.02739e-05	0	0	4.02739e-05	8.05477e-05	0	8.05477e-05	0	0	0	0	0	0	0	0	0	0	0	0	0
k__Bacteria;p__Proteobacteria;c__Alphaproteobacteria;o__Rhodospirillales;f__Rhodospirillaceae	0	0	8.05477e-05	0	0	8.05477e-05	0	0	0	0	0	0	0	0	0	0	0	0	0	0	0	0	0	0	0	0
k__Bacteria;p__Proteobacteria;c__Alphaproteobacteria;o__Sphingomonadales;f__Erythrobacteraceae	0	0	0.000120822	0	0	0	0	0	0	0	0	0	0	0	0	0	0	0	0	0	0	0	0	0	0	0.000604108
k__Bacteria;p__Proteobacteria;c__Alphaproteobacteria;o__Sphingomonadales;f__Sphingomonadaceae	0.000322191	0.000362465	0.000966573	0.000161095	0	0.00161095	0	0	8.05477e-05	0.000765203	0.000281917	0.000161095	4.02739e-05	0	0	8.05477e-05	4.02739e-05	0	0.000402739	0	0	0.000362465	0	0.000966573	0	0.00144986
k__Bacteria;p__Proteobacteria;c__Betaproteobacteria;o__Burkholderiales;f__	4.02739e-05	0	4.02739e-05	0	0	0	4.02739e-05	0	0	0	0	0	0	0	0	0	0	0	0	0	0	0	0	0	0	0
k__Bacteria;p__Proteobacteria;c__Betaproteobacteria;o__Burkholderiales;f__Alcaligenaceae	0	0	0	0	0	4.02739e-05	0.000402739	0	0.003383	0.000322191	0.00144986	0	0	0.00181232	0	4.02739e-05	4.02739e-05	4.02739e-05	8.05477e-05	0	0	4.02739e-05	4.02739e-05	0	0	0
k__Bacteria;p__Proteobacteria;c__Betaproteobacteria;o__Burkholderiales;f__Burkholderiaceae	0	4.02739e-05	4.02739e-05	0	0	0.000120822	0	0	0	0	0.000161095	0	0	0	0	0	0	0.000120822	0	0	0	0	0	0	0	0.000201369
k__Bacteria;p__Proteobacteria;c__Betaproteobacteria;o__Burkholderiales;f__Comamonadaceae	4.02739e-05	0	0.000201369	0.000201369	0	0.000281917	0.000241643	0.000201369	4.02739e-05	0.000966573	0.000926299	0	8.05477e-05	0	4.02739e-05	4.02739e-05	0	0.000161095	0.000201369	4.02739e-05	0	8.05477e-05	0.000201369	0.00257753	0	0.00563834
k__Bacteria;p__Proteobacteria;c__Betaproteobacteria;o__Burkholderiales;f__Oxalobacteraceae	0	0.000161095	0	4.02739e-05	8.05477e-05	0.000483286	0	0.000161095	0	0.000322191	0	0	8.05477e-05	0	0	8.05477e-05	4.02739e-05	0	4.02739e-05	0.000120822	0	8.05477e-05	0.000201369	0.00116794	0	0.00390656
k__Bacteria;p__Proteobacteria;c__Betaproteobacteria;o__Ellin6067;f__	0	0	0	0	0	0	0	4.02739e-05	0	0	0	0	0	0	0	0	0	0	0	0	0	0	0	0	0	0
k__Bacteria;p__Proteobacteria;c__Betaproteobacteria;o__Methylophilales;f__Methylophilaceae	0	0	0	0	0	8.05477e-05	0	0	0	0	0	0	0	0	0	4.02739e-05	0	0	8.05477e-05	0	0	0	0	0	0	0
k__Bacteria;p__Proteobacteria;c__Betaproteobacteria;o__Neisseriales;f__Neisseriaceae	0.000241643	0.000120822	0.000241643	0	0.000161095	0.000201369	0.000201369	0	0.000281917	8.05477e-05	0.00116794	0	0.000161095	0	0.000120822	4.02739e-05	0.000443012	0.00120822	0	0.000120822	0	0.000120822	0.000201369	0	0	0
k__Bacteria;p__Proteobacteria;c__Betaproteobacteria;o__Nitrosomonadales;f__Nitrosomonadaceae	0	0	0	0	0	0	0	0	0	8.05477e-05	0	0	0	0	0	0	0	0	0	0	0	0	0	0	0	0
k__Bacteria;p__Proteobacteria;c__Betaproteobacteria;o__Rhodocyclales;f__Rhodocyclaceae	0	0	0	0	0	0	0	0	0	0	0	0	0	0	0	0	0	0	0	0	0	4.02739e-05	0	0	0	0
k__Bacteria;p__Proteobacteria;c__Betaproteobacteria;o__SC-I-84;f__	0	0	0	0	0	0.000120822	0	0	0	0	0	4.02739e-05	0	0	0	0	0	0	0	0	0	0	0	0	0	0
k__Bacteria;p__Proteobacteria;c__Deltaproteobacteria;o__;f__	0	0	0	4.02739e-05	0	0	0	0	0	0	0	0	0	0	0	0	0	0	0	0	0	0	0	0	0	0
k__Bacteria;p__Proteobacteria;c__Deltaproteobacteria;o__Bdellovibrionales;f__Bacteriovoracaceae	0	0	4.02739e-05	0	0	4.02739e-05	0	0	0	0	0	0	0	0	0	0	0	0	4.02739e-05	0	0	0	0	0	0	0
k__Bacteria;p__Proteobacteria;c__Deltaproteobacteria;o__Desulfovibrionales;f__Desulfovibrionaceae	8.05477e-05	0.000886025	0.00289972	0.000201369	0.000644382	0.0018526	4.02739e-05	0	0.000805477	0	0	0.000362465	4.02739e-05	0.000443012	0.000443012	0	0.000281917	0	0	0	0.000362465	0.000845751	0	0	4.02739e-05	0
k__Bacteria;p__Proteobacteria;c__Deltaproteobacteria;o__Myxococcales;f__	0	0	0	0	0	4.02739e-05	0	0	0	0	0	0	0	0	0	0	0	0	0	0	0	0	0	0	0	0.000805477
k__Bacteria;p__Proteobacteria;c__Deltaproteobacteria;o__Myxococcales;f__Haliangiaceae	4.02739e-05	0	0	0	0	0	0	0	0	0	0	0	0	0	0	0	0	0	0	0	0	4.02739e-05	0	0	0	0
k__Bacteria;p__Proteobacteria;c__Deltaproteobacteria;o__Myxococcales;f__OM27	0	0	4.02739e-05	0	0	0	0	0	0	0	0	0	0	0	0	0	0	0	0	0	0	0	0	0	0	0
k__Bacteria;p__Proteobacteria;c__Deltaproteobacteria;o__Spirobacillales;f__	0	0	0	0	0	4.02739e-05	0	0	0	0	0	0	0	0	0	0	0	0	0	0	0	0	0	0	0	0
k__Bacteria;p__Proteobacteria;c__Deltaproteobacteria;o__Syntrophobacterales;f__Syntrophaceae	0	0	0	0	0	0	8.05477e-05	0	0	0	0	0	0	0	0	0	0	0	0	0	0	0	0	0	0	0
k__Bacteria;p__Proteobacteria;c__Deltaproteobacteria;o__Syntrophobacterales;f__Syntrophobacteraceae	0	0	4.02739e-05	0	0	0	0	0	0	0	0	0	0	0	0	0	0	0	4.02739e-05	0	0	0	0	0	0	0
k__Bacteria;p__Proteobacteria;c__Epsilonproteobacteria;o__Campylobacterales;f__Campylobacteraceae	0.000161095	8.05477e-05	8.05477e-05	8.05477e-05	0.000120822	8.05477e-05	8.05477e-05	0.00289972	0.00660491	8.05477e-05	4.02739e-05	8.05477e-05	0.000443012	0.000161095	8.05477e-05	0	0.000241643	0.0142569	0.0525574	0.000201369	0.000483286	0.00173178	0.000402739	0	0.000281917	4.02739e-05
k__Bacteria;p__Proteobacteria;c__Epsilonproteobacteria;o__Campylobacterales;f__Helicobacteraceae	0.000241643	0.00108739	0.00189287	8.05477e-05	0.000443012	0.000120822	4.02739e-05	0.00938381	4.02739e-05	8.05477e-05	0.00100685	0.000120822	0.00149013	0.000120822	0.000362465	0.00128876	0.000241643	0.00930326	0.0155054	0.000886025	0.000926299	0.000966573	0.00273862	0	0.000120822	0.000644382
k__Bacteria;p__Proteobacteria;c__Gammaproteobacteria;Other;Other	4.02739e-05	8.05477e-05	0.000161095	4.02739e-05	0.000241643	0.000120822	4.02739e-05	0	0.000644382	0	0	0.000241643	8.05477e-05	0.00052356	0.000845751	0	0	0.000120822	0.000120822	0	4.02739e-05	0	0	0	0.000281917	0
k__Bacteria;p__Proteobacteria;c__Gammaproteobacteria;o__Aeromonadales;Other	0	0	0	0	0	0	0	0	4.02739e-05	0	0	0	0	0	0	0	0	0	0	0	0	0	0	0	0	0
k__Bacteria;p__Proteobacteria;c__Gammaproteobacteria;o__Aeromonadales;f__Aeromonadaceae	4.02739e-05	8.05477e-05	4.02739e-05	0.000201369	0.000120822	0.000161095	4.02739e-05	0.000120822	0.000322191	4.02739e-05	0.00177205	0.000161095	0.00136931	0	0	0.000161095	0	0.000443012	0.00072493	0	0.000281917	8.05477e-05	0.000362465	0	0.000281917	0
k__Bacteria;p__Proteobacteria;c__Gammaproteobacteria;o__Aeromonadales;f__Succinivibrionaceae	0	0	0	0	0	0	0	0	0.000161095	0	0	0	0	0	0	0	0	0	0	0	0	0	0	0	0	0
k__Bacteria;p__Proteobacteria;c__Gammaproteobacteria;o__Alteromonadales;f__Alteromonadaceae	0	0	0	0	0	0	0	0	0	0	0	0	0	0	0	0	0	0	0	8.05477e-05	0	0	0	0	0	0
k__Bacteria;p__Proteobacteria;c__Gammaproteobacteria;o__Alteromonadales;f__Shewanellaceae	0	0	0	0	0	0.000161095	0	0	0	0	0	0	0	0	0	0	0	0	0	0	0	0	0	0	0	0
k__Bacteria;p__Proteobacteria;c__Gammaproteobacteria;o__Cardiobacteriales;f__Cardiobacteriaceae	4.02739e-05	0	0	0	0	0	0	0	0	0	0	0	0	0	0	0	0	0	0	0	0	0	4.02739e-05	0	0	0
k__Bacteria;p__Proteobacteria;c__Gammaproteobacteria;o__Chromatiales;f__Chromatiaceae	0	0	0	0	0	0	0.00052356	0	0	0	0	0	0	0	0	0	0	0	0	0	0	0	0	0	0	0
k__Bacteria;p__Proteobacteria;c__Gammaproteobacteria;o__Enterobacteriales;f__Enterobacteriaceae	0.0717277	0.139871	0.138139	0.0736206	0.348852	0.0422473	0.248168	0.274305	0.0711639	0.240636	0.0327427	0.0538462	0.230407	0.0204591	0.19847	0.52646	0.157511	0.502698	0.451269	0.101611	0.102094	0.117882	0.170439	0.0313733	0.156101	0.0261377
k__Bacteria;p__Proteobacteria;c__Gammaproteobacteria;o__Legionellales;f__	0	0	0	0	0	0	8.05477e-05	0	0	0	0	0	0	0	0	0	0	0	0	0	0	0	0	0	0	0
k__Bacteria;p__Proteobacteria;c__Gammaproteobacteria;o__Legionellales;f__Coxiellaceae	0	0	4.02739e-05	0	0	0	0	0	4.02739e-05	0	0	0	0	0	0	0	0	0	0	0	0	0	0	0	0	0
k__Bacteria;p__Proteobacteria;c__Gammaproteobacteria;o__Oceanospirillales;f__Halomonadaceae	0	0	0	0	0	0	0	4.02739e-05	0	0	0	0	0	0	0	4.02739e-05	0	0	0	0	0	0	0	0	0	0
k__Bacteria;p__Proteobacteria;c__Gammaproteobacteria;o__Pasteurellales;f__Pasteurellaceae	8.05477e-05	0.000281917	0.000201369	0	0.000443012	8.05477e-05	0.000402739	0.00149013	4.02739e-05	0	0.00052356	0	0.000241643	4.02739e-05	0	0.000362465	0.000120822	0.00112767	0	0.000483286	4.02739e-05	4.02739e-05	0.00221506	0	0	0.000644382
k__Bacteria;p__Proteobacteria;c__Gammaproteobacteria;o__Pseudomonadales;f__Moraxellaceae	0.0303262	0.0069271	0.0069271	0.332179	0.14112	0.342972	0.00761176	0.000684656	0.00563834	0.505638	0.0182038	0.137777	0.000684656	0.00930326	0.00177205	0.00873943	0.262787	0.000362465	0.00072493	0.316593	8.05477e-05	0.000362465	0.00233588	0.00567861	0.000322191	0.00394684
k__Bacteria;p__Proteobacteria;c__Gammaproteobacteria;o__Pseudomonadales;f__Pseudomonadaceae	0.00438985	0.000845751	0.00072493	0.000684656	0.000120822	0.00193315	0.000402739	0.000966573	0.173137	0.00140959	0.0214257	0	8.05477e-05	0.000201369	0.000604108	8.05477e-05	0.0397906	0.000201369	0.000604108	0.00237616	0	4.02739e-05	0.000684656	0.00181232	4.02739e-05	0
k__Bacteria;p__Proteobacteria;c__Gammaproteobacteria;o__Thiotrichales;f__Piscirickettsiaceae	0	0	4.02739e-05	0	0	0	0	0	0	0	0	0	0	0	0	0	0	0	0	0	0	0	0	0	0	0
k__Bacteria;p__Proteobacteria;c__Gammaproteobacteria;o__Xanthomonadales;f__Sinobacteraceae	0	0	0	4.02739e-05	0	4.02739e-05	0	0	0	0	0	0	0	0	0	0	0	0	0	0	0	0	0	0	0	0
k__Bacteria;p__Proteobacteria;c__Gammaproteobacteria;o__Xanthomonadales;f__Xanthomonadaceae	0.000362465	4.02739e-05	0.0147402	0.00881998	0.0505034	0.000322191	0.00563834	0.000322191	0.0115183	0.00306081	0.00386629	0	4.02739e-05	0.496416	0.518486	0.000281917	4.02739e-05	0.000201369	0.000402739	0.000281917	0	0	0	0.000966573	4.02739e-05	0.000684656
k__Bacteria;p__Proteobacteria;c__TA18;o__PHOS-HD29;f__	0	0	0	0	0	4.02739e-05	0	0	0	0	0	0	0	0	0	0	0	0	0	0	0	0	0	0	0	0
k__Bacteria;p__Spirochaetes;c__Spirochaetes;o__Spirochaetales;f__Spirochaetaceae	0	0	0	0	0	0	0	0	0	0	4.02739e-05	0	0	0	0	0	0	0	0	0	0	0	0	0	0	0
k__Bacteria;p__Spirochaetes;c__Spirochaetes;o__[Borreliales];f__[Borreliaceae]	0	0.000201369	0	0	0	0	0	0	0	0	0	0	0	0	0	0	0	0	0	0	0	0	0	0	0	0
k__Bacteria;p__Spirochaetes;c__[Brevinematae];o__[Brevinematales];f__Brevinemataceae	0	0	0	0	0	0.000120822	0	0	0	4.02739e-05	0	0	0	0	0	0	0	0	0	0	0	0	4.02739e-05	0	0	0
k__Bacteria;p__Spirochaetes;c__[Leptospirae];o__[Leptospirales];f__Sediment-4	0	0	0	0	0	0	4.02739e-05	0	0	0	0	0	0	0	0	0	0	0	0	0	0	0	0	0	0	0
k__Bacteria;p__TM7;c__SC3;o__;f__	0	0	0	0	0	4.02739e-05	0	0	0	0	0	0	0	0	0	0	0	0	0	0	0	0	0	0	0	0
k__Bacteria;p__TM7;c__TM7-1;o__;f__	0.000201369	0	0	0	0	0	0	0	0	0.000201369	0	0	8.05477e-05	0	0	8.05477e-05	0	0	0.000161095	0	0	0	0	0	0	0
k__Bacteria;p__TM7;c__TM7-3;o__;f__	0	0	4.02739e-05	0	0	8.05477e-05	4.02739e-05	0	0	0.000322191	0	0	0	0	0	0	0	4.02739e-05	0.000322191	0	0	4.02739e-05	4.02739e-05	0	0	0.00181232
k__Bacteria;p__TM7;c__TM7-3;o__CW040;f__	0	0	0	0	0	0	0	0	0	0	0	0	0	0	0	0	4.02739e-05	0	4.02739e-05	0	0	0	0	0	0	0
k__Bacteria;p__TM7;c__TM7-3;o__CW040;f__F16	0	0	0	0	0	0	0	0	0	0	8.05477e-05	0	0	0	0	0	0	0	0	0	0	0	0	0	0	0
k__Bacteria;p__TM7;c__TM7-3;o__EW055;f__	0	0	0	0	0	4.02739e-05	0	0	0	0	0	0	0	0	0	0	0	8.05477e-05	0	0	0	8.05477e-05	0	0	0	0
k__Bacteria;p__TM7;c__TM7-3;o__I025;f__	0	0	0	0	0	0	0	0	0	0	0	0	0	0	0	0	0	0	4.02739e-05	0	0	0	0	0	0	0
k__Bacteria;p__Tenericutes;c__CK-1C4-19;o__;f__	0	0	0	0	0	0	0	0	0	0	0.000120822	0	0	0	0	0	0	0	0	0	0	0	0	0	0	0
k__Bacteria;p__Tenericutes;c__Mollicutes;o__;f__	0.0414418	0	0	0	0	0	0.000926299	0.0245671	4.02739e-05	0	0.0879581	0	0.00124849	0.00350383	0.0164317	4.02739e-05	0.00189287	0	0	0	0.00052356	0.0027789	0.0834072	0.00253725	0.000120822	0
k__Bacteria;p__Tenericutes;c__Mollicutes;o__Mycoplasmatales;f__Mycoplasmataceae	0.00052356	0.0078534	0.0131696	0.0187273	0.00930326	0.0454692	0.000886025	0.00314136	0.0120419	0.000362465	0.00306081	0.000161095	0.00390656	0.00394684	0.00140959	0.0027789	0.00153041	0.000120822	8.05477e-05	0.00052356	0.0132904	0.0018526	0.00273862	0	0.000684656	0
k__Bacteria;p__Tenericutes;c__Mollicutes;o__RsaHF231;f__	0	0	0.000201369	0	0	0	0	0	0	0	4.02739e-05	0	0	8.05477e-05	0	0	0	0	0	0	0	0	0	0	0	0
k__Bacteria;p__Tenericutes;c__RF3;o__ML615J-28;f__	0	0	0	0	0	0	0	0	0	0	8.05477e-05	0	0	0	0	0	0	0	0	0	0	0	0	0	0	0
k__Bacteria;p__Verrucomicrobia;c__Opitutae;o__[Cerasicoccales];f__[Cerasicoccaceae]	0	4.02739e-05	0	0	0	0	0	0	0	0	0	0	0	0	0	0	0	0	0	0	0	0	0	0	0	0
k__Bacteria;p__Verrucomicrobia;c__Verrucomicrobiae;o__Verrucomicrobiales;f__Verrucomicrobiaceae	0	0	4.02739e-05	0	0	8.05477e-05	0	0	8.05477e-05	0	0	0	0	0	0	4.02739e-05	0.000161095	0	0	0	0	0	0	0	0	0
k__Bacteria;p__Verrucomicrobia;c__[Pedosphaerae];o__[Pedosphaerales];f__Ellin517	0	0	0	0	0	4.02739e-05	0	0	0	0	0	0	0	0	0	0	0	0	0	0	0	0	0	0	0	0
k__Bacteria;p__Verrucomicrobia;c__[Spartobacteria];o__[Chthoniobacterales];f__[Chthoniobacteraceae]	0.000281917	0	0	0	0	0.000241643	4.02739e-05	0	0	0	0	8.05477e-05	8.05477e-05	0	0	0	0	0	0	0	0	0	0	0	0	0
k__Bacteria;p__[Thermi];c__Deinococci;o__Deinococcales;f__Deinococcaceae	0	0	0	0	0	0	0	0	0	0	0	0	0	0	0	0	0	0	8.05477e-05	0	0	0	0	0	0	0

## Sheet: Order
Taxonomic features (ASVs)	Gem200618	Mar200618	Ga200618	An170618	El200618	Wa200618	An210118	Que311017	Da200618	Rh170917	An311017	No200618	Ge200618	Ur210118	Rh210118	An170917	Rh190218	Ge070917	Que250817	An150817	Que190618	Rh190618	Rh011117	Ur311017	Ur190618	Rh250817
Unassigned;Other;Other;Other	0.00451067	0.0139348	0.00833669	0.00334273	0.00330246	0.00829642	0.00209424	0.00149013	0.0179621	0.000201369	0.000684656	0.023238	0.00898107	0.0263391	0.00406766	0.00116794	0.00789368	0.003383	0.00306081	0.00281917	0.00845751	0.00318164	0.000604108	0.000322191	0.00700765	0.000201369
k__Archaea;p__Crenarchaeota;c__MBGB;o__	0	0	0	0	0	4.02739e-05	0	0	0	0	0	0	0	0	0	0	0	0	4.02739e-05	4.02739e-05	0	0	0	0	0	0
k__Archaea;p__Crenarchaeota;c__MCG;o__	0	0	4.02739e-05	0	0	0	0	0	0	0	0	0	0	0	0	4.02739e-05	0	0	0	0	0	0	0	4.02739e-05	0	0
k__Archaea;p__Crenarchaeota;c__MCG;o__B10	0	0	0	0	0	0	0	0	0	0	0	0	0	0	0	4.02739e-05	0	0	0	0	0	0	0	0	0	0.000201369
k__Archaea;p__Crenarchaeota;c__MCG;o__pGrfC26	0	0	0	0	0	0	0	4.02739e-05	0	0	0	0	0	0	0	0	0	0	0	0	0	0	0	0	4.02739e-05	4.02739e-05
k__Archaea;p__Crenarchaeota;c__Thaumarchaeota;o__Cenarchaeales	0	0	0	0	0	0	0	0.000120822	0	4.02739e-05	4.02739e-05	8.05477e-05	4.02739e-05	0	0	0	0	4.02739e-05	4.02739e-05	8.05477e-05	0	4.02739e-05	0	4.02739e-05	4.02739e-05	0
k__Archaea;p__Crenarchaeota;c__Thaumarchaeota;o__Nitrososphaerales	0	0	0	0	0	0	0	0	4.02739e-05	0	0	0	0	0	0	0	0	0	0	0	0	0	0	4.02739e-05	0	0
k__Archaea;p__Euryarchaeota;c__Methanobacteria;o__Methanobacteriales	0	0	0	0	0	0	0	0	0	0	0	0	4.02739e-05	0	0	0	0	0	0	4.02739e-05	0	0	0	0	0	0
k__Archaea;p__Euryarchaeota;c__Thermoplasmata;o__E2	0	8.05477e-05	0	0	0	4.02739e-05	0	0	0	4.02739e-05	4.02739e-05	0	4.02739e-05	4.02739e-05	8.05477e-05	0	0	0	4.02739e-05	4.02739e-05	4.02739e-05	0	0	0	0	8.05477e-05
k__Bacteria;Other;Other;Other	0	0	0	0	0	0	4.02739e-05	0	0	0	0	0	0	0	0	0	0	0	0	0	0	0	0	0	0	0
k__Bacteria;p__;c__;o__	0	0	4.02739e-05	0	0	0	0	0	0	0	0	0	0	0	0	0	0	0	0	0	0	0	0	0	0	0
k__Bacteria;p__Acidobacteria;c__Acidobacteria-6;o__iii1-15	0	4.02739e-05	8.05477e-05	0	0	0.000120822	4.02739e-05	0	0	0	0	0	0	0	0	0	0	0	0	0	0	4.02739e-05	0	0	0	0
k__Bacteria;p__Acidobacteria;c__Acidobacteriia;o__Acidobacteriales	4.02739e-05	0	8.05477e-05	0	0	8.05477e-05	0	0	0	0	0	8.05477e-05	0	0	0	4.02739e-05	0	0	0	0	0	0	0	0	0	0
k__Bacteria;p__Acidobacteria;c__DA052;o__Ellin6513	0	0	0	0	0	8.05477e-05	0	0	0	0	0	0	0	0	0	0	0	0	0	0	0	0	0	0	0	0
k__Bacteria;p__Acidobacteria;c__Solibacteres;o__Solibacterales	0	0	4.02739e-05	0	0	0	0	0	0	0	8.05477e-05	4.02739e-05	0	0	0	0	0	0	0	0	0	0	0	0	0	0
k__Bacteria;p__Acidobacteria;c__[Chloracidobacteria];o__DS-100	0	0	0	0	0	4.02739e-05	0	0	0	0	0	0	0	0	0	0	0	0	0	0	0	0	0	0	0	0
k__Bacteria;p__Acidobacteria;c__[Chloracidobacteria];o__RB41	0	0	4.02739e-05	0	0	0.000402739	0	0	0	0	0	8.05477e-05	0	0	0	0	0	0	0	0	0	0	0	0	0	8.05477e-05
k__Bacteria;p__Actinobacteria;c__Acidimicrobiia;o__Acidimicrobiales	0.000120822	0	0.000120822	0	0	0	4.02739e-05	0	0	0.000120822	0	0	0	0	0	0	0	0	0	0	0	0	0	0	0	0
k__Bacteria;p__Actinobacteria;c__Actinobacteria;o__Actinomycetales	0.0026178	0.000362465	0.000644382	0.000483286	0.000443012	0.0043093	0.00100685	0.000322191	0.000120822	0.0277487	0.00483286	0.000120822	0.00108739	0.000604108	4.02739e-05	0.000281917	0.00326218	0.0105115	0.00104712	0.012646	4.02739e-05	0.000604108	0.00173178	0.000805477	0	0.00201369
k__Bacteria;p__Actinobacteria;c__Actinobacteria;o__Bifidobacteriales	0	0	0	0	0	0	0.000161095	0	4.02739e-05	0	0	0	0	0	0	0	0	0	0	0	0	4.02739e-05	0	0	0	0
k__Bacteria;p__Actinobacteria;c__Coriobacteriia;o__Coriobacteriales	0.000402739	0.000805477	0	0	0.000845751	0	0.00390656	0	0.000362465	0	8.05477e-05	4.02739e-05	0.000604108	4.02739e-05	0	0	0.000362465	0	0	0	0	0.000201369	0	0.000966573	0.000161095	0
k__Bacteria;p__Actinobacteria;c__Nitriliruptoria;o__Euzebyales	0	4.02739e-05	0	0	0	8.05477e-05	0	0	0	0	0	0	0	0	0	0	0	8.05477e-05	0	0	0	0	0	0	0	0
k__Bacteria;p__Actinobacteria;c__Rubrobacteria;o__Rubrobacterales	0	0	0	0	0	0	0	0	0	0	0	0	4.02739e-05	0	0	0	0	0	0	0	0	0	0	0	0	0
k__Bacteria;p__Actinobacteria;c__Thermoleophilia;o__Gaiellales	8.05477e-05	0	0	0	0	0.000120822	0	0	0	0	0	0	4.02739e-05	0	0	0	0	0	0	0	0	0	0	0	0	0
k__Bacteria;p__Actinobacteria;c__Thermoleophilia;o__Solirubrobacterales	0.000120822	0	8.05477e-05	4.02739e-05	0	0.000161095	0	0	0	0.000201369	0.000120822	0	0	0	0	0	0	0	4.02739e-05	0	0	0	0	0	0	0
k__Bacteria;p__Armatimonadetes;c__Armatimonadia;o__Armatimonadales	0	0	0	0	0	8.05477e-05	0	0	0	0	0	0	0	0	0	0	0	0	0	0	0	0	0	0	0	0
k__Bacteria;p__Armatimonadetes;c__Armatimonadia;o__FW68	4.02739e-05	0	0	0	0	4.02739e-05	0	0	0	0	0	0	0	0	0	0	0	0	0	0	0	0	0	0	0	0
k__Bacteria;p__Armatimonadetes;c__SHA-37;o__	0	0	0	0	0	0	0	0	0	4.02739e-05	0	0	0	0	0	0	0	0	0	0	0	0	0	0	0	0
k__Bacteria;p__Bacteroidetes;c__Bacteroidia;o__Bacteroidales	0.0035441	0.0142569	0.143858	0.0184052	0.00052356	0.000604108	0.00531615	0.00120822	0.290737	8.05477e-05	0.000443012	0.311398	0.000845751	0.0122433	8.05477e-05	4.02739e-05	0.00144986	0.0262183	0.000322191	4.02739e-05	0.0407571	0.347765	0.000402739	0.000483286	0.486106	0.00165123
k__Bacteria;p__Bacteroidetes;c__Cytophagia;o__Cytophagales	0	4.02739e-05	0.000402739	0	0	0.000322191	0	0	0	0.000362465	0	0	0	0	0	0	0	0	0.000201369	0	0	0.000120822	0	0	0	0.00144986
k__Bacteria;p__Bacteroidetes;c__Flavobacteriia;o__Flavobacteriales	0.000322191	0.00487314	0.0037052	0.000322191	4.02739e-05	0.000644382	0.000402739	0.000402739	0.00120822	0.00382602	0.00890052	0	0	0.00922271	0	4.02739e-05	0.000483286	0.0026178	0.00358437	0.000201369	4.02739e-05	0.000281917	0.00116794	0	0	0.00402739
k__Bacteria;p__Bacteroidetes;c__Sphingobacteriia;o__Sphingobacteriales	4.02739e-05	4.02739e-05	0.000281917	0.000120822	0	0.000161095	0	0	8.05477e-05	0.00390656	0.00334273	8.05477e-05	0	0	0	0.000362465	8.05477e-05	0.000362465	0.00120822	0.000402739	0	0.000161095	4.02739e-05	0	0	0
k__Bacteria;p__Bacteroidetes;c__[Saprospirae];o__[Saprospirales]	0	0.000120822	0.000120822	8.05477e-05	0	0.000644382	0	0	0	0.00233588	0.00112767	4.02739e-05	0	0	0	0	0	0	0.000684656	8.05477e-05	0	0	0	0	0	0
k__Bacteria;p__Chlamydiae;c__Chlamydiia;o__Chlamydiales	0	0	0	0	0	4.02739e-05	0.000201369	0	0	0	0	0	0	4.02739e-05	0	0	4.02739e-05	0	0	0	0	0	0	0	0	0
k__Bacteria;p__Chlorobi;c__OPB56;o__	0	0	0	0	0	0	0	0	0	0	0	0	0	0	0	0	0	8.05477e-05	0	0	0	0	0	0	0	0
k__Bacteria;p__Chlorobi;c__SJA-28;o__	0	0	0	0	0	0	4.02739e-05	0	0	0	0	0	0	0	0	0	0	0	0	0	0	0	0	0	0	0
k__Bacteria;p__Chloroflexi;c__Anaerolineae;o__Caldilineales	0	0	0	0	0	0	4.02739e-05	0	0	0	0	0	4.02739e-05	0	0	0	0	0	0	0	0	8.05477e-05	0	0	0	0
k__Bacteria;p__Chloroflexi;c__Anaerolineae;o__GCA004	0	0	0	0	0	0	4.02739e-05	0	0	0	0	0	0	0	0	0	0	0	0	0	0	0	0	0	0	0
k__Bacteria;p__Chloroflexi;c__C0119;o__	0	0	4.02739e-05	0	0	4.02739e-05	0	0	0	0	0	0	0	0	0	0	0	0	0	0	0	0	0	0	0	0
k__Bacteria;p__Chloroflexi;c__Chloroflexi;o__Herpetosiphonales	0	0	0	0	0	4.02739e-05	0	0	0	0	0	0	0	0	0	0	0	0	0	0	0	0	0	0	0	0
k__Bacteria;p__Chloroflexi;c__Chloroflexi;o__[Roseiflexales]	0	0	0	0	0	4.02739e-05	0	0	0	0	0	4.02739e-05	0	0	0	0	0	0	0	0	0	0	0	0	0	0
k__Bacteria;p__Chloroflexi;c__Ellin6529;o__	0	0	0	0	0	8.05477e-05	4.02739e-05	0	0	0	0	0	0	0	0	0	0	0	0	0	0	0	0	0	0	0
k__Bacteria;p__Chloroflexi;c__Gitt-GS-136;o__	0	0	0	0	0	0	0	0	0	0	0	0	0	0	0	0	0	0	8.05477e-05	0	0	0	0	0	0	0
k__Bacteria;p__Chloroflexi;c__Thermomicrobia;o__JG30-KF-CM45	4.02739e-05	0	0	0	0	0	0	0	0	0	0	0	0	0	0	0	0	0	8.05477e-05	0	0	0	0	0	0	0
k__Bacteria;p__Cyanobacteria;c__4C0d-2;o__YS2	0	8.05477e-05	0	0	0	0	0	0	0	0	0.000120822	0	0	0	0	0	0	0	0	0	0	0	0	0	0	0
k__Bacteria;p__Cyanobacteria;c__Chloroplast;o__CAB-I	0	0	4.02739e-05	0	0	0	0	0	0	0	0	0	0	0	0	0	0	0	0	0	0	0	0	0	0	0
k__Bacteria;p__Cyanobacteria;c__Chloroplast;o__Chlorophyta	0	0	0	0	0	0	4.02739e-05	0	0	0	0	0	0	0	0	0	0	0	0	0	0	0	0	0	0	0
k__Bacteria;p__Cyanobacteria;c__Chloroplast;o__Euglenozoa	0	0	0	0	0	0	8.05477e-05	0	0	0	0	0	0	0	0	0	0	0	0	0	0	0	0	0	0	0
k__Bacteria;p__Cyanobacteria;c__Chloroplast;o__Stramenopiles	0	0	0	0	0	8.05477e-05	0.000241643	0	0	0	0	0	0	0	0	0	0	0	0	0	0	0	0	0	0	0
k__Bacteria;p__Cyanobacteria;c__Chloroplast;o__Streptophyta	0	0.000281917	0	0	8.05477e-05	4.02739e-05	0	0	0	0	0	0	4.02739e-05	0	0	0	4.02739e-05	0.000120822	0	0	0	0	4.02739e-05	0.000241643	0	0
k__Bacteria;p__Cyanobacteria;c__Oscillatoriophycideae;o__Oscillatoriales	0	0	0	0	0	4.02739e-05	4.02739e-05	0	0	0	0	0	0	0	0	0	0	0	0	0	0	0	0	0	0	0
k__Bacteria;p__Firmicutes;Other;Other	0	0	0	0	0	0	0	0	0	0	0	0	0	4.02739e-05	0	0	0	0	0	0	0	0	0	0	0	0
k__Bacteria;p__Firmicutes;c__Bacilli;o__Bacillales	0.00205397	0.00225534	0.00805477	0.0159484	0.00112767	0.0397503	0.162988	0.00398711	0.154652	0.118848	0.0908981	0.0172775	0.00104712	0.163995	0.162867	0.0202578	0.00624245	0.00140959	0.00289972	0.325211	0	0.000201369	0.010592	0.0362062	0.000201369	0.00173178
k__Bacteria;p__Firmicutes;c__Bacilli;o__Gemellales	4.02739e-05	8.05477e-05	0.000241643	4.02739e-05	0.000241643	0.000281917	0	0	0	0.000120822	0.00124849	0	0	0	0	8.05477e-05	0	0.00229561	0	0.000483286	0	4.02739e-05	0.000201369	0	0	0.00149013
k__Bacteria;p__Firmicutes;c__Bacilli;o__Lactobacillales	0.0756746	0.0154249	0.029561	0.0563834	0.0433749	0.0294402	0.12199	0.00583971	0.000684656	0.0212243	0.0202578	0.000161095	0.00769231	0.0533629	0.032058	0.0240032	0.0499799	0.00962545	0.000281917	0.0693919	0.00362465	0.00153041	0.00265807	0.00765203	0.00072493	0.000644382
k__Bacteria;p__Firmicutes;c__Bacilli;o__Turicibacterales	0	0.000201369	0.000644382	0.000845751	0.000161095	0	8.05477e-05	0.000161095	4.02739e-05	0	0.000604108	0.000120822	0	0.000322191	0.000120822	8.05477e-05	0	0.00112767	0	4.02739e-05	0.00052356	0.000201369	4.02739e-05	0	0	0.000805477
k__Bacteria;p__Firmicutes;c__Clostridia;o__Clostridiales	0.463431	0.435562	0.188401	0.148449	0.13967	0.20294	0.166653	0.152759	0.0837696	0.0583166	0.669392	0.0732582	0.313532	0.113814	0.0569472	0.333911	0.142046	0.351108	0.150262	0.163351	0.306605	0.181393	0.69565	0.0587193	0.0328635	0.924487
k__Bacteria;p__Firmicutes;c__Clostridia;o__OPB54	0	0	0	0	0	0	0	0	0	0	0	0	0	0	0	0	0	4.02739e-05	0	0	0	0	0	0.000362465	0	0
k__Bacteria;p__Firmicutes;c__Clostridia;o__SHA-98	0	0	0	0	0	0	4.02739e-05	0	0	0	0	0	0	0	0	0	0	0	0	0	0	0	0	0	0	0
k__Bacteria;p__Firmicutes;c__Erysipelotrichi;o__Erysipelotrichales	0.000241643	0.000161095	0.00197342	0.000120822	0.000201369	0.000201369	0.0105518	0.00281917	0.00120822	0.000120822	0.0200564	0.000161095	0.000281917	0.0380588	4.02739e-05	0	0.000281917	0.00116794	0.000281917	8.05477e-05	4.02739e-05	0.000362465	0.0166734	0.0123641	4.02739e-05	0.00072493
k__Bacteria;p__Fusobacteria;c__Fusobacteriia;o__Fusobacteriales	0.295288	0.352034	0.431172	0.319936	0.257833	0.269996	0.257592	0.512243	0.162022	0.00648409	0.00136931	0.380548	0.424648	0.0448248	0.00455095	0.0787757	0.322634	0.0557793	0.311518	0.00136931	0.521748	0.336206	0.00318164	0.830326	0.314257	0.00503423
k__Bacteria;p__GN02;c__BD1-5;o__	0	0	0	0	0	0	4.02739e-05	0	0	0	0	0	0	0	0	0	0	4.02739e-05	0	4.02739e-05	0	0	0	0	0	0.000402739
k__Bacteria;p__Gemmatimonadetes;c__Gemm-1;o__	0	0	0	0	0	0.000120822	0	0	0	0	0	0	0	0	0	0	0	0	0	0	0	0	0	0	0	0
k__Bacteria;p__Gemmatimonadetes;c__Gemmatimonadetes;o__Gemmatimonadales	0	0	4.02739e-05	0	0	4.02739e-05	0	0	0	0	0	0	0	0	0	0	0	0	0	0	0	0	0	0	0	0
k__Bacteria;p__Gemmatimonadetes;c__Gemmatimonadetes;o__N1423WL	0	0	0	0	0	4.02739e-05	0	0	0	0	0	0	0	0	0	8.05477e-05	0	0	0	0	0	0	0	0	0	0
k__Bacteria;p__OD1;c__;o__	0	0	0	0	0	0	4.02739e-05	0	0	0	0	0	0	0	0	0	0	0	0	0	0	0	0	0	0	0
k__Bacteria;p__Planctomycetes;c__Phycisphaerae;o__WD2101	0	4.02739e-05	4.02739e-05	0	0	0.000120822	0	0	0	8.05477e-05	0	0	8.05477e-05	0	0	0	0	0	0	0	0	0	0	0	0	0
k__Bacteria;p__Planctomycetes;c__Planctomycetia;o__Gemmatales	8.05477e-05	0	4.02739e-05	0	0	0.000201369	0	0	0	0	0	0	8.05477e-05	0	0	0	0	0	0	0	0	0	0	0	0	0
k__Bacteria;p__Planctomycetes;c__Planctomycetia;o__Pirellulales	0	0	8.05477e-05	0	0	4.02739e-05	4.02739e-05	0	0	0	0	0	0	0	0	0	0	8.05477e-05	0	0	0	0	0	0	0	0
k__Bacteria;p__Planctomycetes;c__Planctomycetia;o__Planctomycetales	0	4.02739e-05	0	0	0	8.05477e-05	0	0	0	0	0	0	0	0	0	0	0	0	8.05477e-05	0	0	0	0	0	0	0
k__Bacteria;p__Proteobacteria;c__Alphaproteobacteria;o__	0	4.02739e-05	0	0	0	0	0	0	0	0	0	0	0	0	0	0	0	0	8.05477e-05	0	0	0	0	0	0	0
k__Bacteria;p__Proteobacteria;c__Alphaproteobacteria;o__Caulobacterales	8.05477e-05	0	0	0	0	8.05477e-05	0	0	0	0	4.02739e-05	4.02739e-05	0	0	0	0	0	0	4.02739e-05	0	0	8.05477e-05	0	0	0	4.02739e-05
k__Bacteria;p__Proteobacteria;c__Alphaproteobacteria;o__Ellin329	0	4.02739e-05	0	0	0	0	0	0	0	0	0	0	0	0	0	0	0	0	0	0	0	0	0	0	0	0
k__Bacteria;p__Proteobacteria;c__Alphaproteobacteria;o__Rhizobiales	0.000322191	0.000201369	0.000443012	0.000322191	0	0.000563834	0.000201369	0.000281917	0.000926299	0.00132904	0.00120822	0.000161095	0.000201369	4.02739e-05	8.05477e-05	0.000120822	0	0.00322191	0.000604108	0.000201369	0	0	0.000926299	0.00434958	0.000241643	0.00837696
k__Bacteria;p__Proteobacteria;c__Alphaproteobacteria;o__Rhodobacterales	4.02739e-05	0	8.05477e-05	0	0	0	0	0	4.02739e-05	0.000120822	8.05477e-05	0	0	0	0	0	0	0.000201369	0	0.000120822	0	0	0	0	0	0
k__Bacteria;p__Proteobacteria;c__Alphaproteobacteria;o__Rhodospirillales	0.000241643	0	0.000201369	4.02739e-05	0	0.000120822	4.02739e-05	0	0	4.02739e-05	8.05477e-05	0	8.05477e-05	0	0	0	0	0	0	0	0	0	0	0	0	0
k__Bacteria;p__Proteobacteria;c__Alphaproteobacteria;o__Sphingomonadales	0.000322191	0.000362465	0.00108739	0.000161095	0	0.00161095	0	0	8.05477e-05	0.000765203	0.000281917	0.000161095	4.02739e-05	0	0	8.05477e-05	4.02739e-05	0	0.000402739	0	0	0.000362465	0	0.000966573	0	0.00205397
k__Bacteria;p__Proteobacteria;c__Betaproteobacteria;o__Burkholderiales	8.05477e-05	0.000201369	0.000281917	0.000241643	8.05477e-05	0.000926299	0.000684656	0.000362465	0.00342328	0.00161095	0.00253725	0	0.000161095	0.00181232	4.02739e-05	0.000161095	8.05477e-05	0.000322191	0.000322191	0.000161095	0	0.000201369	0.000443012	0.00374547	0	0.00974627
k__Bacteria;p__Proteobacteria;c__Betaproteobacteria;o__Ellin6067	0	0	0	0	0	0	0	4.02739e-05	0	0	0	0	0	0	0	0	0	0	0	0	0	0	0	0	0	0
k__Bacteria;p__Proteobacteria;c__Betaproteobacteria;o__Methylophilales	0	0	0	0	0	8.05477e-05	0	0	0	0	0	0	0	0	0	4.02739e-05	0	0	8.05477e-05	0	0	0	0	0	0	0
k__Bacteria;p__Proteobacteria;c__Betaproteobacteria;o__Neisseriales	0.000241643	0.000120822	0.000241643	0	0.000161095	0.000201369	0.000201369	0	0.000281917	8.05477e-05	0.00116794	0	0.000161095	0	0.000120822	4.02739e-05	0.000443012	0.00120822	0	0.000120822	0	0.000120822	0.000201369	0	0	0
k__Bacteria;p__Proteobacteria;c__Betaproteobacteria;o__Nitrosomonadales	0	0	0	0	0	0	0	0	0	8.05477e-05	0	0	0	0	0	0	0	0	0	0	0	0	0	0	0	0
k__Bacteria;p__Proteobacteria;c__Betaproteobacteria;o__Rhodocyclales	0	0	0	0	0	0	0	0	0	0	0	0	0	0	0	0	0	0	0	0	0	4.02739e-05	0	0	0	0
k__Bacteria;p__Proteobacteria;c__Betaproteobacteria;o__SC-I-84	0	0	0	0	0	0.000120822	0	0	0	0	0	4.02739e-05	0	0	0	0	0	0	0	0	0	0	0	0	0	0
k__Bacteria;p__Proteobacteria;c__Deltaproteobacteria;o__	0	0	0	4.02739e-05	0	0	0	0	0	0	0	0	0	0	0	0	0	0	0	0	0	0	0	0	0	0
k__Bacteria;p__Proteobacteria;c__Deltaproteobacteria;o__Bdellovibrionales	0	0	4.02739e-05	0	0	4.02739e-05	0	0	0	0	0	0	0	0	0	0	0	0	4.02739e-05	0	0	0	0	0	0	0
k__Bacteria;p__Proteobacteria;c__Deltaproteobacteria;o__Desulfovibrionales	8.05477e-05	0.000886025	0.00289972	0.000201369	0.000644382	0.0018526	4.02739e-05	0	0.000805477	0	0	0.000362465	4.02739e-05	0.000443012	0.000443012	0	0.000281917	0	0	0	0.000362465	0.000845751	0	0	4.02739e-05	0
k__Bacteria;p__Proteobacteria;c__Deltaproteobacteria;o__Myxococcales	4.02739e-05	0	4.02739e-05	0	0	4.02739e-05	0	0	0	0	0	0	0	0	0	0	0	0	0	0	0	4.02739e-05	0	0	0	0.000805477
k__Bacteria;p__Proteobacteria;c__Deltaproteobacteria;o__Spirobacillales	0	0	0	0	0	4.02739e-05	0	0	0	0	0	0	0	0	0	0	0	0	0	0	0	0	0	0	0	0
k__Bacteria;p__Proteobacteria;c__Deltaproteobacteria;o__Syntrophobacterales	0	0	4.02739e-05	0	0	0	8.05477e-05	0	0	0	0	0	0	0	0	0	0	0	4.02739e-05	0	0	0	0	0	0	0
k__Bacteria;p__Proteobacteria;c__Epsilonproteobacteria;o__Campylobacterales	0.000402739	0.00116794	0.00197342	0.000161095	0.000563834	0.000201369	0.000120822	0.0122835	0.00664519	0.000161095	0.00104712	0.000201369	0.00193315	0.000281917	0.000443012	0.00128876	0.000483286	0.0235602	0.0680628	0.00108739	0.00140959	0.00269835	0.00314136	0	0.000402739	0.000684656
k__Bacteria;p__Proteobacteria;c__Gammaproteobacteria;Other	4.02739e-05	8.05477e-05	0.000161095	4.02739e-05	0.000241643	0.000120822	4.02739e-05	0	0.000644382	0	0	0.000241643	8.05477e-05	0.00052356	0.000845751	0	0	0.000120822	0.000120822	0	4.02739e-05	0	0	0	0.000281917	0
k__Bacteria;p__Proteobacteria;c__Gammaproteobacteria;o__Aeromonadales	4.02739e-05	8.05477e-05	4.02739e-05	0.000201369	0.000120822	0.000161095	4.02739e-05	0.000120822	0.00052356	4.02739e-05	0.00177205	0.000161095	0.00136931	0	0	0.000161095	0	0.000443012	0.00072493	0	0.000281917	8.05477e-05	0.000362465	0	0.000281917	0
k__Bacteria;p__Proteobacteria;c__Gammaproteobacteria;o__Alteromonadales	0	0	0	0	0	0.000161095	0	0	0	0	0	0	0	0	0	0	0	0	0	8.05477e-05	0	0	0	0	0	0
k__Bacteria;p__Proteobacteria;c__Gammaproteobacteria;o__Cardiobacteriales	4.02739e-05	0	0	0	0	0	0	0	0	0	0	0	0	0	0	0	0	0	0	0	0	0	4.02739e-05	0	0	0
k__Bacteria;p__Proteobacteria;c__Gammaproteobacteria;o__Chromatiales	0	0	0	0	0	0	0.00052356	0	0	0	0	0	0	0	0	0	0	0	0	0	0	0	0	0	0	0
k__Bacteria;p__Proteobacteria;c__Gammaproteobacteria;o__Enterobacteriales	0.0717277	0.139871	0.138139	0.0736206	0.348852	0.0422473	0.248168	0.274305	0.0711639	0.240636	0.0327427	0.0538462	0.230407	0.0204591	0.19847	0.52646	0.157511	0.502698	0.451269	0.101611	0.102094	0.117882	0.170439	0.0313733	0.156101	0.0261377
k__Bacteria;p__Proteobacteria;c__Gammaproteobacteria;o__Legionellales	0	0	4.02739e-05	0	0	0	8.05477e-05	0	4.02739e-05	0	0	0	0	0	0	0	0	0	0	0	0	0	0	0	0	0
k__Bacteria;p__Proteobacteria;c__Gammaproteobacteria;o__Oceanospirillales	0	0	0	0	0	0	0	4.02739e-05	0	0	0	0	0	0	0	4.02739e-05	0	0	0	0	0	0	0	0	0	0
k__Bacteria;p__Proteobacteria;c__Gammaproteobacteria;o__Pasteurellales	8.05477e-05	0.000281917	0.000201369	0	0.000443012	8.05477e-05	0.000402739	0.00149013	4.02739e-05	0	0.00052356	0	0.000241643	4.02739e-05	0	0.000362465	0.000120822	0.00112767	0	0.000483286	4.02739e-05	4.02739e-05	0.00221506	0	0	0.000644382
k__Bacteria;p__Proteobacteria;c__Gammaproteobacteria;o__Pseudomonadales	0.0347161	0.00777286	0.00765203	0.332863	0.14124	0.344905	0.0080145	0.00165123	0.178776	0.507048	0.0396295	0.137777	0.000765203	0.00950463	0.00237616	0.00881998	0.302578	0.000563834	0.00132904	0.318969	8.05477e-05	0.000402739	0.00302054	0.00749094	0.000362465	0.00394684
k__Bacteria;p__Proteobacteria;c__Gammaproteobacteria;o__Thiotrichales	0	0	4.02739e-05	0	0	0	0	0	0	0	0	0	0	0	0	0	0	0	0	0	0	0	0	0	0	0
k__Bacteria;p__Proteobacteria;c__Gammaproteobacteria;o__Xanthomonadales	0.000362465	4.02739e-05	0.0147402	0.00886025	0.0505034	0.000362465	0.00563834	0.000322191	0.0115183	0.00306081	0.00386629	0	4.02739e-05	0.496416	0.518486	0.000281917	4.02739e-05	0.000201369	0.000402739	0.000281917	0	0	0	0.000966573	4.02739e-05	0.000684656
k__Bacteria;p__Proteobacteria;c__TA18;o__PHOS-HD29	0	0	0	0	0	4.02739e-05	0	0	0	0	0	0	0	0	0	0	0	0	0	0	0	0	0	0	0	0
k__Bacteria;p__Spirochaetes;c__Spirochaetes;o__Spirochaetales	0	0	0	0	0	0	0	0	0	0	4.02739e-05	0	0	0	0	0	0	0	0	0	0	0	0	0	0	0
k__Bacteria;p__Spirochaetes;c__Spirochaetes;o__[Borreliales]	0	0.000201369	0	0	0	0	0	0	0	0	0	0	0	0	0	0	0	0	0	0	0	0	0	0	0	0
k__Bacteria;p__Spirochaetes;c__[Brevinematae];o__[Brevinematales]	0	0	0	0	0	0.000120822	0	0	0	4.02739e-05	0	0	0	0	0	0	0	0	0	0	0	0	4.02739e-05	0	0	0
k__Bacteria;p__Spirochaetes;c__[Leptospirae];o__[Leptospirales]	0	0	0	0	0	0	4.02739e-05	0	0	0	0	0	0	0	0	0	0	0	0	0	0	0	0	0	0	0
k__Bacteria;p__TM7;c__SC3;o__	0	0	0	0	0	4.02739e-05	0	0	0	0	0	0	0	0	0	0	0	0	0	0	0	0	0	0	0	0
k__Bacteria;p__TM7;c__TM7-1;o__	0.000201369	0	0	0	0	0	0	0	0	0.000201369	0	0	8.05477e-05	0	0	8.05477e-05	0	0	0.000161095	0	0	0	0	0	0	0
k__Bacteria;p__TM7;c__TM7-3;o__	0	0	4.02739e-05	0	0	8.05477e-05	4.02739e-05	0	0	0.000322191	0	0	0	0	0	0	0	4.02739e-05	0.000322191	0	0	4.02739e-05	4.02739e-05	0	0	0.00181232
k__Bacteria;p__TM7;c__TM7-3;o__CW040	0	0	0	0	0	0	0	0	0	0	8.05477e-05	0	0	0	0	0	4.02739e-05	0	4.02739e-05	0	0	0	0	0	0	0
k__Bacteria;p__TM7;c__TM7-3;o__EW055	0	0	0	0	0	4.02739e-05	0	0	0	0	0	0	0	0	0	0	0	8.05477e-05	0	0	0	8.05477e-05	0	0	0	0
k__Bacteria;p__TM7;c__TM7-3;o__I025	0	0	0	0	0	0	0	0	0	0	0	0	0	0	0	0	0	0	4.02739e-05	0	0	0	0	0	0	0
k__Bacteria;p__Tenericutes;c__CK-1C4-19;o__	0	0	0	0	0	0	0	0	0	0	0.000120822	0	0	0	0	0	0	0	0	0	0	0	0	0	0	0
k__Bacteria;p__Tenericutes;c__Mollicutes;o__	0.0414418	0	0	0	0	0	0.000926299	0.0245671	4.02739e-05	0	0.0879581	0	0.00124849	0.00350383	0.0164317	4.02739e-05	0.00189287	0	0	0	0.00052356	0.0027789	0.0834072	0.00253725	0.000120822	0
k__Bacteria;p__Tenericutes;c__Mollicutes;o__Mycoplasmatales	0.00052356	0.0078534	0.0131696	0.0187273	0.00930326	0.0454692	0.000886025	0.00314136	0.0120419	0.000362465	0.00306081	0.000161095	0.00390656	0.00394684	0.00140959	0.0027789	0.00153041	0.000120822	8.05477e-05	0.00052356	0.0132904	0.0018526	0.00273862	0	0.000684656	0
k__Bacteria;p__Tenericutes;c__Mollicutes;o__RsaHF231	0	0	0.000201369	0	0	0	0	0	0	0	4.02739e-05	0	0	8.05477e-05	0	0	0	0	0	0	0	0	0	0	0	0
k__Bacteria;p__Tenericutes;c__RF3;o__ML615J-28	0	0	0	0	0	0	0	0	0	0	8.05477e-05	0	0	0	0	0	0	0	0	0	0	0	0	0	0	0
k__Bacteria;p__Verrucomicrobia;c__Opitutae;o__[Cerasicoccales]	0	4.02739e-05	0	0	0	0	0	0	0	0	0	0	0	0	0	0	0	0	0	0	0	0	0	0	0	0
k__Bacteria;p__Verrucomicrobia;c__Verrucomicrobiae;o__Verrucomicrobiales	0	0	4.02739e-05	0	0	8.05477e-05	0	0	8.05477e-05	0	0	0	0	0	0	4.02739e-05	0.000161095	0	0	0	0	0	0	0	0	0
k__Bacteria;p__Verrucomicrobia;c__[Pedosphaerae];o__[Pedosphaerales]	0	0	0	0	0	4.02739e-05	0	0	0	0	0	0	0	0	0	0	0	0	0	0	0	0	0	0	0	0
k__Bacteria;p__Verrucomicrobia;c__[Spartobacteria];o__[Chthoniobacterales]	0.000281917	0	0	0	0	0.000241643	4.02739e-05	0	0	0	0	8.05477e-05	8.05477e-05	0	0	0	0	0	0	0	0	0	0	0	0	0
k__Bacteria;p__[Thermi];c__Deinococci;o__Deinococcales	0	0	0	0	0	0	0	0	0	0	0	0	0	0	0	0	0	0	8.05477e-05	0	0	0	0	0	0	0

## Sheet: Genus
Taxonomic features (ASVs)	Gem200618	Mar200618	Ga200618	An170618	El200618	Wa200618	An210118	Que311017	Da200618	Rh170917	An311017	No200618	Ge200618	Ur210118	Rh210118	An170917	Rh190218	Ge070917	Que250817	An150817	Que190618	Rh190618	Rh011117	Ur311017	Ur190618	Rh250817
Unassigned;Other;Other;Other;Other;Other	0.00451067	0.0139348	0.00833669	0.00334273	0.00330246	0.00829642	0.00209424	0.00149013	0.0179621	0.000201369	0.000684656	0.023238	0.00898107	0.0263391	0.00406766	0.00116794	0.00789368	0.003383	0.00306081	0.00281917	0.00845751	0.00318164	0.000604108	0.000322191	0.00700765	0.000201369
k__Archaea;p__Crenarchaeota;c__MBGB;o__;f__;g__	0	0	0	0	0	4.02739e-05	0	0	0	0	0	0	0	0	0	0	0	0	4.02739e-05	4.02739e-05	0	0	0	0	0	0
k__Archaea;p__Crenarchaeota;c__MCG;o__;f__;g__	0	0	4.02739e-05	0	0	0	0	0	0	0	0	0	0	0	0	4.02739e-05	0	0	0	0	0	0	0	4.02739e-05	0	0
k__Archaea;p__Crenarchaeota;c__MCG;o__B10;f__;g__	0	0	0	0	0	0	0	0	0	0	0	0	0	0	0	4.02739e-05	0	0	0	0	0	0	0	0	0	0.000201369
k__Archaea;p__Crenarchaeota;c__MCG;o__pGrfC26;f__;g__	0	0	0	0	0	0	0	4.02739e-05	0	0	0	0	0	0	0	0	0	0	0	0	0	0	0	0	4.02739e-05	4.02739e-05
k__Archaea;p__Crenarchaeota;c__Thaumarchaeota;o__Cenarchaeales;f__Cenarchaeaceae;g__	0	0	0	0	0	0	0	0	0	0	0	0	0	0	0	0	0	0	0	4.02739e-05	0	0	0	0	0	0
k__Archaea;p__Crenarchaeota;c__Thaumarchaeota;o__Cenarchaeales;f__Cenarchaeaceae;g__Nitrosopumilus	0	0	0	0	0	0	0	0.000120822	0	4.02739e-05	4.02739e-05	8.05477e-05	4.02739e-05	0	0	0	0	4.02739e-05	4.02739e-05	4.02739e-05	0	4.02739e-05	0	4.02739e-05	4.02739e-05	0
k__Archaea;p__Crenarchaeota;c__Thaumarchaeota;o__Nitrososphaerales;f__Nitrososphaeraceae;g__Candidatus Nitrososphaera	0	0	0	0	0	0	0	0	4.02739e-05	0	0	0	0	0	0	0	0	0	0	0	0	0	0	4.02739e-05	0	0
k__Archaea;p__Euryarchaeota;c__Methanobacteria;o__Methanobacteriales;f__;g__	0	0	0	0	0	0	0	0	0	0	0	0	0	0	0	0	0	0	0	4.02739e-05	0	0	0	0	0	0
k__Archaea;p__Euryarchaeota;c__Methanobacteria;o__Methanobacteriales;f__Methanobacteriaceae;g__Methanosphaera	0	0	0	0	0	0	0	0	0	0	0	0	4.02739e-05	0	0	0	0	0	0	0	0	0	0	0	0	0
k__Archaea;p__Euryarchaeota;c__Thermoplasmata;o__E2;f__DHVEG-1;g__	0	8.05477e-05	0	0	0	4.02739e-05	0	0	0	4.02739e-05	4.02739e-05	0	4.02739e-05	4.02739e-05	8.05477e-05	0	0	0	4.02739e-05	4.02739e-05	4.02739e-05	0	0	0	0	8.05477e-05
k__Bacteria;Other;Other;Other;Other;Other	0	0	0	0	0	0	4.02739e-05	0	0	0	0	0	0	0	0	0	0	0	0	0	0	0	0	0	0	0
k__Bacteria;p__;c__;o__;f__;g__	0	0	4.02739e-05	0	0	0	0	0	0	0	0	0	0	0	0	0	0	0	0	0	0	0	0	0	0	0
k__Bacteria;p__Acidobacteria;c__Acidobacteria-6;o__iii1-15;f__;g__	0	4.02739e-05	8.05477e-05	0	0	0.000120822	4.02739e-05	0	0	0	0	0	0	0	0	0	0	0	0	0	0	4.02739e-05	0	0	0	0
k__Bacteria;p__Acidobacteria;c__Acidobacteriia;o__Acidobacteriales;f__Acidobacteriaceae;g__	4.02739e-05	0	8.05477e-05	0	0	0	0	0	0	0	0	0	0	0	0	4.02739e-05	0	0	0	0	0	0	0	0	0	0
k__Bacteria;p__Acidobacteria;c__Acidobacteriia;o__Acidobacteriales;f__Acidobacteriaceae;g__Edaphobacter	0	0	0	0	0	4.02739e-05	0	0	0	0	0	4.02739e-05	0	0	0	0	0	0	0	0	0	0	0	0	0	0
k__Bacteria;p__Acidobacteria;c__Acidobacteriia;o__Acidobacteriales;f__Koribacteraceae;g__	0	0	0	0	0	4.02739e-05	0	0	0	0	0	4.02739e-05	0	0	0	0	0	0	0	0	0	0	0	0	0	0
k__Bacteria;p__Acidobacteria;c__DA052;o__Ellin6513;f__;g__	0	0	0	0	0	8.05477e-05	0	0	0	0	0	0	0	0	0	0	0	0	0	0	0	0	0	0	0	0
k__Bacteria;p__Acidobacteria;c__Solibacteres;o__Solibacterales;f__;g__	0	0	0	0	0	0	0	0	0	0	0	4.02739e-05	0	0	0	0	0	0	0	0	0	0	0	0	0	0
k__Bacteria;p__Acidobacteria;c__Solibacteres;o__Solibacterales;f__Solibacteraceae;g__	0	0	0	0	0	0	0	0	0	0	8.05477e-05	0	0	0	0	0	0	0	0	0	0	0	0	0	0	0
k__Bacteria;p__Acidobacteria;c__Solibacteres;o__Solibacterales;f__Solibacteraceae;g__Candidatus Solibacter	0	0	4.02739e-05	0	0	0	0	0	0	0	0	0	0	0	0	0	0	0	0	0	0	0	0	0	0	0
k__Bacteria;p__Acidobacteria;c__[Chloracidobacteria];o__DS-100;f__;g__	0	0	0	0	0	4.02739e-05	0	0	0	0	0	0	0	0	0	0	0	0	0	0	0	0	0	0	0	0
k__Bacteria;p__Acidobacteria;c__[Chloracidobacteria];o__RB41;f__;g__	0	0	4.02739e-05	0	0	0	0	0	0	0	0	0	0	0	0	0	0	0	0	0	0	0	0	0	0	0
k__Bacteria;p__Acidobacteria;c__[Chloracidobacteria];o__RB41;f__Ellin6075;g__	0	0	0	0	0	0.000402739	0	0	0	0	0	8.05477e-05	0	0	0	0	0	0	0	0	0	0	0	0	0	8.05477e-05
k__Bacteria;p__Actinobacteria;c__Acidimicrobiia;o__Acidimicrobiales;f__;g__	0	0	8.05477e-05	0	0	0	0	0	0	0.000120822	0	0	0	0	0	0	0	0	0	0	0	0	0	0	0	0
k__Bacteria;p__Actinobacteria;c__Acidimicrobiia;o__Acidimicrobiales;f__C111;g__	0.000120822	0	4.02739e-05	0	0	0	4.02739e-05	0	0	0	0	0	0	0	0	0	0	0	0	0	0	0	0	0	0	0
k__Bacteria;p__Actinobacteria;c__Actinobacteria;o__Actinomycetales;Other;Other	0	0	0	0	0	0	0	0	0	0	0	0	0	0	0	4.02739e-05	0	0	0	0	0	0	0	0	0	0
k__Bacteria;p__Actinobacteria;c__Actinobacteria;o__Actinomycetales;f__;g__	8.05477e-05	0	4.02739e-05	0	0	0	0.000281917	0	0	8.05477e-05	0	0	8.05477e-05	0	0	0	0	0	0	0	0	0	0	0	0	0
k__Bacteria;p__Actinobacteria;c__Actinobacteria;o__Actinomycetales;f__Actinomycetaceae;g__	4.02739e-05	0	0	0	0	0	0	0	0	0	0	0	0	0	0	0	0	0	0	0	0	0	0	0	0	0
k__Bacteria;p__Actinobacteria;c__Actinobacteria;o__Actinomycetales;f__Actinomycetaceae;g__Actinomyces	0.000845751	0.000201369	0.000201369	0	0.000161095	0.00136931	0	8.05477e-05	0	8.05477e-05	0.000161095	0	0.000322191	0	4.02739e-05	4.02739e-05	8.05477e-05	0.00479259	4.02739e-05	0.000604108	0	8.05477e-05	0.000805477	0	0	0.000644382
k__Bacteria;p__Actinobacteria;c__Actinobacteria;o__Actinomycetales;f__Actinomycetaceae;g__N09	0	0	0	0	0	0	0	0	0	0	0	0	0	0	0	0	0	0	0	0	0	4.02739e-05	0	0	0	0
k__Bacteria;p__Actinobacteria;c__Actinobacteria;o__Actinomycetales;f__Actinosynnemataceae;g__	0	0	0	0	0	0	0	0	0	4.02739e-05	0	0	0	0	0	0	0	0	0	0	0	0	0	0	0	0
k__Bacteria;p__Actinobacteria;c__Actinobacteria;o__Actinomycetales;f__Brevibacteriaceae;g__Brevibacterium	0	0	0	0	0	0	0	0.000120822	0	0.000443012	0	0	0	0	0	0	0	0	0	0	0	0	0	0	0	0
k__Bacteria;p__Actinobacteria;c__Actinobacteria;o__Actinomycetales;f__Cellulomonadaceae;g__Cellulomonas	0	0	0	0	0	0	0	0	0	4.02739e-05	0	0	0	0	0	0	0	0	0	4.02739e-05	0	0	0	0	0	0
k__Bacteria;p__Actinobacteria;c__Actinobacteria;o__Actinomycetales;f__Cellulomonadaceae;g__Demequina	0	0	0	4.02739e-05	0	0	0	0	0	0	0	0	0	0	0	0	0	0	0	0	0	0	0	0	0	0
k__Bacteria;p__Actinobacteria;c__Actinobacteria;o__Actinomycetales;f__Corynebacteriaceae;g__Corynebacterium	0.000120822	4.02739e-05	0	0.000362465	0.000120822	4.02739e-05	0.000201369	0	0	0	0.000201369	4.02739e-05	0.000120822	0	0	0	0	8.05477e-05	0	0	0	4.02739e-05	0	0	0	0
k__Bacteria;p__Actinobacteria;c__Actinobacteria;o__Actinomycetales;f__Dermabacteraceae;g__Brachybacterium	0	0	0	0	0	4.02739e-05	0	0	0	0.000402739	0.000120822	0	0	0	0	0	0	0	0	0	0	0	0	0	0	0
k__Bacteria;p__Actinobacteria;c__Actinobacteria;o__Actinomycetales;f__Dermacoccaceae;g__Dermacoccus	0	0	0	0	0	0	0	0	0	0.000201369	0	0	0	0	0	0	0	0	0	0	0	0	0	0	0	0
k__Bacteria;p__Actinobacteria;c__Actinobacteria;o__Actinomycetales;f__Dietziaceae;g__Dietzia	0	0	0	0	0	0	0	0	0	0	0.000120822	0	0	0	0	0	0	4.02739e-05	0	0	0	0	0	0	0	0
k__Bacteria;p__Actinobacteria;c__Actinobacteria;o__Actinomycetales;f__Frankiaceae;g__	0.000120822	0	0	0	0	4.02739e-05	0	0	0	0	0.000120822	0	0	0	0	0	0	0	0	0	0	0	0	0	0	0
k__Bacteria;p__Actinobacteria;c__Actinobacteria;o__Actinomycetales;f__Geodermatophilaceae;g__	0	0	0	0	0	0	0	0	0	4.02739e-05	0	0	0	0	0	0	0	0	0	0	0	0	0	0	0	4.02739e-05
k__Bacteria;p__Actinobacteria;c__Actinobacteria;o__Actinomycetales;f__Intrasporangiaceae;Other	0	0	4.02739e-05	4.02739e-05	0	4.02739e-05	0	0	0	4.02739e-05	0	0	0.000161095	4.02739e-05	0	0	0	0	8.05477e-05	0	0	0	0	0	0	0
k__Bacteria;p__Actinobacteria;c__Actinobacteria;o__Actinomycetales;f__Intrasporangiaceae;g__	0	0	0	0	0	0	0	0	0	0	0	4.02739e-05	0	0	0	0	0	0	0	0	0	0	0	0	0	0
k__Bacteria;p__Actinobacteria;c__Actinobacteria;o__Actinomycetales;f__Jonesiaceae;g__	0	0	0	0	0	0	0	0	0	0	0	0	0	0	0	0	0	4.02739e-05	0	0	0	0	0	0	0	0
k__Bacteria;p__Actinobacteria;c__Actinobacteria;o__Actinomycetales;f__Kineosporiaceae;g__	0	4.02739e-05	0	0	0	0	0	0	0	0	0	0	0	0	0	0	0	0	0	0	0	0	0	0	0	0.000281917
k__Bacteria;p__Actinobacteria;c__Actinobacteria;o__Actinomycetales;f__Microbacteriaceae;Other	0	0	0	0	0	0	0	0	0	4.02739e-05	0	0	0	0	0	0	0	0	0	0	0	0	0	0	0	0
k__Bacteria;p__Actinobacteria;c__Actinobacteria;o__Actinomycetales;f__Microbacteriaceae;g__	8.05477e-05	0	0.000120822	0	0	4.02739e-05	0	0	0	0.000604108	0.000966573	0	4.02739e-05	0	0	4.02739e-05	4.02739e-05	0.000765203	0.000161095	0	0	0.000241643	0.000563834	0	0	0.000241643
k__Bacteria;p__Actinobacteria;c__Actinobacteria;o__Actinomycetales;f__Microbacteriaceae;g__Curtobacterium	0	0	0	0	0	0	0	0	0	4.02739e-05	4.02739e-05	0	0	0	0	0	0	0	0	0	0	0	0	0	0	0
k__Bacteria;p__Actinobacteria;c__Actinobacteria;o__Actinomycetales;f__Microbacteriaceae;g__Leucobacter	0	0	0	0	0	0.000120822	4.02739e-05	0	4.02739e-05	0.000161095	0.00108739	0	0	0	0	0	0	0.00197342	4.02739e-05	0.000161095	0	4.02739e-05	0.000120822	0.000362465	0	0.000161095
k__Bacteria;p__Actinobacteria;c__Actinobacteria;o__Actinomycetales;f__Microbacteriaceae;g__Microbacterium	0	0	0	0	4.02739e-05	0	0	0	0	0.000241643	0	0	0	0	0	4.02739e-05	0	0	0	0	0	4.02739e-05	8.05477e-05	0	0	4.02739e-05
k__Bacteria;p__Actinobacteria;c__Actinobacteria;o__Actinomycetales;f__Microbacteriaceae;g__Pseudoclavibacter	0	0	0	0	0	0	0	0	0	0	4.02739e-05	0	0	0	0	0	0	0	0	0	0	0	0	0	0	0
k__Bacteria;p__Actinobacteria;c__Actinobacteria;o__Actinomycetales;f__Microbacteriaceae;g__Salinibacterium	0	0	0	0	0	0	0	0	0	0	0	0	0	0	0	0	0	4.02739e-05	0	0	0	0	0	0	0	0
k__Bacteria;p__Actinobacteria;c__Actinobacteria;o__Actinomycetales;f__Micrococcaceae;g__	8.05477e-05	0	0	4.02739e-05	4.02739e-05	0.000161095	8.05477e-05	0	0	0.000201369	0	0	8.05477e-05	4.02739e-05	0	8.05477e-05	4.02739e-05	0.00104712	4.02739e-05	0.000362465	4.02739e-05	8.05477e-05	0	0	0	4.02739e-05
k__Bacteria;p__Actinobacteria;c__Actinobacteria;o__Actinomycetales;f__Micrococcaceae;g__Arthrobacter	0	0	0	0	0	0.000281917	0.000362465	8.05477e-05	4.02739e-05	0.0236005	0.00144986	0	4.02739e-05	0.00052356	0	0	0.00298027	0.00140959	0.000604108	0.0112767	0	0	0.000120822	0.000241643	0	0
k__Bacteria;p__Actinobacteria;c__Actinobacteria;o__Actinomycetales;f__Micrococcaceae;g__Kocuria	0.000604108	0	4.02739e-05	0	8.05477e-05	0.000926299	0	0	0	4.02739e-05	8.05477e-05	0	0	0	0	0	8.05477e-05	4.02739e-05	0	0.000120822	0	0	0	0.000120822	0	0
k__Bacteria;p__Actinobacteria;c__Actinobacteria;o__Actinomycetales;f__Micrococcaceae;g__Micrococcus	4.02739e-05	4.02739e-05	0	0	0	0.000201369	0	0	0	0	0.000120822	0	0.000241643	0	0	0	0	0	0	0	0	0	0	0	0	0
k__Bacteria;p__Actinobacteria;c__Actinobacteria;o__Actinomycetales;f__Micrococcaceae;g__Renibacterium	0	0	0	0	0	0	0	0	0	0	0	0	0	0	0	0	4.02739e-05	0	0	0	0	0	0	0	0	0
k__Bacteria;p__Actinobacteria;c__Actinobacteria;o__Actinomycetales;f__Micromonosporaceae;Other	4.02739e-05	0	0	0	0	4.02739e-05	0	0	0	0	0	0	0	0	0	0	0	0	0	0	0	0	0	0	0	0
k__Bacteria;p__Actinobacteria;c__Actinobacteria;o__Actinomycetales;f__Micromonosporaceae;g__	0	0	0	0	0	0.000120822	0	0	0	0	0	0	0	0	0	0	0	0	0	0	0	0	0	0	0	0.000201369
k__Bacteria;p__Actinobacteria;c__Actinobacteria;o__Actinomycetales;f__Micromonosporaceae;g__Actinoplanes	8.05477e-05	0	0	0	0	0.000120822	0	0	0	0	0	0	0	0	0	0	0	0	0	0	0	0	0	0	0	0
k__Bacteria;p__Actinobacteria;c__Actinobacteria;o__Actinomycetales;f__Micromonosporaceae;g__Dactylosporangium	4.02739e-05	0	0	0	0	0	0	0	0	0	0	0	0	0	0	0	0	0	0	0	0	0	0	0	0	0
k__Bacteria;p__Actinobacteria;c__Actinobacteria;o__Actinomycetales;f__Mycobacteriaceae;g__Mycobacterium	8.05477e-05	0	4.02739e-05	0	0	0	0	0	0	4.02739e-05	0	4.02739e-05	0	0	0	0	0	4.02739e-05	0	0	0	0	0	0	0	0
k__Bacteria;p__Actinobacteria;c__Actinobacteria;o__Actinomycetales;f__Nocardiaceae;g__Rhodococcus	4.02739e-05	0	0	0	0	8.05477e-05	4.02739e-05	0	0	0.000563834	0.000120822	0	0	0	0	0	0	0	0	8.05477e-05	0	4.02739e-05	4.02739e-05	0	0	0.000362465
k__Bacteria;p__Actinobacteria;c__Actinobacteria;o__Actinomycetales;f__Nocardioidaceae;g__	0.000120822	0	0.000120822	0	0	0.000402739	0	0	0	0.000201369	0	0	0	0	0	0	0	4.02739e-05	0	0	0	0	0	0	0	0
k__Bacteria;p__Actinobacteria;c__Actinobacteria;o__Actinomycetales;f__Nocardioidaceae;g__Aeromicrobium	0	0	0	0	0	4.02739e-05	0	0	0	0.000281917	0	0	0	0	0	0	0	0.000120822	8.05477e-05	0	0	0	0	0	0	0
k__Bacteria;p__Actinobacteria;c__Actinobacteria;o__Actinomycetales;f__Nocardioidaceae;g__Friedmanniella	0	0	0	0	0	4.02739e-05	0	0	0	0	4.02739e-05	0	0	0	0	0	0	0	0	0	0	0	0	0	0	0
k__Bacteria;p__Actinobacteria;c__Actinobacteria;o__Actinomycetales;f__Nocardioidaceae;g__Nocardioides	0.000120822	0	0	0	0	4.02739e-05	0	0	0	0	0	0	0	0	0	0	0	0	0	0	0	0	0	0	0	0
k__Bacteria;p__Actinobacteria;c__Actinobacteria;o__Actinomycetales;f__Propionibacteriaceae;g__	0	0	0	0	0	0	0	0	0	0	4.02739e-05	0	0	0	0	0	0	0	0	0	0	0	0	0	0	0
k__Bacteria;p__Actinobacteria;c__Actinobacteria;o__Actinomycetales;f__Propionibacteriaceae;g__Luteococcus	0	0	0	0	0	0	0	0	0	0	4.02739e-05	0	0	0	0	0	0	0	0	0	0	0	0	0	0	0
k__Bacteria;p__Actinobacteria;c__Actinobacteria;o__Actinomycetales;f__Propionibacteriaceae;g__Microlunatus	0	0	0	0	0	4.02739e-05	0	0	0	0	0	0	0	0	0	0	0	0	0	0	0	0	0	0	0	0
k__Bacteria;p__Actinobacteria;c__Actinobacteria;o__Actinomycetales;f__Propionibacteriaceae;g__Propionibacterium	0	4.02739e-05	0	0	0	0	0	0	0	0	8.05477e-05	0	0	0	0	0	0	0	0	0	0	0	0	8.05477e-05	0	0
k__Bacteria;p__Actinobacteria;c__Actinobacteria;o__Actinomycetales;f__Pseudonocardiaceae;g__Actinomycetospora	0	0	4.02739e-05	0	0	4.02739e-05	0	0	0	0	0	0	0	0	0	0	0	0	0	0	0	0	0	0	0	0
k__Bacteria;p__Actinobacteria;c__Actinobacteria;o__Actinomycetales;f__Pseudonocardiaceae;g__Pseudonocardia	8.05477e-05	0	0	0	0	4.02739e-05	0	0	0	0	0	0	0	0	0	0	0	0	0	0	0	0	0	0	0	0
k__Bacteria;p__Actinobacteria;c__Actinobacteria;o__Actinomycetales;f__Pseudonocardiaceae;g__Saccharopolyspora	0	0	0	0	0	0	0	4.02739e-05	0	0	0	0	0	0	0	0	0	0	0	0	0	0	0	0	0	0
k__Bacteria;p__Actinobacteria;c__Actinobacteria;o__Actinomycetales;f__Sanguibacteraceae;g__Sanguibacter	0	0	0	0	0	4.02739e-05	0	0	0	0.000281917	0	0	0	0	0	4.02739e-05	0	4.02739e-05	0	0	0	0	0	0	0	0
k__Bacteria;p__Actinobacteria;c__Actinobacteria;o__Actinomycetales;f__Streptomycetaceae;g__	0	0	0	0	0	0	0	0	0	8.05477e-05	0	0	0	0	0	0	0	0	0	0	0	0	0	0	0	0
k__Bacteria;p__Actinobacteria;c__Actinobacteria;o__Actinomycetales;f__Streptomycetaceae;g__Streptomyces	0	0	0	0	0	0	0	0	4.02739e-05	0	0	0	0	0	0	0	0	0	0	0	0	0	0	0	0	0
k__Bacteria;p__Actinobacteria;c__Actinobacteria;o__Actinomycetales;f__Williamsiaceae;g__Williamsia	0	0	0	0	0	0	0	0	0	0	0	0	0	0	0	0	0	4.02739e-05	0	0	0	0	0	0	0	0
k__Bacteria;p__Actinobacteria;c__Actinobacteria;o__Bifidobacteriales;f__Bifidobacteriaceae;g__	0	0	0	0	0	0	0	0	4.02739e-05	0	0	0	0	0	0	0	0	0	0	0	0	0	0	0	0	0
k__Bacteria;p__Actinobacteria;c__Actinobacteria;o__Bifidobacteriales;f__Bifidobacteriaceae;g__Bifidobacterium	0	0	0	0	0	0	0.000161095	0	0	0	0	0	0	0	0	0	0	0	0	0	0	4.02739e-05	0	0	0	0
k__Bacteria;p__Actinobacteria;c__Coriobacteriia;o__Coriobacteriales;f__Coriobacteriaceae;g__	0.000362465	0.000765203	0	0	0.000845751	0	0.00382602	0	0.000322191	0	8.05477e-05	4.02739e-05	0.000604108	4.02739e-05	0	0	0.000322191	0	0	0	0	0.000201369	0	0	0.000161095	0
k__Bacteria;p__Actinobacteria;c__Coriobacteriia;o__Coriobacteriales;f__Coriobacteriaceae;g__Adlercreutzia	0	4.02739e-05	0	0	0	0	0	0	4.02739e-05	0	0	0	0	0	0	0	0	0	0	0	0	0	0	0	0	0
k__Bacteria;p__Actinobacteria;c__Coriobacteriia;o__Coriobacteriales;f__Coriobacteriaceae;g__Collinsella	0	0	0	0	0	0	8.05477e-05	0	0	0	0	0	0	0	0	0	0	0	0	0	0	0	0	0	0	0
k__Bacteria;p__Actinobacteria;c__Coriobacteriia;o__Coriobacteriales;f__Coriobacteriaceae;g__Eggerthella	0	0	0	0	0	0	0	0	0	0	0	0	0	0	0	0	4.02739e-05	0	0	0	0	0	0	0.000966573	0	0
k__Bacteria;p__Actinobacteria;c__Coriobacteriia;o__Coriobacteriales;f__Coriobacteriaceae;g__Slackia	4.02739e-05	0	0	0	0	0	0	0	0	0	0	0	0	0	0	0	0	0	0	0	0	0	0	0	0	0
k__Bacteria;p__Actinobacteria;c__Nitriliruptoria;o__Euzebyales;f__Euzebyaceae;g__Euzebya	0	4.02739e-05	0	0	0	8.05477e-05	0	0	0	0	0	0	0	0	0	0	0	8.05477e-05	0	0	0	0	0	0	0	0
k__Bacteria;p__Actinobacteria;c__Rubrobacteria;o__Rubrobacterales;f__Rubrobacteraceae;g__Rubrobacter	0	0	0	0	0	0	0	0	0	0	0	0	4.02739e-05	0	0	0	0	0	0	0	0	0	0	0	0	0
k__Bacteria;p__Actinobacteria;c__Thermoleophilia;o__Gaiellales;f__Gaiellaceae;g__	8.05477e-05	0	0	0	0	0.000120822	0	0	0	0	0	0	4.02739e-05	0	0	0	0	0	0	0	0	0	0	0	0	0
k__Bacteria;p__Actinobacteria;c__Thermoleophilia;o__Solirubrobacterales;f__;g__	4.02739e-05	0	4.02739e-05	0	0	4.02739e-05	0	0	0	0.000201369	0	0	0	0	0	0	0	0	0	0	0	0	0	0	0	0
k__Bacteria;p__Actinobacteria;c__Thermoleophilia;o__Solirubrobacterales;f__Conexibacteraceae;g__	0	0	0	0	0	0	0	0	0	0	0.000120822	0	0	0	0	0	0	0	0	0	0	0	0	0	0	0
k__Bacteria;p__Actinobacteria;c__Thermoleophilia;o__Solirubrobacterales;f__Patulibacteraceae;g__	4.02739e-05	0	0	0	0	4.02739e-05	0	0	0	0	0	0	0	0	0	0	0	0	0	0	0	0	0	0	0	0
k__Bacteria;p__Actinobacteria;c__Thermoleophilia;o__Solirubrobacterales;f__Solirubrobacteraceae;g__	0	0	4.02739e-05	0	0	0	0	0	0	0	0	0	0	0	0	0	0	0	4.02739e-05	0	0	0	0	0	0	0
k__Bacteria;p__Actinobacteria;c__Thermoleophilia;o__Solirubrobacterales;f__Solirubrobacteraceae;g__Solirubrobacter	4.02739e-05	0	0	4.02739e-05	0	8.05477e-05	0	0	0	0	0	0	0	0	0	0	0	0	0	0	0	0	0	0	0	0
k__Bacteria;p__Armatimonadetes;c__Armatimonadia;o__Armatimonadales;f__Armatimonadaceae;g__	0	0	0	0	0	8.05477e-05	0	0	0	0	0	0	0	0	0	0	0	0	0	0	0	0	0	0	0	0
k__Bacteria;p__Armatimonadetes;c__Armatimonadia;o__FW68;f__;g__	4.02739e-05	0	0	0	0	4.02739e-05	0	0	0	0	0	0	0	0	0	0	0	0	0	0	0	0	0	0	0	0
k__Bacteria;p__Armatimonadetes;c__SHA-37;o__;f__;g__	0	0	0	0	0	0	0	0	0	4.02739e-05	0	0	0	0	0	0	0	0	0	0	0	0	0	0	0	0
k__Bacteria;p__Bacteroidetes;c__Bacteroidia;o__Bacteroidales;Other;Other	0	0	0.000402739	0	0	0	0	0	0.000201369	0	0	0.000362465	0	0	0	0	0	4.02739e-05	0	0	0	0	0	0	0	0
k__Bacteria;p__Bacteroidetes;c__Bacteroidia;o__Bacteroidales;f__;g__	0	0.00334273	0	0	4.02739e-05	0.000201369	0	0	0	0	4.02739e-05	0	0	0	0	0	0	0	0	0	0	0	0	0	0	0
k__Bacteria;p__Bacteroidetes;c__Bacteroidia;o__Bacteroidales;f__BA008;g__	0	0	0	0	0	0	4.02739e-05	0	0	0	0	0	0	0	0	0	0	0	0	0	0	0	0	0	0	0
k__Bacteria;p__Bacteroidetes;c__Bacteroidia;o__Bacteroidales;f__Bacteroidaceae;Other	0	0	0	0	0	0	0	0	0.000120822	0	0	0	0	0	0	0	0	0	0	0	0	0	0	0	0	0
k__Bacteria;p__Bacteroidetes;c__Bacteroidia;o__Bacteroidales;f__Bacteroidaceae;g__	0	0.0072493	0.0342731	0.00918244	0.000161095	4.02739e-05	0	0	0.0931132	8.05477e-05	8.05477e-05	0.118687	4.02739e-05	0.000443012	0	0	0.000805477	0.0171164	0	0	0.0382199	0.251108	0	0	0.471647	0.00153041
k__Bacteria;p__Bacteroidetes;c__Bacteroidia;o__Bacteroidales;f__Bacteroidaceae;g__Bacteroides	0.00334273	0.000443012	0.000201369	0.00181232	0	4.02739e-05	0.00503423	0.000281917	0.107571	0	0	0.00346355	0.000765203	0.01176	4.02739e-05	0	0.000443012	0.00217479	0.000201369	0	0.00249698	0.00302054	0.000120822	0.000483286	0.000322191	0
k__Bacteria;p__Bacteroidetes;c__Bacteroidia;o__Bacteroidales;f__Porphyromonadaceae;Other	0	0	4.02739e-05	0	0	0	0	0	0	0	0	0.000120822	0	0	0	0	0	0.000322191	0	0	0	0	0	0	0	0
k__Bacteria;p__Bacteroidetes;c__Bacteroidia;o__Bacteroidales;f__Porphyromonadaceae;g__	0	0	0	0	0	0	0	0	0	0	0	0	0	0	0	0	0	0	0	0	0	8.05477e-05	0	0	0	0
k__Bacteria;p__Bacteroidetes;c__Bacteroidia;o__Bacteroidales;f__Porphyromonadaceae;g__Dysgonomonas	0	0	8.05477e-05	0	0	0	8.05477e-05	0	4.02739e-05	0	0	0	0	0	0	0	0	0.000120822	0	0	0	0	0	0	0	0
k__Bacteria;p__Bacteroidetes;c__Bacteroidia;o__Bacteroidales;f__Porphyromonadaceae;g__Paludibacter	0	0.000161095	0.108699	0.00737012	4.02739e-05	4.02739e-05	4.02739e-05	0	0.0890052	0	0	0.188723	0	0	0	0	0	0.00511478	4.02739e-05	0	4.02739e-05	0.0934756	0	0	0.0141361	0.000120822
k__Bacteria;p__Bacteroidetes;c__Bacteroidia;o__Bacteroidales;f__Porphyromonadaceae;g__Parabacteroides	0	0	0	0	0	0	0	0	0.000644382	0	0	0	0	0	4.02739e-05	0	4.02739e-05	0	0	0	0	0	0	0	0	0
k__Bacteria;p__Bacteroidetes;c__Bacteroidia;o__Bacteroidales;f__Porphyromonadaceae;g__Porphyromonas	0.000161095	0.000926299	0.000161095	4.02739e-05	0.000281917	0.000241643	0.000120822	0.000926299	4.02739e-05	0	0.000120822	4.02739e-05	4.02739e-05	4.02739e-05	0	4.02739e-05	0.000120822	0.00132904	8.05477e-05	0	0	8.05477e-05	0.000281917	0	0	0
k__Bacteria;p__Bacteroidetes;c__Bacteroidia;o__Bacteroidales;f__Prevotellaceae;g__Prevotella	4.02739e-05	0.00205397	0	0	0	4.02739e-05	0	0	0	0	0	0	0	0	0	0	4.02739e-05	0	0	0	0	0	0	0	0	0
k__Bacteria;p__Bacteroidetes;c__Bacteroidia;o__Bacteroidales;f__Rikenellaceae;g__	0	4.02739e-05	0	0	0	0	0	0	0	0	0.000201369	0	0	0	0	0	0	0	0	0	0	0	0	0	0	0
k__Bacteria;p__Bacteroidetes;c__Bacteroidia;o__Bacteroidales;f__Rikenellaceae;g__Rikenella	0	4.02739e-05	0	0	0	0	0	0	0	0	0	0	0	0	0	0	0	0	0	0	0	0	0	0	0	0
k__Bacteria;p__Bacteroidetes;c__Bacteroidia;o__Bacteroidales;f__[Paraprevotellaceae];g__[Prevotella]	0	0	0	0	0	0	0	0	0	0	0	0	0	0	0	0	0	0	0	4.02739e-05	0	0	0	0	0	0
k__Bacteria;p__Bacteroidetes;c__Cytophagia;o__Cytophagales;f__Cyclobacteriaceae;g__	0	0	0	0	0	4.02739e-05	0	0	0	0	0	0	0	0	0	0	0	0	8.05477e-05	0	0	0	0	0	0	0
k__Bacteria;p__Bacteroidetes;c__Cytophagia;o__Cytophagales;f__Cytophagaceae;g__	0	0	0	0	0	0.000161095	0	0	0	0	0	0	0	0	0	0	0	0	4.02739e-05	0	0	0	0	0	0	0.00144986
k__Bacteria;p__Bacteroidetes;c__Cytophagia;o__Cytophagales;f__Cytophagaceae;g__Adhaeribacter	0	0	0	0	0	8.05477e-05	0	0	0	0	0	0	0	0	0	0	0	0	0	0	0	0	0	0	0	0
k__Bacteria;p__Bacteroidetes;c__Cytophagia;o__Cytophagales;f__Cytophagaceae;g__Cytophaga	0	0	0	0	0	0	0	0	0	0.000362465	0	0	0	0	0	0	0	0	0	0	0	0	0	0	0	0
k__Bacteria;p__Bacteroidetes;c__Cytophagia;o__Cytophagales;f__Cytophagaceae;g__Dyadobacter	0	0	0	0	0	0	0	0	0	0	0	0	0	0	0	0	0	0	8.05477e-05	0	0	0	0	0	0	0
k__Bacteria;p__Bacteroidetes;c__Cytophagia;o__Cytophagales;f__Cytophagaceae;g__Hymenobacter	0	0	0.000201369	0	0	4.02739e-05	0	0	0	0	0	0	0	0	0	0	0	0	0	0	0	0.000120822	0	0	0	0
k__Bacteria;p__Bacteroidetes;c__Cytophagia;o__Cytophagales;f__Cytophagaceae;g__Spirosoma	0	4.02739e-05	0.000201369	0	0	0	0	0	0	0	0	0	0	0	0	0	0	0	0	0	0	0	0	0	0	0
k__Bacteria;p__Bacteroidetes;c__Flavobacteriia;o__Flavobacteriales;f__Cryomorphaceae;g__	0	0	0	0	0	0	0	0	0	0	0.000161095	0	0	0	0	0	0	0	0	0	0	0	0	0	0	0
k__Bacteria;p__Bacteroidetes;c__Flavobacteriia;o__Flavobacteriales;f__Cryomorphaceae;g__Fluviicola	0	0	0	0	0	4.02739e-05	0	4.02739e-05	0	0	0.000120822	0	0	0	0	0	0	0.000120822	0	0	0	0	0	0	0	0
k__Bacteria;p__Bacteroidetes;c__Flavobacteriia;o__Flavobacteriales;f__Flavobacteriaceae;g__	0	0	0	0	0	0	0	0	0.000120822	0.00108739	0.00535642	0	0	0	0	0	0	4.02739e-05	0.000161095	0	0	0	0.000241643	0	0	0.000281917
k__Bacteria;p__Bacteroidetes;c__Flavobacteriia;o__Flavobacteriales;f__Flavobacteriaceae;g__Aequorivita	0	0	0	0	0	0	0	0	0	0	8.05477e-05	0	0	0	0	0	0	0	0.000201369	0	0	0	0	0	0	0
k__Bacteria;p__Bacteroidetes;c__Flavobacteriia;o__Flavobacteriales;f__Flavobacteriaceae;g__Capnocytophaga	0	0	0	0	0	0	0	0	0	0	0	0	0	0	0	0	0	4.02739e-05	0	0	0	0	0	0	0	0
k__Bacteria;p__Bacteroidetes;c__Flavobacteriia;o__Flavobacteriales;f__Flavobacteriaceae;g__Flavobacterium	0	4.02739e-05	0.000120822	0	0	0.00052356	0	4.02739e-05	0	0.000281917	0	0	0	0	0	0	0.000161095	0.000765203	0.00072493	0	0	0	0	0	0	0.000765203
k__Bacteria;p__Bacteroidetes;c__Flavobacteriia;o__Flavobacteriales;f__Flavobacteriaceae;g__Formosa	0	0	4.02739e-05	0	0	0	0	0	0	0	0	0	0	0	0	0	0	0	0	0	0	0	0	0	0	0
k__Bacteria;p__Bacteroidetes;c__Flavobacteriia;o__Flavobacteriales;f__Flavobacteriaceae;g__Gelidibacter	0	0	0	0	0	0	0	0	0	8.05477e-05	8.05477e-05	0	0	0	0	0	0	0	0.000362465	0	0	0	0	0	0	0
k__Bacteria;p__Bacteroidetes;c__Flavobacteriia;o__Flavobacteriales;f__Flavobacteriaceae;g__Myroides	0.000201369	0.00471204	0.00346355	0.000241643	0	0	0.000322191	8.05477e-05	0.000765203	8.05477e-05	0.00157068	0	0	0.00918244	0	0	4.02739e-05	0	4.02739e-05	0	0	0	0	0	0	0
k__Bacteria;p__Bacteroidetes;c__Flavobacteriia;o__Flavobacteriales;f__[Weeksellaceae];g__	0	4.02739e-05	0	8.05477e-05	0	0	0	0	8.05477e-05	0	0.000241643	0	0	0	0	0	0.000241643	0.000402739	0.000805477	0	0	8.05477e-05	0.000241643	0	0	0
k__Bacteria;p__Bacteroidetes;c__Flavobacteriia;o__Flavobacteriales;f__[Weeksellaceae];g__Chryseobacterium	0.000120822	8.05477e-05	8.05477e-05	0	4.02739e-05	8.05477e-05	0	0.000241643	0	0.00229561	0.000684656	0	0	4.02739e-05	0	4.02739e-05	4.02739e-05	0.00124849	0.00124849	0.000201369	4.02739e-05	8.05477e-05	0.000684656	0	0	0.00298027
k__Bacteria;p__Bacteroidetes;c__Flavobacteriia;o__Flavobacteriales;f__[Weeksellaceae];g__Cloacibacterium	0	0	0	0	0	0	0	0	0	0	0	0	0	0	0	0	0	0	0	0	0	0.000120822	0	0	0	0
k__Bacteria;p__Bacteroidetes;c__Flavobacteriia;o__Flavobacteriales;f__[Weeksellaceae];g__Wautersiella	0	0	0	0	0	0	8.05477e-05	0	0.000241643	0	0.000604108	0	0	0	0	0	0	0	4.02739e-05	0	0	0	0	0	0	0
k__Bacteria;p__Bacteroidetes;c__Sphingobacteriia;o__Sphingobacteriales;f__;g__	0	0	0	0	0	0	0	0	0	0	0	4.02739e-05	0	0	0	0	0	0	0	0	0	0	0	0	0	0
k__Bacteria;p__Bacteroidetes;c__Sphingobacteriia;o__Sphingobacteriales;f__Sphingobacteriaceae;g__	4.02739e-05	0	0.000161095	0.000120822	0	0.000120822	0	0	0	4.02739e-05	0.00128876	4.02739e-05	0	0	0	8.05477e-05	8.05477e-05	0.000241643	0.000805477	8.05477e-05	0	8.05477e-05	0	0	0	0
k__Bacteria;p__Bacteroidetes;c__Sphingobacteriia;o__Sphingobacteriales;f__Sphingobacteriaceae;g__Pedobacter	0	4.02739e-05	0.000120822	0	0	0	0	0	0	0.00100685	0	0	0	0	0	0.000201369	0	4.02739e-05	0.000281917	8.05477e-05	0	0	0	0	0	0
k__Bacteria;p__Bacteroidetes;c__Sphingobacteriia;o__Sphingobacteriales;f__Sphingobacteriaceae;g__Sphingobacterium	0	0	0	0	0	4.02739e-05	0	0	8.05477e-05	0.00285944	0.00205397	0	0	0	0	8.05477e-05	0	8.05477e-05	0.000120822	0.000241643	0	8.05477e-05	4.02739e-05	0	0	0
k__Bacteria;p__Bacteroidetes;c__[Saprospirae];o__[Saprospirales];f__Chitinophagaceae;g__	0	0.000120822	0.000120822	8.05477e-05	0	0.000362465	0	0	0	0.00233588	0.00112767	4.02739e-05	0	0	0	0	0	0	0.000362465	8.05477e-05	0	0	0	0	0	0
k__Bacteria;p__Bacteroidetes;c__[Saprospirae];o__[Saprospirales];f__Chitinophagaceae;g__Flavisolibacter	0	0	0	0	0	0.000241643	0	0	0	0	0	0	0	0	0	0	0	0	0.000161095	0	0	0	0	0	0	0
k__Bacteria;p__Bacteroidetes;c__[Saprospirae];o__[Saprospirales];f__Chitinophagaceae;g__Segetibacter	0	0	0	0	0	4.02739e-05	0	0	0	0	0	0	0	0	0	0	0	0	0.000161095	0	0	0	0	0	0	0
k__Bacteria;p__Chlamydiae;c__Chlamydiia;o__Chlamydiales;f__;g__	0	0	0	0	0	0	0.000201369	0	0	0	0	0	0	0	0	0	0	0	0	0	0	0	0	0	0	0
k__Bacteria;p__Chlamydiae;c__Chlamydiia;o__Chlamydiales;f__Chlamydiaceae;g__	0	0	0	0	0	4.02739e-05	0	0	0	0	0	0	0	4.02739e-05	0	0	4.02739e-05	0	0	0	0	0	0	0	0	0
k__Bacteria;p__Chlorobi;c__OPB56;o__;f__;g__	0	0	0	0	0	0	0	0	0	0	0	0	0	0	0	0	0	8.05477e-05	0	0	0	0	0	0	0	0
k__Bacteria;p__Chlorobi;c__SJA-28;o__;f__;g__	0	0	0	0	0	0	4.02739e-05	0	0	0	0	0	0	0	0	0	0	0	0	0	0	0	0	0	0	0
k__Bacteria;p__Chloroflexi;c__Anaerolineae;o__Caldilineales;f__Caldilineaceae;g__	0	0	0	0	0	0	0	0	0	0	0	0	0	0	0	0	0	0	0	0	0	8.05477e-05	0	0	0	0
k__Bacteria;p__Chloroflexi;c__Anaerolineae;o__Caldilineales;f__Caldilineaceae;g__Caldilinea	0	0	0	0	0	0	4.02739e-05	0	0	0	0	0	4.02739e-05	0	0	0	0	0	0	0	0	0	0	0	0	0
k__Bacteria;p__Chloroflexi;c__Anaerolineae;o__GCA004;f__;g__	0	0	0	0	0	0	4.02739e-05	0	0	0	0	0	0	0	0	0	0	0	0	0	0	0	0	0	0	0
k__Bacteria;p__Chloroflexi;c__C0119;o__;f__;g__	0	0	4.02739e-05	0	0	4.02739e-05	0	0	0	0	0	0	0	0	0	0	0	0	0	0	0	0	0	0	0	0
k__Bacteria;p__Chloroflexi;c__Chloroflexi;o__Herpetosiphonales;f__;g__	0	0	0	0	0	4.02739e-05	0	0	0	0	0	0	0	0	0	0	0	0	0	0	0	0	0	0	0	0
k__Bacteria;p__Chloroflexi;c__Chloroflexi;o__[Roseiflexales];f__[Kouleothrixaceae];g__	0	0	0	0	0	4.02739e-05	0	0	0	0	0	4.02739e-05	0	0	0	0	0	0	0	0	0	0	0	0	0	0
k__Bacteria;p__Chloroflexi;c__Ellin6529;o__;f__;g__	0	0	0	0	0	8.05477e-05	4.02739e-05	0	0	0	0	0	0	0	0	0	0	0	0	0	0	0	0	0	0	0
k__Bacteria;p__Chloroflexi;c__Gitt-GS-136;o__;f__;g__	0	0	0	0	0	0	0	0	0	0	0	0	0	0	0	0	0	0	8.05477e-05	0	0	0	0	0	0	0
k__Bacteria;p__Chloroflexi;c__Thermomicrobia;o__JG30-KF-CM45;f__;g__	4.02739e-05	0	0	0	0	0	0	0	0	0	0	0	0	0	0	0	0	0	8.05477e-05	0	0	0	0	0	0	0
k__Bacteria;p__Cyanobacteria;c__4C0d-2;o__YS2;f__;g__	0	8.05477e-05	0	0	0	0	0	0	0	0	0.000120822	0	0	0	0	0	0	0	0	0	0	0	0	0	0	0
k__Bacteria;p__Cyanobacteria;c__Chloroplast;o__CAB-I;f__;g__	0	0	4.02739e-05	0	0	0	0	0	0	0	0	0	0	0	0	0	0	0	0	0	0	0	0	0	0	0
k__Bacteria;p__Cyanobacteria;c__Chloroplast;o__Chlorophyta;f__;g__	0	0	0	0	0	0	4.02739e-05	0	0	0	0	0	0	0	0	0	0	0	0	0	0	0	0	0	0	0
k__Bacteria;p__Cyanobacteria;c__Chloroplast;o__Euglenozoa;f__;g__	0	0	0	0	0	0	8.05477e-05	0	0	0	0	0	0	0	0	0	0	0	0	0	0	0	0	0	0	0
k__Bacteria;p__Cyanobacteria;c__Chloroplast;o__Stramenopiles;f__;g__	0	0	0	0	0	8.05477e-05	0.000241643	0	0	0	0	0	0	0	0	0	0	0	0	0	0	0	0	0	0	0
k__Bacteria;p__Cyanobacteria;c__Chloroplast;o__Streptophyta;f__;g__	0	0.000281917	0	0	8.05477e-05	4.02739e-05	0	0	0	0	0	0	4.02739e-05	0	0	0	4.02739e-05	0.000120822	0	0	0	0	4.02739e-05	0.000241643	0	0
k__Bacteria;p__Cyanobacteria;c__Oscillatoriophycideae;o__Oscillatoriales;f__Phormidiaceae;g__Phormidium	0	0	0	0	0	4.02739e-05	0	0	0	0	0	0	0	0	0	0	0	0	0	0	0	0	0	0	0	0
k__Bacteria;p__Cyanobacteria;c__Oscillatoriophycideae;o__Oscillatoriales;f__Phormidiaceae;g__Planktothrix	0	0	0	0	0	0	4.02739e-05	0	0	0	0	0	0	0	0	0	0	0	0	0	0	0	0	0	0	0
k__Bacteria;p__Firmicutes;Other;Other;Other;Other	0	0	0	0	0	0	0	0	0	0	0	0	0	4.02739e-05	0	0	0	0	0	0	0	0	0	0	0	0
k__Bacteria;p__Firmicutes;c__Bacilli;o__Bacillales;Other;Other	0	0	4.02739e-05	0	0	0	0.000362465	0	0	4.02739e-05	0.000845751	0	0	0.000966573	0.000120822	4.02739e-05	0	0	0	0.000281917	0	0	0	8.05477e-05	0	0
k__Bacteria;p__Firmicutes;c__Bacilli;o__Bacillales;f__Alicyclobacillaceae;g__Alicyclobacillus	0	0	0	0	0	0	0	4.02739e-05	0	0	0	0	0	0	0	0	0	0	0	0	0	0	0	0	0	0
k__Bacteria;p__Firmicutes;c__Bacilli;o__Bacillales;f__Bacillaceae;Other	0	0	0	0	0	0	0	0	0.000161095	0	4.02739e-05	0	0	0	0	0	0	0	0	0.000201369	0	0	0	0	0	0
k__Bacteria;p__Firmicutes;c__Bacilli;o__Bacillales;f__Bacillaceae;g__	0	0	0	0	0	0	0	0	0.00149013	0	0.0087797	4.02739e-05	4.02739e-05	0	0	0	0	0	0	0.000161095	0	0	0.00120822	0.00128876	0	0
k__Bacteria;p__Firmicutes;c__Bacilli;o__Bacillales;f__Bacillaceae;g__Anaerobacillus	0	0	0	0	0	0	0	0	0	4.02739e-05	8.05477e-05	0	0	0	8.05477e-05	0	0	0	0	0	0	0	0	0	0	0.000161095
k__Bacteria;p__Firmicutes;c__Bacilli;o__Bacillales;f__Bacillaceae;g__Anoxybacillus	0	0	0	0	0	0	0	0	0	0	0	0	0	0	0	0	0	0	0	0	0	4.02739e-05	0	0	0	0
k__Bacteria;p__Firmicutes;c__Bacilli;o__Bacillales;f__Bacillaceae;g__Bacillus	0.000201369	4.02739e-05	0.000120822	8.05477e-05	4.02739e-05	8.05477e-05	8.05477e-05	0.00136931	0.00116794	0.00426903	0.00318164	0.000161095	4.02739e-05	0.000201369	0	0.0189287	0.000120822	0.00108739	0.00157068	0.031172	0	0	0.00302054	0.00511478	8.05477e-05	0
k__Bacteria;p__Firmicutes;c__Bacilli;o__Bacillales;f__Bacillaceae;g__Virgibacillus	0	0	0	0	0	0	0	0	4.02739e-05	0	0	0	0	0	0	0	0	0	0	0	0	0	0	0	0	0
k__Bacteria;p__Firmicutes;c__Bacilli;o__Bacillales;f__Listeriaceae;g__Brochothrix	0.00157068	0.000443012	0.000765203	0	0	0.000322191	0	0.000201369	4.02739e-05	0.000281917	0.000805477	0	0.000201369	4.02739e-05	0.000241643	0	0.00527588	0	0	0.000201369	0	0	0	0	0	0
k__Bacteria;p__Firmicutes;c__Bacilli;o__Bacillales;f__Listeriaceae;g__Listeria	0	0	0	0	0	4.02739e-05	0	0	0	0	0	0	0	0	0	0	0	0	0	0	0	0	0	0	0	0
k__Bacteria;p__Firmicutes;c__Bacilli;o__Bacillales;f__Paenibacillaceae;g__Paenibacillus	0	0	0	0	0	0	0	0	8.05477e-05	0.000241643	0	0	0	0	0	0.000765203	0	0	0.000161095	0.00555779	0	0	0	0.00052356	0	0
k__Bacteria;p__Firmicutes;c__Bacilli;o__Bacillales;f__Planococcaceae;Other	0	0	8.05477e-05	0	0	0	4.02739e-05	0	4.02739e-05	0	0	4.02739e-05	0	0.000161095	4.02739e-05	0	0	0	0	0.000120822	0	0	0	0	0	0
k__Bacteria;p__Firmicutes;c__Bacilli;o__Bacillales;f__Planococcaceae;g__	0.000120822	0.000443012	0.00628272	4.02739e-05	0.000684656	0.00149013	0.16182	0.000241643	0.000805477	0.00136931	0.0384213	4.02739e-05	0	0.160894	0.161981	0	0	0	4.02739e-05	0.0149819	0	4.02739e-05	0.000684656	0.012646	0	4.02739e-05
k__Bacteria;p__Firmicutes;c__Bacilli;o__Bacillales;f__Planococcaceae;g__Kurthia	0	0.000402739	0.000201369	0	4.02739e-05	0.000281917	0.000281917	0.000201369	8.05477e-05	0.000201369	0.00124849	0	0	8.05477e-05	8.05477e-05	0	8.05477e-05	0	0	0.00132904	0	0	0	0.000281917	0	0
k__Bacteria;p__Firmicutes;c__Bacilli;o__Bacillales;f__Planococcaceae;g__Lysinibacillus	0	0	0	0	0	4.02739e-05	0.000161095	0.000241643	0	0.0171969	0	0	0	0.00072493	4.02739e-05	0	0	0.000161095	0	0.00100685	0	0	8.05477e-05	0.00100685	0	4.02739e-05
k__Bacteria;p__Firmicutes;c__Bacilli;o__Bacillales;f__Planococcaceae;g__Paenisporosarcina	0	0	0	0	0	0	0	0	0.000161095	0	0	0	0	0	0	0	0	0	0	8.05477e-05	0	0	0	0	0	0
k__Bacteria;p__Firmicutes;c__Bacilli;o__Bacillales;f__Planococcaceae;g__Planococcus	0	0	0	0	0	0	0	0	0	0	0	0	0	0	0	0	0	0	0	8.05477e-05	0	0	0	0	0	0
k__Bacteria;p__Firmicutes;c__Bacilli;o__Bacillales;f__Planococcaceae;g__Planomicrobium	0	0	0	0.000241643	0	0.000201369	0	0	0	0	0	0	0	0	0	0	4.02739e-05	0	0	0.00737012	0	0	0	0	0	0.00144986
k__Bacteria;p__Firmicutes;c__Bacilli;o__Bacillales;f__Planococcaceae;g__Rummeliibacillus	0	0	0	0	0	4.02739e-05	0	0	0	0	4.02739e-05	0	0	0	0	0	0	0	0	0	0	0	0	0	0	0
k__Bacteria;p__Firmicutes;c__Bacilli;o__Bacillales;f__Planococcaceae;g__Solibacillus	0	0	0	4.02739e-05	0	0.000966573	0	0	8.05477e-05	0.00265807	0	0	0	4.02739e-05	0	0	0	0	0	0.0365284	0	0	0	0	0.000120822	0
k__Bacteria;p__Firmicutes;c__Bacilli;o__Bacillales;f__Planococcaceae;g__Sporosarcina	0	4.02739e-05	0.000281917	0.000161095	8.05477e-05	0.0122433	0	0.000926299	0.150463	0.0923882	0.0305679	0.016915	0	0.000281917	0.000241643	0.000443012	0.000281917	0.000120822	0.00100685	0.225775	0	4.02739e-05	0.0053967	0.0126863	0	4.02739e-05
k__Bacteria;p__Firmicutes;c__Bacilli;o__Bacillales;f__Staphylococcaceae;g__Jeotgalicoccus	0	0.000483286	0.000201369	0.0142569	0.000161095	0.0101087	4.02739e-05	0	0	0	0.00120822	8.05477e-05	0	0.000281917	4.02739e-05	0	0.000443012	0	8.05477e-05	8.05477e-05	0	8.05477e-05	0.000120822	0.00245671	0	0
k__Bacteria;p__Firmicutes;c__Bacilli;o__Bacillales;f__Staphylococcaceae;g__Macrococcus	0	0.000120822	4.02739e-05	8.05477e-05	4.02739e-05	0.000161095	4.02739e-05	0.000765203	0	0	0.00374547	0	0.00072493	0.000161095	0	0	0	0	0	0.000120822	0	0	4.02739e-05	0	0	0
k__Bacteria;p__Firmicutes;c__Bacilli;o__Bacillales;f__Staphylococcaceae;g__Staphylococcus	0.000161095	0.000281917	4.02739e-05	0.00104712	8.05477e-05	0.0137334	0.000161095	0	0	0.000161095	0.00189287	0	4.02739e-05	0.000161095	0	8.05477e-05	0	4.02739e-05	4.02739e-05	0.000161095	0	0	4.02739e-05	0	0	0
k__Bacteria;p__Firmicutes;c__Bacilli;o__Bacillales;f__Thermoactinomycetaceae;g__	0	0	0	0	0	0	0	0	0	0	4.02739e-05	0	0	0	0	0	0	0	0	0	0	0	0	0.000120822	0	0
k__Bacteria;p__Firmicutes;c__Bacilli;o__Bacillales;f__[Exiguobacteraceae];g__Exiguobacterium	0	0	0	0	0	4.02739e-05	0	0	4.02739e-05	0	0	0	0	0	0	0	0	0	0	0	0	0	0	0	0	0
k__Bacteria;p__Firmicutes;c__Bacilli;o__Gemellales;f__Gemellaceae;g__Gemella	4.02739e-05	8.05477e-05	0.000241643	4.02739e-05	0.000241643	0.000281917	0	0	0	0.000120822	0.00124849	0	0	0	0	8.05477e-05	0	0.00229561	0	0.000483286	0	4.02739e-05	0.000201369	0	0	0.00149013
k__Bacteria;p__Firmicutes;c__Bacilli;o__Lactobacillales;Other;Other	0.000362465	0.000443012	0.000161095	4.02739e-05	0.000241643	0.000483286	0.000241643	0.000201369	0	0	0.000120822	0	0.000201369	0.000886025	4.02739e-05	0.000161095	8.05477e-05	0.0018526	0.000241643	0.000201369	0	0	0.000161095	0	0	0
k__Bacteria;p__Firmicutes;c__Bacilli;o__Lactobacillales;f__;g__	0.00555779	0.000161095	0	0	4.02739e-05	0	0	0.000120822	0	0	0.000241643	0	0.000201369	8.05477e-05	0	0	0	0	0	0.000362465	0	0	4.02739e-05	0	0	0
k__Bacteria;p__Firmicutes;c__Bacilli;o__Lactobacillales;f__Aerococcaceae;g__	0	0	0	0	0	0	0	0	0	0	0.000443012	0	0	4.02739e-05	0	0	0	4.02739e-05	0	0	0	0	0.000443012	0.000161095	0	0
k__Bacteria;p__Firmicutes;c__Bacilli;o__Lactobacillales;f__Aerococcaceae;g__Alloiococcus	0	0	0	4.02739e-05	0	0	0	0	0	0	0	0	0	0	0	0	0	0	0	0	0	0	0	0	0	0
k__Bacteria;p__Firmicutes;c__Bacilli;o__Lactobacillales;f__Aerococcaceae;g__Facklamia	0	4.02739e-05	0	0.000563834	8.05477e-05	0	0	0	0	0	0	8.05477e-05	8.05477e-05	4.02739e-05	0	0	0	4.02739e-05	0	0	0	0	0	0	0	0
k__Bacteria;p__Firmicutes;c__Bacilli;o__Lactobacillales;f__Carnobacteriaceae;Other	0	0	4.02739e-05	0	0	8.05477e-05	0	0	0	0	0	0	0	0	0	0	0	0	0	4.02739e-05	0	0	0	0	0	0
k__Bacteria;p__Firmicutes;c__Bacilli;o__Lactobacillales;f__Carnobacteriaceae;g__	0	0	0	0	0	0	4.02739e-05	0	0	0	0	0	0	0	0	0	0	0	0	4.02739e-05	0	0	0	0	0	0
k__Bacteria;p__Firmicutes;c__Bacilli;o__Lactobacillales;f__Carnobacteriaceae;g__Carnobacterium	0.00857833	0.00052356	0.0240032	0.0218687	0.00438985	0.0129279	0.00269835	0.000241643	0.000322191	0.0192106	0.00434958	0	0.00052356	0.00467177	0.00140959	0.00910189	0.0166331	4.02739e-05	0	0.0159484	0	0	4.02739e-05	0.00293999	0	0
k__Bacteria;p__Firmicutes;c__Bacilli;o__Lactobacillales;f__Carnobacteriaceae;g__Desemzia	0	0	0	0.000120822	0	8.05477e-05	0	0	0	0	0	0	0	0	0	0	0	0	0	0	0	0	0	0	0	0
k__Bacteria;p__Firmicutes;c__Bacilli;o__Lactobacillales;f__Carnobacteriaceae;g__Trichococcus	8.05477e-05	4.02739e-05	0.000483286	0.000161095	0	4.02739e-05	0	4.02739e-05	0	0	0	0	0	4.02739e-05	0	0	0	0	0	0	0	0	0	0	0	0
k__Bacteria;p__Firmicutes;c__Bacilli;o__Lactobacillales;f__Enterococcaceae;Other	0.000161095	0	0	4.02739e-05	0	0	0.000966573	4.02739e-05	0	0	8.05477e-05	0	0	8.05477e-05	4.02739e-05	0.000201369	0	0	0	0.000241643	4.02739e-05	0	0	4.02739e-05	0	0
k__Bacteria;p__Firmicutes;c__Bacilli;o__Lactobacillales;f__Enterococcaceae;g__Enterococcus	0.000362465	8.05477e-05	8.05477e-05	0.00124849	0.0141764	0.000201369	0.0281514	0.00161095	0	0.00165123	0.00503423	0	0.000241643	0.00306081	0.00229561	0.0127265	0	0.00273862	4.02739e-05	0.0472412	0.00330246	0.00108739	0.000926299	0.00140959	0.000443012	0.000604108
k__Bacteria;p__Firmicutes;c__Bacilli;o__Lactobacillales;f__Enterococcaceae;g__Vagococcus	0.0600886	0.0134917	0.00451067	0.0322594	0.0224325	0.0153443	0.081474	0.00281917	0.000281917	0	0.00732984	0	0.00583971	0.0436971	0.0282723	0.000201369	0.0323399	0.000684656	0	0.00410793	4.02739e-05	0.000322191	0.000644382	0.00128876	0.000281917	4.02739e-05
k__Bacteria;p__Firmicutes;c__Bacilli;o__Lactobacillales;f__Lactobacillaceae;g__Lactobacillus	0	0	4.02739e-05	0	0	0	0.000644382	0	4.02739e-05	0	0	0	0	0	0	4.02739e-05	0	0	0	0	0	0	0	0	0	0
k__Bacteria;p__Firmicutes;c__Bacilli;o__Lactobacillales;f__Leuconostocaceae;g__Leuconostoc	0	0.000161095	4.02739e-05	0	0	0	8.05477e-05	0	0	0	0	0	0	0	0	0	0	0	0	0	4.02739e-05	0	0	0	0	0
k__Bacteria;p__Firmicutes;c__Bacilli;o__Lactobacillales;f__Leuconostocaceae;g__Weissella	0	0	0	0	0	0	0	0	0	0	0.000281917	0	0	0	0	0	0	0	0	0	0	0	0	0	0	0
k__Bacteria;p__Firmicutes;c__Bacilli;o__Lactobacillales;f__Streptococcaceae;g__Lactococcus	0.000201369	0	0.000120822	0	0.00181232	0	4.02739e-05	0.00072493	0	0	0.00173178	0	0	0.00072493	0	0.000161095	0	0	0	0.00104712	0.000120822	0	0.000201369	0.000483286	0	0
k__Bacteria;p__Firmicutes;c__Bacilli;o__Lactobacillales;f__Streptococcaceae;g__Streptococcus	0.000281917	0.000483286	8.05477e-05	4.02739e-05	0.000201369	0.000281917	0.00765203	4.02739e-05	4.02739e-05	0.000362465	0.000644382	8.05477e-05	0.000604108	4.02739e-05	0	0.00140959	0.000926299	0.00422876	0	0.000161095	8.05477e-05	0.000120822	0.000201369	0.00132904	0	0
k__Bacteria;p__Firmicutes;c__Bacilli;o__Turicibacterales;f__Turicibacteraceae;g__Turicibacter	0	0.000201369	0.000644382	0.000845751	0.000161095	0	8.05477e-05	0.000161095	4.02739e-05	0	0.000604108	0.000120822	0	0.000322191	0.000120822	8.05477e-05	0	0.00112767	0	4.02739e-05	0.00052356	0.000201369	4.02739e-05	0	0	0.000805477
k__Bacteria;p__Firmicutes;c__Clostridia;o__Clostridiales;Other;Other	0.000563834	4.02739e-05	0.000241643	0	0	4.02739e-05	0	4.02739e-05	4.02739e-05	0	8.05477e-05	4.02739e-05	0.00052356	0.000120822	4.02739e-05	0.000161095	0.000322191	0.000161095	0	0	0.000120822	8.05477e-05	4.02739e-05	0	0	0
k__Bacteria;p__Firmicutes;c__Clostridia;o__Clostridiales;f__;g__	0.000402739	0.000886025	0.000161095	0	0.000241643	0.000120822	0.000966573	0.000281917	0.000966573	0	0.000402739	8.05477e-05	0.000604108	4.02739e-05	4.02739e-05	0	0.00104712	0.000563834	4.02739e-05	8.05477e-05	0.000604108	0.000120822	0	0.00140959	4.02739e-05	0
k__Bacteria;p__Firmicutes;c__Clostridia;o__Clostridiales;f__Christensenellaceae;g__	0	0	0	0	0	0	4.02739e-05	0	0	0	0	0	0	0	0	0	0	0	0	0	0	0	0	0	0	0
k__Bacteria;p__Firmicutes;c__Clostridia;o__Clostridiales;f__Clostridiaceae;Other	0.0604108	0.0043093	0.0113572	0.00664519	0.00052356	0.000684656	0.00684656	0.00704793	0.00374547	0.00201369	0.133951	0.00165123	0.00483286	0.00978655	0.00676601	0.0235199	0.00177205	0.0775272	0.00527588	0.0194523	0.0112364	0.0037052	0.0156665	0.0136528	0.000604108	0.0265807
k__Bacteria;p__Firmicutes;c__Clostridia;o__Clostridiales;f__Clostridiaceae;g__	0.309827	0.18228	0.0992751	0.0816754	0.0865083	0.165848	0.0899315	0.0873943	0.0531212	0.034555	0.337253	0.0377366	0.117076	0.0384213	0.0259766	0.128796	0.0568667	0.151671	0.0745469	0.0771244	0.0990334	0.0769231	0.574225	0.0173983	0.0177205	0.671486
k__Bacteria;p__Firmicutes;c__Clostridia;o__Clostridiales;f__Clostridiaceae;g__02d06	0	0	0	0	0	0	0	0	0	0	0	0	0	0.000604108	8.05477e-05	0	0	0	0	0	0	0	0	0	0	0
k__Bacteria;p__Firmicutes;c__Clostridia;o__Clostridiales;f__Clostridiaceae;g__Clostridium	0.00579944	0.00720902	0.00608135	0.00144986	0.00322191	0.0122433	0.00467177	0.0200161	0.00306081	0.00769231	0.0464358	0.00978655	0.0292791	0.0149819	0.00128876	0.0069271	0.00265807	0.0296818	0.0167137	0.0209424	0.00942408	0.0329843	0.0183246	0.00600081	0.00249698	0.0175594
k__Bacteria;p__Firmicutes;c__Clostridia;o__Clostridiales;f__Clostridiaceae;g__Proteiniclasticum	0	0	0	0	0	0	0.000281917	0	0	0	0	0	0	0	0	0	0	0	0	0	0	0	0	0	0	0
k__Bacteria;p__Firmicutes;c__Clostridia;o__Clostridiales;f__Clostridiaceae;g__SMB53	0.000201369	4.02739e-05	0	0	8.05477e-05	0	4.02739e-05	0	4.02739e-05	0	0.000120822	8.05477e-05	0.000120822	0.000966573	0	0	0	0.000120822	0	4.02739e-05	0.000201369	0	0	0	0	0
k__Bacteria;p__Firmicutes;c__Clostridia;o__Clostridiales;f__Clostridiaceae;g__Sarcina	0.000241643	0.00120822	0.000402739	4.02739e-05	4.02739e-05	0.000201369	0.00104712	0.00221506	0.000845751	0	0.00990737	8.05477e-05	8.05477e-05	0.00265807	0.0018526	0.00608135	0.00128876	0.00390656	0.00165123	0.00422876	0.00737012	0.00149013	0.00471204	0	0.000161095	0.00221506
k__Bacteria;p__Firmicutes;c__Clostridia;o__Clostridiales;f__Eubacteriaceae;g__Pseudoramibacter_Eubacterium	0	0	0	0	0	0	0.000120822	0	4.02739e-05	0	0	0	0	0	0	0	0	0	0	0	0	0	0	0	0	0
k__Bacteria;p__Firmicutes;c__Clostridia;o__Clostridiales;f__Lachnospiraceae;Other	0.000886025	0	0	0	0	0	0	0.00209424	0.000201369	0	0.000161095	0	0	0	0	0	0	0.000563834	0.000402739	0.000161095	0.000281917	0	0	0	0	0
k__Bacteria;p__Firmicutes;c__Clostridia;o__Clostridiales;f__Lachnospiraceae;g__	0	0.000443012	4.02739e-05	0	0	4.02739e-05	4.02739e-05	0.000281917	0.00112767	0	4.02739e-05	0	0	0.000684656	0	0	0.000322191	0.000201369	0.000483286	0	4.02739e-05	0	0	8.05477e-05	0	0
k__Bacteria;p__Firmicutes;c__Clostridia;o__Clostridiales;f__Lachnospiraceae;g__Blautia	0	4.02739e-05	0	0	0	0	0	0	0	0	0	0	0	0	0	0	0	0	0	0	0	0	0	0	0	0
k__Bacteria;p__Firmicutes;c__Clostridia;o__Clostridiales;f__Lachnospiraceae;g__Coprococcus	0	8.05477e-05	0	0	0	0	0.00104712	0.000765203	0.00104712	0	0.000120822	0	0	0	0	0	4.02739e-05	0.00140959	8.05477e-05	0.00136931	8.05477e-05	0	0	0	4.02739e-05	0
k__Bacteria;p__Firmicutes;c__Clostridia;o__Clostridiales;f__Lachnospiraceae;g__Dorea	0.00410793	4.02739e-05	4.02739e-05	0	0	4.02739e-05	0.000241643	0.00225534	0.00072493	0	0.00072493	0.000161095	0	0	0	4.02739e-05	0	4.02739e-05	0.00052356	4.02739e-05	0.00197342	0	8.05477e-05	0.000604108	0	0
k__Bacteria;p__Firmicutes;c__Clostridia;o__Clostridiales;f__Lachnospiraceae;g__Epulopiscium	0.00318164	0.110954	0.0348772	0.00249698	4.02739e-05	0.000483286	0.00269835	0.0174789	0.0142972	0.000120822	0.0394684	0.00157068	0.00881998	0.00173178	0.00966573	0.00455095	0.0170761	0.0371728	0.0169553	0.0201772	0.148288	0.0330648	0.00463149	0.0140153	0.00225534	0.0136126
k__Bacteria;p__Firmicutes;c__Clostridia;o__Clostridiales;f__Lachnospiraceae;g__[Ruminococcus]	0	0	0	0	0	0	4.02739e-05	0	0	0	0	0	0	0	0	0	0	0	0	0	0	0	0	0	0	0
k__Bacteria;p__Firmicutes;c__Clostridia;o__Clostridiales;f__Peptococcaceae;g__Peptococcus	0	0	0	0	0	0	0	0	0	0	0	0	4.02739e-05	0	0	0	0	4.02739e-05	0	0	4.02739e-05	0	0	0	0	0
k__Bacteria;p__Firmicutes;c__Clostridia;o__Clostridiales;f__Peptostreptococcaceae;Other	0.00475232	0.00249698	0.00547725	0.00994764	0.000805477	0.00555779	0.00157068	0.00547725	0.000362465	0.000201369	0.0450262	0.00757149	0.0329843	0.00837696	0.00289972	0.00716875	0.00153041	0.0210632	0.00116794	0.0107128	0.0176802	0.00467177	0.00873943	0.00193315	0.000684656	0.0671365
k__Bacteria;p__Firmicutes;c__Clostridia;o__Clostridiales;f__Peptostreptococcaceae;g__	0.0623037	0.124849	0.0263794	0.0446234	0.0437374	0.00845751	0.000886025	0.00676601	0.00153041	0.0136528	0.046758	0.00608135	0.0456303	0.020741	0.00821587	0.0142972	0.0503423	0.0221104	0.00696738	0.00604108	0.00950463	0.0186065	0.0634716	0.0018526	0.00507451	0.122674
k__Bacteria;p__Firmicutes;c__Clostridia;o__Clostridiales;f__Peptostreptococcaceae;g__Clostridium	0	0	8.05477e-05	4.02739e-05	4.02739e-05	0	0	0	0	0	0	0	0.000241643	0	0	0	0	0	0	0	4.02739e-05	0	0	0	0	0
k__Bacteria;p__Firmicutes;c__Clostridia;o__Clostridiales;f__Peptostreptococcaceae;g__Filifactor	0	0	0	4.02739e-05	0	0	0	0	0	0	0	0	0	0	0	0	0	0	0	0	0	0	0	0	0	0
k__Bacteria;p__Firmicutes;c__Clostridia;o__Clostridiales;f__Peptostreptococcaceae;g__Peptostreptococcus	0.0103101	0.000201369	0.003383	0.00149013	0.0035441	0.00809505	0.0535642	8.05477e-05	0.000926299	8.05477e-05	0	0.00837696	0.0721305	0.00491341	8.05477e-05	0.142368	0.00809505	0.000241643	0.0251309	0.00265807	0.000241643	0.00716875	8.05477e-05	8.05477e-05	0.00334273	0.00181232
k__Bacteria;p__Firmicutes;c__Clostridia;o__Clostridiales;f__Peptostreptococcaceae;g__Tepidibacter	0	0	0	0	0	0	0	0	0	0	0	0	0	0	0	0	0	0	0	0	0	4.02739e-05	0	0	0	0
k__Bacteria;p__Firmicutes;c__Clostridia;o__Clostridiales;f__Ruminococcaceae;g__	0	0.000161095	0	0	4.02739e-05	0	0.000402739	0.000161095	0.000443012	0	0.00140959	0	0	0	0	0	0.000322191	0.000120822	0.000120822	0.000201369	0.000443012	0.000201369	0	0.000161095	4.02739e-05	0
k__Bacteria;p__Firmicutes;c__Clostridia;o__Clostridiales;f__Ruminococcaceae;g__Ruminococcus	0	4.02739e-05	0	0	4.02739e-05	0	0	0	0	0	4.02739e-05	0	0	0	0	0	8.05477e-05	0	0	0	0	0	0	0	0	0
k__Bacteria;p__Firmicutes;c__Clostridia;o__Clostridiales;f__Syntrophomonadaceae;g__Syntrophomonas	0	0	0	0	0	0	0	0	0	0	0	0	0	0	0	0	0	4.02739e-05	0	0	0	0	0	0	0	0
k__Bacteria;p__Firmicutes;c__Clostridia;o__Clostridiales;f__Veillonellaceae;g__	0	0	0	0	0	0	0.000120822	0	8.05477e-05	0	0	0	0	0	0	0	0	0	0	0	0	0	0	0	0	0
k__Bacteria;p__Firmicutes;c__Clostridia;o__Clostridiales;f__Veillonellaceae;g__Acidaminococcus	0	0	0	0	0	0	0	0	4.02739e-05	0	0	0	0	0	0	0	0	0	0	0	0	0	0	0	0	0
k__Bacteria;p__Firmicutes;c__Clostridia;o__Clostridiales;f__Veillonellaceae;g__Phascolarctobacterium	0	0	0	0	0	0	0.00189287	0	0	0	0	0	0.000201369	0	0	0	4.02739e-05	0	0	0	0	0	0	0	0	0
k__Bacteria;p__Firmicutes;c__Clostridia;o__Clostridiales;f__Veillonellaceae;g__Veillonella	4.02739e-05	0	0	0	0.000120822	4.02739e-05	0	0.000241643	0	0	0	0	4.02739e-05	0	0	0	0	0.000120822	0	0	0	4.02739e-05	0	0	0	0
k__Bacteria;p__Firmicutes;c__Clostridia;o__Clostridiales;f__[Acidaminobacteraceae];g__Fusibacter	4.02739e-05	0	0	0	0	0	4.02739e-05	0	0	0	0	0	0	0	0	0	0	0	0	0	0	0	4.02739e-05	0	0	0
k__Bacteria;p__Firmicutes;c__Clostridia;o__Clostridiales;f__[Mogibacteriaceae];g__	8.05477e-05	8.05477e-05	0	0	0.000362465	0.000120822	0	0	0	0	4.02739e-05	4.02739e-05	8.05477e-05	0	0	0	8.05477e-05	0.000281917	0	0	0	0.000161095	0	0	0	0
k__Bacteria;p__Firmicutes;c__Clostridia;o__Clostridiales;f__[Mogibacteriaceae];g__Mogibacterium	0	0	0	0	0	0	0	0	0	0	0	0	0.000161095	0	0	0	0	0	0	0	0	0	0	0	0	0
k__Bacteria;p__Firmicutes;c__Clostridia;o__Clostridiales;f__[Tissierellaceae];Other	0	0	4.02739e-05	0	0	0	0	0	0	0	0	0	0	8.05477e-05	0	0	0	0	0	0	0	0	0	0	0	0
k__Bacteria;p__Firmicutes;c__Clostridia;o__Clostridiales;f__[Tissierellaceae];g__	0	0	0	0	0	0	0.000161095	0	0.00112767	0	0.00253725	0	0	0.00350383	0	0	0.000120822	0.00144986	0.000201369	0.000120822	0	0.000241643	0.00233588	0.000644382	0.000201369	0
k__Bacteria;p__Firmicutes;c__Clostridia;o__Clostridiales;f__[Tissierellaceae];g__Helcococcus	0	0	0	0	0	0	0	0	0	0	0	0	0	0	0	0	0	0	0	0	0	0	8.05477e-05	0	0	0
k__Bacteria;p__Firmicutes;c__Clostridia;o__Clostridiales;f__[Tissierellaceae];g__Parvimonas	0.000241643	0.000201369	8.05477e-05	0	0.000201369	0.000966573	0	0.000161095	0	0	0	0	0.000161095	0	4.02739e-05	0	4.02739e-05	0.0026178	0	0	0	4.02739e-05	0	0	0	0.00140959
k__Bacteria;p__Firmicutes;c__Clostridia;o__Clostridiales;f__[Tissierellaceae];g__Peptoniphilus	4.02739e-05	0	0.000483286	0	0.000120822	0	0	0	0	0	0	0	0.00052356	0.000322191	0	0	0	0	0	0	0	0.0018526	0	0	0.000201369	0
k__Bacteria;p__Firmicutes;c__Clostridia;o__Clostridiales;f__[Tissierellaceae];g__Tepidimicrobium	0	0	0	0	0	0	0	0	0	0	0.00253725	0	0	8.05477e-05	0	0	0	0	0	0	0	0	0.00149013	0	0	0
k__Bacteria;p__Firmicutes;c__Clostridia;o__Clostridiales;f__[Tissierellaceae];g__Tissierella_Soehngenia	0	0	0	0	0	0	0	0	0	0	0.00237616	0	0	0.00579944	0	0	0	0	0	0	0	0	0.00173178	0.000886025	0	0
k__Bacteria;p__Firmicutes;c__Clostridia;o__OPB54;f__;g__	0	0	0	0	0	0	0	0	0	0	0	0	0	0	0	0	0	4.02739e-05	0	0	0	0	0	0.000362465	0	0
k__Bacteria;p__Firmicutes;c__Clostridia;o__SHA-98;f__;g__	0	0	0	0	0	0	4.02739e-05	0	0	0	0	0	0	0	0	0	0	0	0	0	0	0	0	0	0	0
k__Bacteria;p__Firmicutes;c__Erysipelotrichi;o__Erysipelotrichales;f__Erysipelotrichaceae;Other	0	0	0	0	0	0	0	0	0	0	0	0	4.02739e-05	0	0	0	0	0	0	0	0	0	0	0	0	0
k__Bacteria;p__Firmicutes;c__Erysipelotrichi;o__Erysipelotrichales;f__Erysipelotrichaceae;g__	8.05477e-05	4.02739e-05	0.000161095	0	4.02739e-05	0.000201369	0.00789368	0.000765203	0.000684656	0.000120822	0.00124849	8.05477e-05	4.02739e-05	0.00120822	0	0	0.000201369	0.000281917	4.02739e-05	8.05477e-05	0	8.05477e-05	0.000241643	8.05477e-05	4.02739e-05	0.00072493
k__Bacteria;p__Firmicutes;c__Erysipelotrichi;o__Erysipelotrichales;f__Erysipelotrichaceae;g__Bulleidia	4.02739e-05	0	0	0	0	0	8.05477e-05	0	0	0	0	8.05477e-05	0.000120822	0	0	0	0	0	0	0	0	0	0	0	0	0
k__Bacteria;p__Firmicutes;c__Erysipelotrichi;o__Erysipelotrichales;f__Erysipelotrichaceae;g__Catenibacterium	0	0	0	0	0	0	4.02739e-05	0	0	0	0	0	0	0	0	0	0	0	0	0	0	0	0	0	0	0
k__Bacteria;p__Firmicutes;c__Erysipelotrichi;o__Erysipelotrichales;f__Erysipelotrichaceae;g__Coprobacillus	0	0	0	0	0	0	0	0	4.02739e-05	0	0	0	0	0	0	0	0	0	0	0	0	0	0	0	0	0
k__Bacteria;p__Firmicutes;c__Erysipelotrichi;o__Erysipelotrichales;f__Erysipelotrichaceae;g__Erysipelothrix	0	8.05477e-05	0.00181232	0.000120822	0.000120822	0	0.000281917	0.00205397	0.000161095	0	0.0188079	0	8.05477e-05	0.0368103	4.02739e-05	0	0	0.000886025	8.05477e-05	0	4.02739e-05	0.000281917	0.0164317	0.0122835	0	0
k__Bacteria;p__Firmicutes;c__Erysipelotrichi;o__Erysipelotrichales;f__Erysipelotrichaceae;g__L7A_E11	0	0	0	0	4.02739e-05	0	0	0	0	0	0	0	0	0	0	0	0	0	0	0	0	0	0	0	0	0
k__Bacteria;p__Firmicutes;c__Erysipelotrichi;o__Erysipelotrichales;f__Erysipelotrichaceae;g__PSB-M-3	0	0	0	0	0	0	0	0	0	0	0	0	0	4.02739e-05	0	0	0	0	0	0	0	0	0	0	0	0
k__Bacteria;p__Firmicutes;c__Erysipelotrichi;o__Erysipelotrichales;f__Erysipelotrichaceae;g__[Eubacterium]	0.000120822	4.02739e-05	0	0	0	0	0.00225534	0	0.000322191	0	0	0	0	0	0	0	8.05477e-05	0	0.000161095	0	0	0	0	0	0	0
k__Bacteria;p__Fusobacteria;c__Fusobacteriia;o__Fusobacteriales;f__Fusobacteriaceae;Other	0.00217479	0.000161095	0.000241643	0	0.000161095	0.000563834	0.000241643	0	0.000161095	0	0	0.000201369	0.00108739	0	0	4.02739e-05	0.000241643	4.02739e-05	0.000201369	0	0.00193315	0.000120822	0	0	4.02739e-05	0
k__Bacteria;p__Fusobacteria;c__Fusobacteriia;o__Fusobacteriales;f__Fusobacteriaceae;g__Cetobacterium	0.048973	0.317841	0.384414	0.243617	0.0181635	0.144462	0.0304873	0.506927	0.10588	0.000120822	4.02739e-05	0.258236	0.0173178	0.00237616	0	0.000241643	0.00318164	0.034998	0.000362465	0.000241643	0.0646395	0.147	0.000402739	0.830286	0.239589	0.003383
k__Bacteria;p__Fusobacteria;c__Fusobacteriia;o__Fusobacteriales;f__Fusobacteriaceae;g__Fusobacterium	0.244019	0.032944	0.0463552	0.0762384	0.239066	0.124527	0.226863	0.00144986	0.0559807	0.00628272	0.000362465	0.12211	0.406041	0.0424084	0.0044704	0.0781716	0.318929	0.017358	0.310632	0.000926299	0.455175	0.188804	0.000845751	4.02739e-05	0.0746275	0.00165123
k__Bacteria;p__Fusobacteria;c__Fusobacteriia;o__Fusobacteriales;f__Leptotrichiaceae;Other	0.000120822	0.00104712	0.000161095	8.05477e-05	0.000443012	0.000402739	0	0.00386629	0	8.05477e-05	0.000966573	0	0.000201369	4.02739e-05	8.05477e-05	0.000322191	0.000281917	0.003383	0.000322191	0.000201369	0	0.000281917	0.00189287	0	0	0
k__Bacteria;p__Fusobacteria;c__Fusobacteriia;o__Fusobacteriales;f__Leptotrichiaceae;g__Leptotrichia	0	0	0	0	0	4.02739e-05	0	0	0	0	0	0	0	0	0	0	0	0	0	0	0	0	4.02739e-05	0	0	0
k__Bacteria;p__Fusobacteria;c__Fusobacteriia;o__Fusobacteriales;f__Leptotrichiaceae;g__Streptobacillus	0	4.02739e-05	0	0	0	0	0	0	0	0	0	0	0	0	0	0	0	0	0	0	0	0	0	0	0	0
k__Bacteria;p__GN02;c__BD1-5;o__;f__;g__	0	0	0	0	0	0	4.02739e-05	0	0	0	0	0	0	0	0	0	0	4.02739e-05	0	4.02739e-05	0	0	0	0	0	0.000402739
k__Bacteria;p__Gemmatimonadetes;c__Gemm-1;o__;f__;g__	0	0	0	0	0	0.000120822	0	0	0	0	0	0	0	0	0	0	0	0	0	0	0	0	0	0	0	0
k__Bacteria;p__Gemmatimonadetes;c__Gemmatimonadetes;o__Gemmatimonadales;f__Ellin5301;g__	0	0	4.02739e-05	0	0	4.02739e-05	0	0	0	0	0	0	0	0	0	0	0	0	0	0	0	0	0	0	0	0
k__Bacteria;p__Gemmatimonadetes;c__Gemmatimonadetes;o__N1423WL;f__;g__	0	0	0	0	0	4.02739e-05	0	0	0	0	0	0	0	0	0	8.05477e-05	0	0	0	0	0	0	0	0	0	0
k__Bacteria;p__OD1;c__;o__;f__;g__	0	0	0	0	0	0	4.02739e-05	0	0	0	0	0	0	0	0	0	0	0	0	0	0	0	0	0	0	0
k__Bacteria;p__Planctomycetes;c__Phycisphaerae;o__WD2101;f__;g__	0	4.02739e-05	4.02739e-05	0	0	0.000120822	0	0	0	8.05477e-05	0	0	8.05477e-05	0	0	0	0	0	0	0	0	0	0	0	0	0
k__Bacteria;p__Planctomycetes;c__Planctomycetia;o__Gemmatales;f__Gemmataceae;g__	0	0	0	0	0	4.02739e-05	0	0	0	0	0	0	0	0	0	0	0	0	0	0	0	0	0	0	0	0
k__Bacteria;p__Planctomycetes;c__Planctomycetia;o__Gemmatales;f__Gemmataceae;g__Gemmata	0	0	4.02739e-05	0	0	0.000120822	0	0	0	0	0	0	0	0	0	0	0	0	0	0	0	0	0	0	0	0
k__Bacteria;p__Planctomycetes;c__Planctomycetia;o__Gemmatales;f__Isosphaeraceae;g__	8.05477e-05	0	0	0	0	4.02739e-05	0	0	0	0	0	0	8.05477e-05	0	0	0	0	0	0	0	0	0	0	0	0	0
k__Bacteria;p__Planctomycetes;c__Planctomycetia;o__Pirellulales;f__Pirellulaceae;g__	0	0	4.02739e-05	0	0	0	0	0	0	0	0	0	0	0	0	0	0	8.05477e-05	0	0	0	0	0	0	0	0
k__Bacteria;p__Planctomycetes;c__Planctomycetia;o__Pirellulales;f__Pirellulaceae;g__A17	0	0	0	0	0	4.02739e-05	0	0	0	0	0	0	0	0	0	0	0	0	0	0	0	0	0	0	0	0
k__Bacteria;p__Planctomycetes;c__Planctomycetia;o__Pirellulales;f__Pirellulaceae;g__Pirellula	0	0	4.02739e-05	0	0	0	4.02739e-05	0	0	0	0	0	0	0	0	0	0	0	0	0	0	0	0	0	0	0
k__Bacteria;p__Planctomycetes;c__Planctomycetia;o__Planctomycetales;f__Planctomycetaceae;g__Planctomyces	0	4.02739e-05	0	0	0	8.05477e-05	0	0	0	0	0	0	0	0	0	0	0	0	8.05477e-05	0	0	0	0	0	0	0
k__Bacteria;p__Proteobacteria;c__Alphaproteobacteria;o__;f__;g__	0	4.02739e-05	0	0	0	0	0	0	0	0	0	0	0	0	0	0	0	0	8.05477e-05	0	0	0	0	0	0	0
k__Bacteria;p__Proteobacteria;c__Alphaproteobacteria;o__Caulobacterales;f__Caulobacteraceae;g__	8.05477e-05	0	0	0	0	0	0	0	0	0	0	0	0	0	0	0	0	0	4.02739e-05	0	0	8.05477e-05	0	0	0	4.02739e-05
k__Bacteria;p__Proteobacteria;c__Alphaproteobacteria;o__Caulobacterales;f__Caulobacteraceae;g__Brevundimonas	0	0	0	0	0	0	0	0	0	0	4.02739e-05	0	0	0	0	0	0	0	0	0	0	0	0	0	0	0
k__Bacteria;p__Proteobacteria;c__Alphaproteobacteria;o__Caulobacterales;f__Caulobacteraceae;g__Mycoplana	0	0	0	0	0	4.02739e-05	0	0	0	0	0	0	0	0	0	0	0	0	0	0	0	0	0	0	0	0
k__Bacteria;p__Proteobacteria;c__Alphaproteobacteria;o__Caulobacterales;f__Caulobacteraceae;g__Phenylobacterium	0	0	0	0	0	4.02739e-05	0	0	0	0	0	4.02739e-05	0	0	0	0	0	0	0	0	0	0	0	0	0	0
k__Bacteria;p__Proteobacteria;c__Alphaproteobacteria;o__Ellin329;f__;g__	0	4.02739e-05	0	0	0	0	0	0	0	0	0	0	0	0	0	0	0	0	0	0	0	0	0	0	0	0
k__Bacteria;p__Proteobacteria;c__Alphaproteobacteria;o__Rhizobiales;Other;Other	0	0	0	0	0	0	0	0	0	0	0.000161095	0	4.02739e-05	0	0	0	0	0	4.02739e-05	0	0	0	0	0	0	0
k__Bacteria;p__Proteobacteria;c__Alphaproteobacteria;o__Rhizobiales;f__;g__	0	0	4.02739e-05	0	0	0	4.02739e-05	0	0	0	0	0	4.02739e-05	0	0	0	0	4.02739e-05	8.05477e-05	0	0	0	0	0	0	0
k__Bacteria;p__Proteobacteria;c__Alphaproteobacteria;o__Rhizobiales;f__Aurantimonadaceae;g__	0	0	0	0	0	4.02739e-05	0	0	0	0	0	0	0	0	0	0	0	0	0	0	0	0	0	0	0	0
k__Bacteria;p__Proteobacteria;c__Alphaproteobacteria;o__Rhizobiales;f__Beijerinckiaceae;g__	4.02739e-05	0	0	0	0	4.02739e-05	0	0	0	0	0	0	0	0	0	0	0	0	0	0	0	0	0	0	0	0
k__Bacteria;p__Proteobacteria;c__Alphaproteobacteria;o__Rhizobiales;f__Bradyrhizobiaceae;Other	0	0	4.02739e-05	0	0	0	0	0	0	0	0	0	0	0	0	0	0	0	0	0	0	0	0	0	0	0
k__Bacteria;p__Proteobacteria;c__Alphaproteobacteria;o__Rhizobiales;f__Bradyrhizobiaceae;g__	4.02739e-05	4.02739e-05	0	0	0	4.02739e-05	0	0	0	0	0	4.02739e-05	0	4.02739e-05	0	0	0	0	0	4.02739e-05	0	0	0	4.02739e-05	4.02739e-05	0
k__Bacteria;p__Proteobacteria;c__Alphaproteobacteria;o__Rhizobiales;f__Bradyrhizobiaceae;g__Balneimonas	0	0	0	0	0	8.05477e-05	0	0	0	0	0	0	0	0	0	0	0	0	0	0	0	0	0	0	0	0
k__Bacteria;p__Proteobacteria;c__Alphaproteobacteria;o__Rhizobiales;f__Bradyrhizobiaceae;g__Bosea	4.02739e-05	0	8.05477e-05	0	0	0	0	0	0	0	0	0	0	0	0	0	0	0	0	0	0	0	0	0	0	0
k__Bacteria;p__Proteobacteria;c__Alphaproteobacteria;o__Rhizobiales;f__Bradyrhizobiaceae;g__Bradyrhizobium	0	0	0	0	0	0	0	0	0	0	0	0	0	0	0	0	0	0	0.000120822	0	0	0	0	0	0	0
k__Bacteria;p__Proteobacteria;c__Alphaproteobacteria;o__Rhizobiales;f__Brucellaceae;Other	4.02739e-05	0	0	0	0	0	0	0	0.000604108	0	0.000483286	0	0	0	0	0	0	0.00197342	0	0	0	0	0	0	0	0
k__Bacteria;p__Proteobacteria;c__Alphaproteobacteria;o__Rhizobiales;f__Brucellaceae;g__Ochrobactrum	4.02739e-05	0	0	4.02739e-05	0	0	4.02739e-05	0.000120822	0.000281917	0.000483286	4.02739e-05	0	0	0	4.02739e-05	0	0	0.000845751	0.000161095	4.02739e-05	0	0	0.000161095	0.00398711	0	0.00644382
k__Bacteria;p__Proteobacteria;c__Alphaproteobacteria;o__Rhizobiales;f__Hyphomicrobiaceae;g__Devosia	0	4.02739e-05	4.02739e-05	0	0	0	0	0	4.02739e-05	0.000201369	0.000120822	4.02739e-05	0	0	0	4.02739e-05	0	8.05477e-05	4.02739e-05	0	0	0	0	0	0	0
k__Bacteria;p__Proteobacteria;c__Alphaproteobacteria;o__Rhizobiales;f__Hyphomicrobiaceae;g__Hyphomicrobium	0	0	0	0	0	0	0	0	0	0	0	0	0	0	0	0	0	0	0	4.02739e-05	0	0	0	0	0	0
k__Bacteria;p__Proteobacteria;c__Alphaproteobacteria;o__Rhizobiales;f__Hyphomicrobiaceae;g__Rhodoplanes	4.02739e-05	0	4.02739e-05	4.02739e-05	0	0.000120822	0	0	0	0	0	8.05477e-05	4.02739e-05	0	0	0	0	0	0	0	0	0	0	0	0	0
k__Bacteria;p__Proteobacteria;c__Alphaproteobacteria;o__Rhizobiales;f__Methylobacteriaceae;g__	0	4.02739e-05	0	0	0	0	0	0	0	0	0	0	0	0	0	0	0	0	0	0	0	0	0	0	0	0
k__Bacteria;p__Proteobacteria;c__Alphaproteobacteria;o__Rhizobiales;f__Methylobacteriaceae;g__Methylobacterium	4.02739e-05	0	0	4.02739e-05	0	8.05477e-05	0	0	0	0.000281917	0	0	0	0	0	0	0	4.02739e-05	0	0	0	0	0	0	0	0
k__Bacteria;p__Proteobacteria;c__Alphaproteobacteria;o__Rhizobiales;f__Methylocystaceae;g__	4.02739e-05	0	8.05477e-05	0	0	4.02739e-05	4.02739e-05	0	0	0	4.02739e-05	0	0	0	0	0	0	4.02739e-05	0	0	0	0	0	0	0	0
k__Bacteria;p__Proteobacteria;c__Alphaproteobacteria;o__Rhizobiales;f__Phyllobacteriaceae;Other	0	0	0	0	0	0	0	0	0	0	0	0	0	0	0	0	0	4.02739e-05	0	0	0	0	0	0	0	0
k__Bacteria;p__Proteobacteria;c__Alphaproteobacteria;o__Rhizobiales;f__Phyllobacteriaceae;g__	0	0	4.02739e-05	0	0	0	0	0	0	4.02739e-05	0.000120822	0	0	0	0	0	0	8.05477e-05	4.02739e-05	0	0	0	0	0	0	0
k__Bacteria;p__Proteobacteria;c__Alphaproteobacteria;o__Rhizobiales;f__Phyllobacteriaceae;g__Mesorhizobium	0	0	0	0	0	0	0	0	0	0	0	0	0	0	0	0	0	0	0	4.02739e-05	0	0	0	0	0	0
k__Bacteria;p__Proteobacteria;c__Alphaproteobacteria;o__Rhizobiales;f__Rhizobiaceae;g__	0	4.02739e-05	0	0.000120822	0	4.02739e-05	0	0	0	0	0	0	0	0	0	0	0	0	0	0	0	0	0	0	0	0
k__Bacteria;p__Proteobacteria;c__Alphaproteobacteria;o__Rhizobiales;f__Rhizobiaceae;g__Agrobacterium	0	4.02739e-05	8.05477e-05	8.05477e-05	0	8.05477e-05	8.05477e-05	0.000161095	0	0.000322191	0.000241643	0	0	0	4.02739e-05	8.05477e-05	0	8.05477e-05	0.000120822	4.02739e-05	0	0	0.000765203	0.000322191	0.000120822	0.00193315
k__Bacteria;p__Proteobacteria;c__Alphaproteobacteria;o__Rhizobiales;f__Rhodobiaceae;g__Afifella	0	0	0	0	0	0	0	0	0	0	0	0	8.05477e-05	0	0	0	0	0	0	0	0	0	0	0	8.05477e-05	0
k__Bacteria;p__Proteobacteria;c__Alphaproteobacteria;o__Rhodobacterales;f__Rhodobacteraceae;g__	0	0	4.02739e-05	0	0	0	0	0	0	0	0	0	0	0	0	0	0	0	0	0	0	0	0	0	0	0
k__Bacteria;p__Proteobacteria;c__Alphaproteobacteria;o__Rhodobacterales;f__Rhodobacteraceae;g__Amaricoccus	0	0	4.02739e-05	0	0	0	0	0	0	0	0	0	0	0	0	0	0	0	0	0	0	0	0	0	0	0
k__Bacteria;p__Proteobacteria;c__Alphaproteobacteria;o__Rhodobacterales;f__Rhodobacteraceae;g__Paracoccus	4.02739e-05	0	0	0	0	0	0	0	4.02739e-05	0.000120822	8.05477e-05	0	0	0	0	0	0	0.000201369	0	0.000120822	0	0	0	0	0	0
k__Bacteria;p__Proteobacteria;c__Alphaproteobacteria;o__Rhodospirillales;f__Acetobacteraceae;g__	0.000241643	0	0.000120822	4.02739e-05	0	4.02739e-05	4.02739e-05	0	0	0	8.05477e-05	0	8.05477e-05	0	0	0	0	0	0	0	0	0	0	0	0	0
k__Bacteria;p__Proteobacteria;c__Alphaproteobacteria;o__Rhodospirillales;f__Acetobacteraceae;g__Acidocella	0	0	0	0	0	0	0	0	0	4.02739e-05	0	0	0	0	0	0	0	0	0	0	0	0	0	0	0	0
k__Bacteria;p__Proteobacteria;c__Alphaproteobacteria;o__Rhodospirillales;f__Rhodospirillaceae;g__	0	0	8.05477e-05	0	0	4.02739e-05	0	0	0	0	0	0	0	0	0	0	0	0	0	0	0	0	0	0	0	0
k__Bacteria;p__Proteobacteria;c__Alphaproteobacteria;o__Rhodospirillales;f__Rhodospirillaceae;g__Skermanella	0	0	0	0	0	4.02739e-05	0	0	0	0	0	0	0	0	0	0	0	0	0	0	0	0	0	0	0	0
k__Bacteria;p__Proteobacteria;c__Alphaproteobacteria;o__Sphingomonadales;f__Erythrobacteraceae;g__	0	0	0.000120822	0	0	0	0	0	0	0	0	0	0	0	0	0	0	0	0	0	0	0	0	0	0	0.000604108
k__Bacteria;p__Proteobacteria;c__Alphaproteobacteria;o__Sphingomonadales;f__Sphingomonadaceae;Other	4.02739e-05	4.02739e-05	0.000120822	0	0	8.05477e-05	0	0	0	0	0.000120822	4.02739e-05	0	0	0	0	4.02739e-05	0	0.000120822	0	0	0.000241643	0	0	0	0.000161095
k__Bacteria;p__Proteobacteria;c__Alphaproteobacteria;o__Sphingomonadales;f__Sphingomonadaceae;g__	4.02739e-05	8.05477e-05	0.000161095	4.02739e-05	0	0.000201369	0	0	0	0	0	0	0	0	0	0	0	0	4.02739e-05	0	0	0	0	0	0	0.000161095
k__Bacteria;p__Proteobacteria;c__Alphaproteobacteria;o__Sphingomonadales;f__Sphingomonadaceae;g__Kaistobacter	4.02739e-05	4.02739e-05	0	0	0	0.00120822	0	0	8.05477e-05	0	0	8.05477e-05	4.02739e-05	0	0	0	0	0	8.05477e-05	0	0	4.02739e-05	0	0	0	0.000483286
k__Bacteria;p__Proteobacteria;c__Alphaproteobacteria;o__Sphingomonadales;f__Sphingomonadaceae;g__Sphingobium	0	0	8.05477e-05	0	0	0	0	0	0	0	0	0	0	0	0	0	0	0	0	0	0	0	0	0	0	0
k__Bacteria;p__Proteobacteria;c__Alphaproteobacteria;o__Sphingomonadales;f__Sphingomonadaceae;g__Sphingomonas	0.000201369	0.000201369	0.000604108	0.000120822	0	0.000120822	0	0	0	0.000765203	0.000161095	4.02739e-05	0	0	0	8.05477e-05	0	0	0.000161095	0	0	8.05477e-05	0	0.000966573	0	0.000644382
k__Bacteria;p__Proteobacteria;c__Betaproteobacteria;o__Burkholderiales;f__;g__	4.02739e-05	0	4.02739e-05	0	0	0	4.02739e-05	0	0	0	0	0	0	0	0	0	0	0	0	0	0	0	0	0	0	0
k__Bacteria;p__Proteobacteria;c__Betaproteobacteria;o__Burkholderiales;f__Alcaligenaceae;Other	0	0	0	0	0	0	0	0	4.02739e-05	0	0	0	0	0	0	0	4.02739e-05	0	4.02739e-05	0	0	0	0	0	0	0
k__Bacteria;p__Proteobacteria;c__Betaproteobacteria;o__Burkholderiales;f__Alcaligenaceae;g__	0	0	0	0	0	4.02739e-05	0.000362465	0	4.02739e-05	0.000281917	0.00144986	0	0	0.00181232	0	0	0	0	4.02739e-05	0	0	0	4.02739e-05	0	0	0
k__Bacteria;p__Proteobacteria;c__Betaproteobacteria;o__Burkholderiales;f__Alcaligenaceae;g__Pigmentiphaga	0	0	0	0	0	0	0	0	0	0	0	0	0	0	0	4.02739e-05	0	0	0	0	0	0	0	0	0	0
k__Bacteria;p__Proteobacteria;c__Betaproteobacteria;o__Burkholderiales;f__Alcaligenaceae;g__Sutterella	0	0	0	0	0	0	4.02739e-05	0	0.00330246	0	0	0	0	0	0	0	0	4.02739e-05	0	0	0	4.02739e-05	0	0	0	0
k__Bacteria;p__Proteobacteria;c__Betaproteobacteria;o__Burkholderiales;f__Alcaligenaceae;g__Tetrathiobacter	0	0	0	0	0	0	0	0	0	4.02739e-05	0	0	0	0	0	0	0	0	0	0	0	0	0	0	0	0
k__Bacteria;p__Proteobacteria;c__Betaproteobacteria;o__Burkholderiales;f__Burkholderiaceae;g__Burkholderia	0	0	0	0	0	4.02739e-05	0	0	0	0	0	0	0	0	0	0	0	0	0	0	0	0	0	0	0	0
k__Bacteria;p__Proteobacteria;c__Betaproteobacteria;o__Burkholderiales;f__Burkholderiaceae;g__Lautropia	0	4.02739e-05	4.02739e-05	0	0	8.05477e-05	0	0	0	0	0.000161095	0	0	0	0	0	0	0.000120822	0	0	0	0	0	0	0	0.000201369
k__Bacteria;p__Proteobacteria;c__Betaproteobacteria;o__Burkholderiales;f__Comamonadaceae;Other	0	0	0	0	0	0	0	0	0	0	4.02739e-05	0	4.02739e-05	0	0	0	0	4.02739e-05	0	0	0	4.02739e-05	0	0	0	0
k__Bacteria;p__Proteobacteria;c__Betaproteobacteria;o__Burkholderiales;f__Comamonadaceae;g__	0	0	0.000120822	0.000120822	0	0.000161095	8.05477e-05	0.000120822	4.02739e-05	0.000443012	0	0	0	0	4.02739e-05	4.02739e-05	0	8.05477e-05	0.000161095	0	0	0	0	0.000281917	0	0.000644382
k__Bacteria;p__Proteobacteria;c__Betaproteobacteria;o__Burkholderiales;f__Comamonadaceae;g__Acidovorax	0	0	4.02739e-05	0	0	4.02739e-05	0	0	0	0	0	0	0	0	0	0	0	0	0	0	0	0	0	0	0	0
k__Bacteria;p__Proteobacteria;c__Betaproteobacteria;o__Burkholderiales;f__Comamonadaceae;g__Comamonas	0	0	0	0	0	0	4.02739e-05	0	0	0	0	0	0	0	0	0	0	4.02739e-05	0	0	0	0	0	0.000322191	0	0
k__Bacteria;p__Proteobacteria;c__Betaproteobacteria;o__Burkholderiales;f__Comamonadaceae;g__Curvibacter	0	0	0	0	0	0	0	0	0	0	0	0	0	0	0	0	0	0	0	0	0	0	0	0.000362465	0	0
k__Bacteria;p__Proteobacteria;c__Betaproteobacteria;o__Burkholderiales;f__Comamonadaceae;g__Delftia	4.02739e-05	0	0	4.02739e-05	0	0	4.02739e-05	4.02739e-05	0	0.000322191	0.000845751	0	4.02739e-05	0	0	0	0	0	4.02739e-05	4.02739e-05	0	0	0.000201369	0.00161095	0	0.00499396
k__Bacteria;p__Proteobacteria;c__Betaproteobacteria;o__Burkholderiales;f__Comamonadaceae;g__Hydrogenophaga	0	0	0	0	0	0	4.02739e-05	0	0	0	0	0	0	0	0	0	0	0	0	0	0	0	0	0	0	0
k__Bacteria;p__Proteobacteria;c__Betaproteobacteria;o__Burkholderiales;f__Comamonadaceae;g__Lampropedia	0	0	0	0	0	0	0	0	0	0	4.02739e-05	0	0	0	0	0	0	0	0	0	0	0	0	0	0	0
k__Bacteria;p__Proteobacteria;c__Betaproteobacteria;o__Burkholderiales;f__Comamonadaceae;g__Limnohabitans	0	0	0	0	0	4.02739e-05	0	0	0	0	0	0	0	0	0	0	0	0	0	0	0	0	0	0	0	0
k__Bacteria;p__Proteobacteria;c__Betaproteobacteria;o__Burkholderiales;f__Comamonadaceae;g__Methylibium	0	0	0	4.02739e-05	0	4.02739e-05	4.02739e-05	4.02739e-05	0	0.000201369	0	0	0	0	0	0	0	0	0	0	0	4.02739e-05	0	0	0	0
k__Bacteria;p__Proteobacteria;c__Betaproteobacteria;o__Burkholderiales;f__Comamonadaceae;g__Polaromonas	0	0	4.02739e-05	0	0	0	0	0	0	0	0	0	0	0	0	0	0	0	0	0	0	0	0	0	0	0
k__Bacteria;p__Proteobacteria;c__Betaproteobacteria;o__Burkholderiales;f__Oxalobacteraceae;g__	0	4.02739e-05	0	4.02739e-05	8.05477e-05	0.000120822	0	0.000161095	0	0.000281917	0	0	0	0	0	8.05477e-05	4.02739e-05	0	4.02739e-05	8.05477e-05	0	8.05477e-05	0.000201369	0.00116794	0	0.000443012
k__Bacteria;p__Proteobacteria;c__Betaproteobacteria;o__Burkholderiales;f__Oxalobacteraceae;g__Janthinobacterium	0	0.000120822	0	0	0	0.000362465	0	0	0	4.02739e-05	0	0	8.05477e-05	0	0	0	0	0	0	0	0	0	0	0	0	0.00346355
k__Bacteria;p__Proteobacteria;c__Betaproteobacteria;o__Burkholderiales;f__Oxalobacteraceae;g__Polynucleobacter	0	0	0	0	0	0	0	0	0	0	0	0	0	0	0	0	0	0	0	4.02739e-05	0	0	0	0	0	0
k__Bacteria;p__Proteobacteria;c__Betaproteobacteria;o__Ellin6067;f__;g__	0	0	0	0	0	0	0	4.02739e-05	0	0	0	0	0	0	0	0	0	0	0	0	0	0	0	0	0	0
k__Bacteria;p__Proteobacteria;c__Betaproteobacteria;o__Methylophilales;f__Methylophilaceae;g__	0	0	0	0	0	8.05477e-05	0	0	0	0	0	0	0	0	0	0	0	0	8.05477e-05	0	0	0	0	0	0	0
k__Bacteria;p__Proteobacteria;c__Betaproteobacteria;o__Methylophilales;f__Methylophilaceae;g__Methylotenera	0	0	0	0	0	0	0	0	0	0	0	0	0	0	0	4.02739e-05	0	0	0	0	0	0	0	0	0	0
k__Bacteria;p__Proteobacteria;c__Betaproteobacteria;o__Neisseriales;f__Neisseriaceae;Other	0	0	0	0	0	0	0	0	0	0	0	0	0	0	0	0	0	0	0	4.02739e-05	0	0	0	0	0	0
k__Bacteria;p__Proteobacteria;c__Betaproteobacteria;o__Neisseriales;f__Neisseriaceae;g__	0.000241643	0.000120822	0.000241643	0	0.000161095	0.000201369	8.05477e-05	0	0	8.05477e-05	0.00116794	0	0.000161095	0	0	4.02739e-05	0.000443012	0.00116794	0	0	0	0.000120822	0.000201369	0	0	0
k__Bacteria;p__Proteobacteria;c__Betaproteobacteria;o__Neisseriales;f__Neisseriaceae;g__Neisseria	0	0	0	0	0	0	0	0	0	0	0	0	0	0	0	0	0	0	0	8.05477e-05	0	0	0	0	0	0
k__Bacteria;p__Proteobacteria;c__Betaproteobacteria;o__Neisseriales;f__Neisseriaceae;g__Vitreoscilla	0	0	0	0	0	0	0	0	0.000281917	0	0	0	0	0	0.000120822	0	0	4.02739e-05	0	0	0	0	0	0	0	0
k__Bacteria;p__Proteobacteria;c__Betaproteobacteria;o__Neisseriales;f__Neisseriaceae;g__Vogesella	0	0	0	0	0	0	0.000120822	0	0	0	0	0	0	0	0	0	0	0	0	0	0	0	0	0	0	0
k__Bacteria;p__Proteobacteria;c__Betaproteobacteria;o__Nitrosomonadales;f__Nitrosomonadaceae;g__Nitrosovibrio	0	0	0	0	0	0	0	0	0	8.05477e-05	0	0	0	0	0	0	0	0	0	0	0	0	0	0	0	0
k__Bacteria;p__Proteobacteria;c__Betaproteobacteria;o__Rhodocyclales;f__Rhodocyclaceae;Other	0	0	0	0	0	0	0	0	0	0	0	0	0	0	0	0	0	0	0	0	0	4.02739e-05	0	0	0	0
k__Bacteria;p__Proteobacteria;c__Betaproteobacteria;o__SC-I-84;f__;g__	0	0	0	0	0	0.000120822	0	0	0	0	0	4.02739e-05	0	0	0	0	0	0	0	0	0	0	0	0	0	0
k__Bacteria;p__Proteobacteria;c__Deltaproteobacteria;o__;f__;g__	0	0	0	4.02739e-05	0	0	0	0	0	0	0	0	0	0	0	0	0	0	0	0	0	0	0	0	0	0
k__Bacteria;p__Proteobacteria;c__Deltaproteobacteria;o__Bdellovibrionales;f__Bacteriovoracaceae;g__	0	0	4.02739e-05	0	0	4.02739e-05	0	0	0	0	0	0	0	0	0	0	0	0	4.02739e-05	0	0	0	0	0	0	0
k__Bacteria;p__Proteobacteria;c__Deltaproteobacteria;o__Desulfovibrionales;f__Desulfovibrionaceae;g__	8.05477e-05	0.000805477	0.00289972	0.000201369	0.000644382	0.0018526	4.02739e-05	0	0.000805477	0	0	0.000362465	4.02739e-05	0.000443012	0.000443012	0	0.000281917	0	0	0	0.000362465	0.000845751	0	0	4.02739e-05	0
k__Bacteria;p__Proteobacteria;c__Deltaproteobacteria;o__Desulfovibrionales;f__Desulfovibrionaceae;g__Desulfovibrio	0	8.05477e-05	0	0	0	0	0	0	0	0	0	0	0	0	0	0	0	0	0	0	0	0	0	0	0	0
k__Bacteria;p__Proteobacteria;c__Deltaproteobacteria;o__Myxococcales;f__;g__	0	0	0	0	0	4.02739e-05	0	0	0	0	0	0	0	0	0	0	0	0	0	0	0	0	0	0	0	0.000805477
k__Bacteria;p__Proteobacteria;c__Deltaproteobacteria;o__Myxococcales;f__Haliangiaceae;g__	4.02739e-05	0	0	0	0	0	0	0	0	0	0	0	0	0	0	0	0	0	0	0	0	4.02739e-05	0	0	0	0
k__Bacteria;p__Proteobacteria;c__Deltaproteobacteria;o__Myxococcales;f__OM27;g__	0	0	4.02739e-05	0	0	0	0	0	0	0	0	0	0	0	0	0	0	0	0	0	0	0	0	0	0	0
k__Bacteria;p__Proteobacteria;c__Deltaproteobacteria;o__Spirobacillales;f__;g__	0	0	0	0	0	4.02739e-05	0	0	0	0	0	0	0	0	0	0	0	0	0	0	0	0	0	0	0	0
k__Bacteria;p__Proteobacteria;c__Deltaproteobacteria;o__Syntrophobacterales;f__Syntrophaceae;g__	0	0	0	0	0	0	8.05477e-05	0	0	0	0	0	0	0	0	0	0	0	0	0	0	0	0	0	0	0
k__Bacteria;p__Proteobacteria;c__Deltaproteobacteria;o__Syntrophobacterales;f__Syntrophobacteraceae;g__	0	0	4.02739e-05	0	0	0	0	0	0	0	0	0	0	0	0	0	0	0	4.02739e-05	0	0	0	0	0	0	0
k__Bacteria;p__Proteobacteria;c__Epsilonproteobacteria;o__Campylobacterales;f__Campylobacteraceae;g__Campylobacter	0.000161095	8.05477e-05	8.05477e-05	8.05477e-05	0.000120822	8.05477e-05	8.05477e-05	0.00289972	0.00660491	8.05477e-05	4.02739e-05	8.05477e-05	0.000443012	0.000161095	8.05477e-05	0	0.000241643	0.0142569	0.0525574	0.000201369	0.000483286	0.00173178	0.000402739	0	0.000281917	4.02739e-05
k__Bacteria;p__Proteobacteria;c__Epsilonproteobacteria;o__Campylobacterales;f__Helicobacteraceae;Other	0	0	0	4.02739e-05	0	0	0	0.00157068	0	0	0	0	0	0	0	0	0	4.02739e-05	0.000443012	0	4.02739e-05	0	0	0	0	0
k__Bacteria;p__Proteobacteria;c__Epsilonproteobacteria;o__Campylobacterales;f__Helicobacteraceae;g__	0	0	0	0	0	0	0	0	0	0	0	0	0	0	0	0	0	4.02739e-05	0	0	0	0	0	0	0	0
k__Bacteria;p__Proteobacteria;c__Epsilonproteobacteria;o__Campylobacterales;f__Helicobacteraceae;g__Flexispira	8.05477e-05	0.000966573	0.00189287	4.02739e-05	0.000201369	8.05477e-05	0	0.00483286	4.02739e-05	4.02739e-05	8.05477e-05	0	8.05477e-05	0	0.000161095	0.000684656	8.05477e-05	0.00712847	0.00962545	0.000805477	0.000443012	0.000604108	0.00181232	0	0.000120822	0.00052356
k__Bacteria;p__Proteobacteria;c__Epsilonproteobacteria;o__Campylobacterales;f__Helicobacteraceae;g__Helicobacter	0.000161095	0.000120822	0	0	0.000241643	4.02739e-05	4.02739e-05	0.00298027	0	4.02739e-05	0.000926299	0.000120822	0.00140959	0.000120822	0.000201369	0.000604108	0.000161095	0.00209424	0.00543697	8.05477e-05	0.000443012	0.000362465	0.000926299	0	0	0.000120822
k__Bacteria;p__Proteobacteria;c__Gammaproteobacteria;Other;Other;Other	4.02739e-05	8.05477e-05	0.000161095	4.02739e-05	0.000241643	0.000120822	4.02739e-05	0	0.000644382	0	0	0.000241643	8.05477e-05	0.00052356	0.000845751	0	0	0.000120822	0.000120822	0	4.02739e-05	0	0	0	0.000281917	0
k__Bacteria;p__Proteobacteria;c__Gammaproteobacteria;o__Aeromonadales;Other;Other	0	0	0	0	0	0	0	0	4.02739e-05	0	0	0	0	0	0	0	0	0	0	0	0	0	0	0	0	0
k__Bacteria;p__Proteobacteria;c__Gammaproteobacteria;o__Aeromonadales;f__Aeromonadaceae;g__	4.02739e-05	8.05477e-05	4.02739e-05	0.000201369	0.000120822	0.000161095	4.02739e-05	0.000120822	0.000322191	4.02739e-05	0.00177205	0.000161095	0.00136931	0	0	0.000161095	0	0.000443012	0.00072493	0	0.000281917	8.05477e-05	0.000362465	0	0.000281917	0
k__Bacteria;p__Proteobacteria;c__Gammaproteobacteria;o__Aeromonadales;f__Succinivibrionaceae;g__Succinivibrio	0	0	0	0	0	0	0	0	0.000161095	0	0	0	0	0	0	0	0	0	0	0	0	0	0	0	0	0
k__Bacteria;p__Proteobacteria;c__Gammaproteobacteria;o__Alteromonadales;f__Alteromonadaceae;g__Cellvibrio	0	0	0	0	0	0	0	0	0	0	0	0	0	0	0	0	0	0	0	8.05477e-05	0	0	0	0	0	0
k__Bacteria;p__Proteobacteria;c__Gammaproteobacteria;o__Alteromonadales;f__Shewanellaceae;g__Shewanella	0	0	0	0	0	0.000161095	0	0	0	0	0	0	0	0	0	0	0	0	0	0	0	0	0	0	0	0
k__Bacteria;p__Proteobacteria;c__Gammaproteobacteria;o__Cardiobacteriales;f__Cardiobacteriaceae;g__	4.02739e-05	0	0	0	0	0	0	0	0	0	0	0	0	0	0	0	0	0	0	0	0	0	4.02739e-05	0	0	0
k__Bacteria;p__Proteobacteria;c__Gammaproteobacteria;o__Chromatiales;f__Chromatiaceae;Other	0	0	0	0	0	0	8.05477e-05	0	0	0	0	0	0	0	0	0	0	0	0	0	0	0	0	0	0	0
k__Bacteria;p__Proteobacteria;c__Gammaproteobacteria;o__Chromatiales;f__Chromatiaceae;g__	0	0	0	0	0	0	0.000362465	0	0	0	0	0	0	0	0	0	0	0	0	0	0	0	0	0	0	0
k__Bacteria;p__Proteobacteria;c__Gammaproteobacteria;o__Chromatiales;f__Chromatiaceae;g__Thiocapsa	0	0	0	0	0	0	8.05477e-05	0	0	0	0	0	0	0	0	0	0	0	0	0	0	0	0	0	0	0
k__Bacteria;p__Proteobacteria;c__Gammaproteobacteria;o__Enterobacteriales;f__Enterobacteriaceae;Other	0.0436166	0.11027	0.116794	0.0672573	0.118325	0.0338703	0.00132904	0.150705	0.0584374	0.0204994	0.0078534	0.0495369	0.19259	0.000805477	0.000886025	0.0542489	0.000563834	0.191019	0.380427	0.00100685	0.0664921	0.104793	0.0792992	0.0198147	0.149134	0.0158679
k__Bacteria;p__Proteobacteria;c__Gammaproteobacteria;o__Enterobacteriales;f__Enterobacteriaceae;g__	0.0114378	0.024849	0.00310109	0.00285944	0.00108739	0.00402739	0.0485703	0.096617	0.00749094	0.21917	0.0242851	0.00124849	0.00535642	8.05477e-05	0.00052356	0.455135	0.00201369	0.303222	0.0666935	0.0701973	0.0320983	0.0053967	0.0890052	0.00898107	0.00245671	0.0101087
k__Bacteria;p__Proteobacteria;c__Gammaproteobacteria;o__Enterobacteriales;f__Enterobacteriaceae;g__Citrobacter	0.00052356	0.000281917	0.00072493	0.000201369	0.000604108	0.000120822	0.000362465	0.00221506	0.000241643	0	4.02739e-05	0	0.000120822	0	0	0.0162304	8.05477e-05	0.006323	0	0.0236005	4.02739e-05	0.00269835	0	4.02739e-05	8.05477e-05	0
k__Bacteria;p__Proteobacteria;c__Gammaproteobacteria;o__Enterobacteriales;f__Enterobacteriaceae;g__Edwardsiella	0	0.000120822	0	0	0	0	0	0	8.05477e-05	0	0	0	4.02739e-05	0	0	0	0	0	0	0	0	0	0	0	0	0
k__Bacteria;p__Proteobacteria;c__Gammaproteobacteria;o__Enterobacteriales;f__Enterobacteriaceae;g__Enterobacter	0	0	4.02739e-05	0	0	0	0	0	0	0.000201369	0	0	0	0	0	0.000402739	0	0.00104712	0	4.02739e-05	0	0	0	0	0	0
k__Bacteria;p__Proteobacteria;c__Gammaproteobacteria;o__Enterobacteriales;f__Enterobacteriaceae;g__Erwinia	4.02739e-05	4.02739e-05	0	8.05477e-05	4.02739e-05	0	8.05477e-05	0.000684656	8.05477e-05	8.05477e-05	0.000120822	0	0	0	0	8.05477e-05	4.02739e-05	0.000120822	0	0	0	0	0	0	0	0
k__Bacteria;p__Proteobacteria;c__Gammaproteobacteria;o__Enterobacteriales;f__Enterobacteriaceae;g__Escherichia	0	0	0	0	0	0	0	4.02739e-05	0	0	0	0	0	0	0	4.02739e-05	0	4.02739e-05	0	0	0	0	0	0	0	0
k__Bacteria;p__Proteobacteria;c__Gammaproteobacteria;o__Enterobacteriales;f__Enterobacteriaceae;g__Klebsiella	0	0	4.02739e-05	0	0	0	0	0	0	0	0	0	0	0	0	0	0	0	0	0	0	0	0	0	0	0
k__Bacteria;p__Proteobacteria;c__Gammaproteobacteria;o__Enterobacteriales;f__Enterobacteriaceae;g__Morganella	4.02739e-05	0	0	0	0.000765203	0	0.00149013	0.00177205	0	0	4.02739e-05	0	0	0.00587998	0.0052356	0	0	0	0	0	0	0	0.000241643	0.000201369	0	0
k__Bacteria;p__Proteobacteria;c__Gammaproteobacteria;o__Enterobacteriales;f__Enterobacteriaceae;g__Plesiomonas	0.000845751	0.00245671	0.00511478	0.00116794	0.00229561	0.00100685	0	0.000483286	0.00128876	0.000241643	0	0.00293999	0.00918244	4.02739e-05	0	0.000201369	4.02739e-05	0.000362465	0.00346355	8.05477e-05	0.00334273	0.00249698	0.000563834	4.02739e-05	0.00310109	8.05477e-05
k__Bacteria;p__Proteobacteria;c__Gammaproteobacteria;o__Enterobacteriales;f__Enterobacteriaceae;g__Proteus	0.000765203	0	0.00306081	0.00108739	0.219774	4.02739e-05	0.183971	0.00954491	0.00306081	4.02739e-05	8.05477e-05	0.000120822	0.0219895	0.0114781	0.137978	8.05477e-05	0.149456	0	4.02739e-05	4.02739e-05	0	0.00221506	0.00132904	0.00229561	0.00124849	8.05477e-05
k__Bacteria;p__Proteobacteria;c__Gammaproteobacteria;o__Enterobacteriales;f__Enterobacteriaceae;g__Providencia	0.0134917	0.00157068	0.00906162	0.000966573	0.00596053	0.00318164	0.0122835	0.00837696	0.000281917	0	0.000201369	0	0.000483286	0.00209424	0.0537253	0	0.00197342	0	0	8.05477e-05	0	0.000161095	0	0	0	0
k__Bacteria;p__Proteobacteria;c__Gammaproteobacteria;o__Enterobacteriales;f__Enterobacteriaceae;g__Serratia	0.000966573	0.000281917	0.000201369	0	0	0	8.05477e-05	0.00386629	0.000201369	0.000402739	0.000120822	0	0.000644382	8.05477e-05	0.000120822	4.02739e-05	0.00334273	0.000563834	0.000644382	0.00656464	0.000120822	0.000120822	0	0	8.05477e-05	0
k__Bacteria;p__Proteobacteria;c__Gammaproteobacteria;o__Legionellales;f__;g__	0	0	0	0	0	0	8.05477e-05	0	0	0	0	0	0	0	0	0	0	0	0	0	0	0	0	0	0	0
k__Bacteria;p__Proteobacteria;c__Gammaproteobacteria;o__Legionellales;f__Coxiellaceae;g__Aquicella	0	0	4.02739e-05	0	0	0	0	0	0	0	0	0	0	0	0	0	0	0	0	0	0	0	0	0	0	0
k__Bacteria;p__Proteobacteria;c__Gammaproteobacteria;o__Legionellales;f__Coxiellaceae;g__Rickettsiella	0	0	0	0	0	0	0	0	4.02739e-05	0	0	0	0	0	0	0	0	0	0	0	0	0	0	0	0	0
k__Bacteria;p__Proteobacteria;c__Gammaproteobacteria;o__Oceanospirillales;f__Halomonadaceae;g__Halomonas	0	0	0	0	0	0	0	4.02739e-05	0	0	0	0	0	0	0	4.02739e-05	0	0	0	0	0	0	0	0	0	0
k__Bacteria;p__Proteobacteria;c__Gammaproteobacteria;o__Pasteurellales;f__Pasteurellaceae;Other	0	4.02739e-05	0	0	0	0	0.000281917	0	0	0	0	0	4.02739e-05	0	0	0	0	0.000120822	0	0	0	0	0	0	0	0
k__Bacteria;p__Proteobacteria;c__Gammaproteobacteria;o__Pasteurellales;f__Pasteurellaceae;g__	0	0	8.05477e-05	0	0	0	0	0	0	0	0.000161095	0	0	0	0	0	4.02739e-05	4.02739e-05	0	0.000241643	0	4.02739e-05	8.05477e-05	0	0	0.000644382
k__Bacteria;p__Proteobacteria;c__Gammaproteobacteria;o__Pasteurellales;f__Pasteurellaceae;g__Actinobacillus	8.05477e-05	0.000161095	0.000120822	0	0.000402739	8.05477e-05	0	0.00149013	4.02739e-05	0	0.000362465	0	0.000201369	4.02739e-05	0	0.000362465	8.05477e-05	0.000966573	0	0.000241643	4.02739e-05	0	0.00213451	0	0	0
k__Bacteria;p__Proteobacteria;c__Gammaproteobacteria;o__Pasteurellales;f__Pasteurellaceae;g__Mannheimia	0	4.02739e-05	0	0	0	0	0	0	0	0	0	0	0	0	0	0	0	0	0	0	0	0	0	0	0	0
k__Bacteria;p__Proteobacteria;c__Gammaproteobacteria;o__Pasteurellales;f__Pasteurellaceae;g__Pasteurella	0	4.02739e-05	0	0	4.02739e-05	0	0.000120822	0	0	0	0	0	0	0	0	0	0	0	0	0	0	0	0	0	0	0
k__Bacteria;p__Proteobacteria;c__Gammaproteobacteria;o__Pseudomonadales;f__Moraxellaceae;Other	0	0	0	8.05477e-05	4.02739e-05	0.000161095	0	0	0	4.02739e-05	0	4.02739e-05	0	0.000120822	0	0	4.02739e-05	0.000120822	0	0.000362465	0	0	0	0	0	0
k__Bacteria;p__Proteobacteria;c__Gammaproteobacteria;o__Pseudomonadales;f__Moraxellaceae;g__	0.0101893	0.000201369	0.00326218	0.280991	0.0733387	0.205518	0.00575916	0.000120822	0.00374547	0.288441	0.0112767	0.00116794	0.000120822	0.0053967	0.00120822	0.000684656	0.0718083	0	0.000362465	0.0675393	0	8.05477e-05	0.00161095	0.00398711	0	0.00116794
k__Bacteria;p__Proteobacteria;c__Gammaproteobacteria;o__Pseudomonadales;f__Moraxellaceae;g__Acinetobacter	0.000161095	8.05477e-05	0	0.000241643	0	0.0037052	4.02739e-05	0.000483286	0	0.0798631	0.00306081	0	0.000120822	0	0	4.02739e-05	0.000161095	8.05477e-05	8.05477e-05	0.0901732	0	0	8.05477e-05	0.00124849	0	0.00205397
k__Bacteria;p__Proteobacteria;c__Gammaproteobacteria;o__Pseudomonadales;f__Moraxellaceae;g__Alkanindiges	4.02739e-05	0	0	0	0	0	0	0	0	0	0	0	0	0	0	0	0	0	0	0	0	0	0	0	0	0
k__Bacteria;p__Proteobacteria;c__Gammaproteobacteria;o__Pseudomonadales;f__Moraxellaceae;g__Moraxella	8.05477e-05	0	0	0	4.02739e-05	4.02739e-05	0	0	0	0	0.000201369	0	4.02739e-05	0	0	0	0	0.000120822	0	0	0	0	0.000161095	0	0	0
k__Bacteria;p__Proteobacteria;c__Gammaproteobacteria;o__Pseudomonadales;f__Moraxellaceae;g__Psychrobacter	0.019855	0.00664519	0.00366492	0.0508659	0.0677004	0.133548	0.00181232	8.05477e-05	0.00189287	0.137294	0.00366492	0.136569	0.000402739	0.00378574	0.000563834	0.0080145	0.190777	4.02739e-05	0.000281917	0.158518	8.05477e-05	0.000281917	0.000483286	0.000443012	0.000322191	0.00072493
k__Bacteria;p__Proteobacteria;c__Gammaproteobacteria;o__Pseudomonadales;f__Pseudomonadaceae;Other	0	0	0	0	0	0	0	0	0.000161095	0	0	0	0	0	0	0	0	0	0	0	0	0	0	0	0	0
k__Bacteria;p__Proteobacteria;c__Gammaproteobacteria;o__Pseudomonadales;f__Pseudomonadaceae;g__	0.000161095	0	4.02739e-05	0.000362465	0.000120822	0.000926299	0	0	0.00165123	0	0.000281917	0	0	4.02739e-05	4.02739e-05	8.05477e-05	0.00140959	0.000201369	0.000402739	4.02739e-05	0	0	0.000402739	0	0	0
k__Bacteria;p__Proteobacteria;c__Gammaproteobacteria;o__Pseudomonadales;f__Pseudomonadaceae;g__Pseudomonas	0.00422876	0.000845751	0.000684656	0.000322191	0	0.00100685	0.000402739	0.000966573	0.171325	0.00140959	0.0211438	0	8.05477e-05	0.000161095	0.000563834	0	0.038381	0	0.000201369	0.00233588	0	4.02739e-05	0.000281917	0.00181232	4.02739e-05	0
k__Bacteria;p__Proteobacteria;c__Gammaproteobacteria;o__Thiotrichales;f__Piscirickettsiaceae;g__	0	0	4.02739e-05	0	0	0	0	0	0	0	0	0	0	0	0	0	0	0	0	0	0	0	0	0	0	0
k__Bacteria;p__Proteobacteria;c__Gammaproteobacteria;o__Xanthomonadales;f__Sinobacteraceae;g__	0	0	0	4.02739e-05	0	4.02739e-05	0	0	0	0	0	0	0	0	0	0	0	0	0	0	0	0	0	0	0	0
k__Bacteria;p__Proteobacteria;c__Gammaproteobacteria;o__Xanthomonadales;f__Xanthomonadaceae;Other	0.000362465	0	0.0143375	0.00881998	0.0500201	0.000161095	0.00555779	0.000281917	0.0111961	0	0.00358437	0	4.02739e-05	0.492187	0.516633	8.05477e-05	4.02739e-05	0	0	4.02739e-05	0	0	0	0.00052356	4.02739e-05	0
k__Bacteria;p__Proteobacteria;c__Gammaproteobacteria;o__Xanthomonadales;f__Xanthomonadaceae;g__	0	0	0	0	0	0.000120822	4.02739e-05	0	0	0.00149013	0.000281917	0	0	0.000161095	0	0.000201369	0	8.05477e-05	0.000161095	0	0	0	0	0	0	0.000684656
k__Bacteria;p__Proteobacteria;c__Gammaproteobacteria;o__Xanthomonadales;f__Xanthomonadaceae;g__Ignatzschineria	0	0	0.000402739	0	0.000443012	0	4.02739e-05	0	0.000322191	0	0	0	0	0.00406766	0.0018526	0	0	0	0	0	0	0	0	0	0	0
k__Bacteria;p__Proteobacteria;c__Gammaproteobacteria;o__Xanthomonadales;f__Xanthomonadaceae;g__Luteibacter	0	0	0	0	0	0	0	0	0	0.000161095	0	0	0	0	0	0	0	0	0	0	0	0	0	0	0	0
k__Bacteria;p__Proteobacteria;c__Gammaproteobacteria;o__Xanthomonadales;f__Xanthomonadaceae;g__Luteimonas	0	0	0	0	0	0	0	0	0	0	0	0	0	0	0	0	0	4.02739e-05	4.02739e-05	0	0	0	0	0	0	0
k__Bacteria;p__Proteobacteria;c__Gammaproteobacteria;o__Xanthomonadales;f__Xanthomonadaceae;g__Lysobacter	0	4.02739e-05	0	0	0	4.02739e-05	0	0	0	0	0	0	0	0	0	0	0	0	0.000201369	0	0	0	0	0	0	0
k__Bacteria;p__Proteobacteria;c__Gammaproteobacteria;o__Xanthomonadales;f__Xanthomonadaceae;g__Rhodanobacter	0	0	0	0	0	0	0	0	0	0.00128876	0	0	0	0	0	0	0	0	0	0	0	0	0	0	0	0
k__Bacteria;p__Proteobacteria;c__Gammaproteobacteria;o__Xanthomonadales;f__Xanthomonadaceae;g__Stenotrophomonas	0	0	0	0	4.02739e-05	0	0	4.02739e-05	0	0.000120822	0	0	0	0	0	0	0	8.05477e-05	0	0.000241643	0	0	0	0.000443012	0	0
k__Bacteria;p__Proteobacteria;c__TA18;o__PHOS-HD29;f__;g__	0	0	0	0	0	4.02739e-05	0	0	0	0	0	0	0	0	0	0	0	0	0	0	0	0	0	0	0	0
k__Bacteria;p__Spirochaetes;c__Spirochaetes;o__Spirochaetales;f__Spirochaetaceae;g__Treponema	0	0	0	0	0	0	0	0	0	0	4.02739e-05	0	0	0	0	0	0	0	0	0	0	0	0	0	0	0
k__Bacteria;p__Spirochaetes;c__Spirochaetes;o__[Borreliales];f__[Borreliaceae];g__Spironema	0	0.000201369	0	0	0	0	0	0	0	0	0	0	0	0	0	0	0	0	0	0	0	0	0	0	0	0
k__Bacteria;p__Spirochaetes;c__[Brevinematae];o__[Brevinematales];f__Brevinemataceae;g__Brevinema	0	0	0	0	0	0.000120822	0	0	0	4.02739e-05	0	0	0	0	0	0	0	0	0	0	0	0	4.02739e-05	0	0	0
k__Bacteria;p__Spirochaetes;c__[Leptospirae];o__[Leptospirales];f__Sediment-4;g__SJA-88	0	0	0	0	0	0	4.02739e-05	0	0	0	0	0	0	0	0	0	0	0	0	0	0	0	0	0	0	0
k__Bacteria;p__TM7;c__SC3;o__;f__;g__	0	0	0	0	0	4.02739e-05	0	0	0	0	0	0	0	0	0	0	0	0	0	0	0	0	0	0	0	0
k__Bacteria;p__TM7;c__TM7-1;o__;f__;g__	0.000201369	0	0	0	0	0	0	0	0	0.000201369	0	0	8.05477e-05	0	0	8.05477e-05	0	0	0.000161095	0	0	0	0	0	0	0
k__Bacteria;p__TM7;c__TM7-3;o__;f__;g__	0	0	4.02739e-05	0	0	8.05477e-05	4.02739e-05	0	0	0.000322191	0	0	0	0	0	0	0	4.02739e-05	0.000322191	0	0	4.02739e-05	4.02739e-05	0	0	0.00181232
k__Bacteria;p__TM7;c__TM7-3;o__CW040;f__;g__	0	0	0	0	0	0	0	0	0	0	0	0	0	0	0	0	4.02739e-05	0	4.02739e-05	0	0	0	0	0	0	0
k__Bacteria;p__TM7;c__TM7-3;o__CW040;f__F16;g__	0	0	0	0	0	0	0	0	0	0	8.05477e-05	0	0	0	0	0	0	0	0	0	0	0	0	0	0	0
k__Bacteria;p__TM7;c__TM7-3;o__EW055;f__;g__	0	0	0	0	0	4.02739e-05	0	0	0	0	0	0	0	0	0	0	0	8.05477e-05	0	0	0	8.05477e-05	0	0	0	0
k__Bacteria;p__TM7;c__TM7-3;o__I025;f__;g__	0	0	0	0	0	0	0	0	0	0	0	0	0	0	0	0	0	0	4.02739e-05	0	0	0	0	0	0	0
k__Bacteria;p__Tenericutes;c__CK-1C4-19;o__;f__;g__	0	0	0	0	0	0	0	0	0	0	0.000120822	0	0	0	0	0	0	0	0	0	0	0	0	0	0	0
k__Bacteria;p__Tenericutes;c__Mollicutes;o__;f__;g__	0.0414418	0	0	0	0	0	0.000926299	0.0245671	4.02739e-05	0	0.0879581	0	0.00124849	0.00350383	0.0164317	4.02739e-05	0.00189287	0	0	0	0.00052356	0.0027789	0.0834072	0.00253725	0.000120822	0
k__Bacteria;p__Tenericutes;c__Mollicutes;o__Mycoplasmatales;f__Mycoplasmataceae;g__	0.000201369	0.00104712	0.000684656	0.00422876	0.000322191	0.00958518	0.000845751	0.00140959	0.000684656	0.000362465	0.0026178	0	0.000120822	0.0027789	0.00052356	0.00149013	0.000281917	0.000120822	0	0.00052356	0.00684656	0.000201369	0.00112767	0	0.000362465	0
k__Bacteria;p__Tenericutes;c__Mollicutes;o__Mycoplasmatales;f__Mycoplasmataceae;g__Mycoplasma	0.000322191	0.00680628	0.0124849	0.0144986	0.0089408	0.035884	4.02739e-05	0.00173178	0.0113572	0	0.000443012	0.000161095	0.00378574	0.00116794	0.000886025	0.00128876	0.00124849	0	8.05477e-05	0	0.00644382	0.00165123	0.00153041	0	0.000322191	0
k__Bacteria;p__Tenericutes;c__Mollicutes;o__Mycoplasmatales;f__Mycoplasmataceae;g__Ureaplasma	0	0	0	0	4.02739e-05	0	0	0	0	0	0	0	0	0	0	0	0	0	0	0	0	0	8.05477e-05	0	0	0
k__Bacteria;p__Tenericutes;c__Mollicutes;o__RsaHF231;f__;g__	0	0	0.000201369	0	0	0	0	0	0	0	4.02739e-05	0	0	8.05477e-05	0	0	0	0	0	0	0	0	0	0	0	0
k__Bacteria;p__Tenericutes;c__RF3;o__ML615J-28;f__;g__	0	0	0	0	0	0	0	0	0	0	8.05477e-05	0	0	0	0	0	0	0	0	0	0	0	0	0	0	0
k__Bacteria;p__Verrucomicrobia;c__Opitutae;o__[Cerasicoccales];f__[Cerasicoccaceae];g__	0	4.02739e-05	0	0	0	0	0	0	0	0	0	0	0	0	0	0	0	0	0	0	0	0	0	0	0	0
k__Bacteria;p__Verrucomicrobia;c__Verrucomicrobiae;o__Verrucomicrobiales;f__Verrucomicrobiaceae;g__	0	0	4.02739e-05	0	0	4.02739e-05	0	0	0	0	0	0	0	0	0	0	0	0	0	0	0	0	0	0	0	0
k__Bacteria;p__Verrucomicrobia;c__Verrucomicrobiae;o__Verrucomicrobiales;f__Verrucomicrobiaceae;g__Akkermansia	0	0	0	0	0	0	0	0	8.05477e-05	0	0	0	0	0	0	0	0.000161095	0	0	0	0	0	0	0	0	0
k__Bacteria;p__Verrucomicrobia;c__Verrucomicrobiae;o__Verrucomicrobiales;f__Verrucomicrobiaceae;g__Luteolibacter	0	0	0	0	0	4.02739e-05	0	0	0	0	0	0	0	0	0	4.02739e-05	0	0	0	0	0	0	0	0	0	0
k__Bacteria;p__Verrucomicrobia;c__[Pedosphaerae];o__[Pedosphaerales];f__Ellin517;g__	0	0	0	0	0	4.02739e-05	0	0	0	0	0	0	0	0	0	0	0	0	0	0	0	0	0	0	0	0
k__Bacteria;p__Verrucomicrobia;c__[Spartobacteria];o__[Chthoniobacterales];f__[Chthoniobacteraceae];g__	8.05477e-05	0	0	0	0	4.02739e-05	0	0	0	0	0	4.02739e-05	0	0	0	0	0	0	0	0	0	0	0	0	0	0
k__Bacteria;p__Verrucomicrobia;c__[Spartobacteria];o__[Chthoniobacterales];f__[Chthoniobacteraceae];g__Candidatus Xiphinematobacter	8.05477e-05	0	0	0	0	0	4.02739e-05	0	0	0	0	0	0	0	0	0	0	0	0	0	0	0	0	0	0	0
k__Bacteria;p__Verrucomicrobia;c__[Spartobacteria];o__[Chthoniobacterales];f__[Chthoniobacteraceae];g__Chthoniobacter	4.02739e-05	0	0	0	0	0	0	0	0	0	0	0	0	0	0	0	0	0	0	0	0	0	0	0	0	0
k__Bacteria;p__Verrucomicrobia;c__[Spartobacteria];o__[Chthoniobacterales];f__[Chthoniobacteraceae];g__DA101	4.02739e-05	0	0	0	0	0.000161095	0	0	0	0	0	4.02739e-05	8.05477e-05	0	0	0	0	0	0	0	0	0	0	0	0	0
k__Bacteria;p__Verrucomicrobia;c__[Spartobacteria];o__[Chthoniobacterales];f__[Chthoniobacteraceae];g__Ellin506	4.02739e-05	0	0	0	0	4.02739e-05	0	0	0	0	0	0	0	0	0	0	0	0	0	0	0	0	0	0	0	0
k__Bacteria;p__[Thermi];c__Deinococci;o__Deinococcales;f__Deinococcaceae;g__Deinococcus	0	0	0	0	0	0	0	0	0	0	0	0	0	0	0	0	0	0	8.05477e-05	0	0	0	0	0	0	0
