# Supplementary material for: Looking like the locals - gut microbiome changes post-release in an endangered species
Source: Anim Microbiome. 2019 Oct 3;1:8. doi: 10.1186/s42523-019-0012-4 (PMC7807427; doi:10.1186/s42523-019-0012-4)
Supplement: Supplementary file 4 — Table S4. ANCOM analysis of differential abundance for the captive-to-wild translocation. (XLSX 10 kb) [file 42523_2019_12_MOESM4_ESM.xlsx]

## Sheet: percent-abundances
Additonal file 4: Table S4. ANCOM analysis of differential abundance for the captive-to-wild translocation
Feature taxonomy	W	Enriched in
k__Bacteria;p__Bacteroidetes;c__Bacteroidia;o__Bacteroidales;f__Bacteroidaceae;g__Bacteroides	25	Incumbent
k__Bacteria;p__Firmicutes;c__Bacilli;o__Bacillales;__;__	82	Pre-release
k__Bacteria;p__Fusobacteria;c__Fusobacteriia;o__Fusobacteriales;f__Fusobacteriaceae;g__Fusobacterium	45	Post-release
k__Bacteria;p__Proteobacteria;c__Gammaproteobacteria;o__Enterobacteriales;f__Enterobacteriaceae;__	86	Pre-release
k__Bacteria;p__Tenericutes;c__Mollicutes;o__Mycoplasmatales;f__Mycoplasmataceae;g__Mycoplasma	78	Incumbent
Features (ASVs) that were differentially abundant in different sample groups at the most resolved taxonomic level. W- statistic indicated the number of other items from which a single item is found to be significantly different using the default alpha = 0.05.
