# Supplementary material for: Looking like the locals - gut microbiome changes post-release in an endangered species
Source: Anim Microbiome. 2019 Oct 3;1:8. doi: 10.1186/s42523-019-0012-4 (PMC7807427; doi:10.1186/s42523-019-0012-4)
Supplement: Supplementary file 5 — Table S5. Taxonomic compositions of all microbiome samples from the wild-to-wild translocation (Stony Head release) at the phylum, class, order, family, genus levels. (XLSX 233 kb) [file 42523_2019_12_MOESM5_ESM.xlsx]

## Sheet: Phylum
Addiontal file 5: Table S5: Taxonomic compositions of all microbiome samples from the wild to wild translocation (Stony Head release) at the phylum, class, order, family, genus levels
Taxonomic features (ASVs)	Ak220917-16s.assembled.fastq	Zo310816-16S.assembled.fastq	Ra021116-16S.assembled.fastq	Mo310816-16S.assembled.fastq	Mo200916-16S.assembled.fastq	Nu150916-16S.assembled.fastq	As300816-16S.assembled.fastq	Ak011116-16S.assembled.fastq	Fr260816-16S.assembled.fastq	Nu011116-16S.assembled.fastq	Ar140616-16S.assembled.fastq	Ma011116-16S.assembled.fastq	As061016-16S.assembled.fastq	Fra271016-16S.assembled.fastq	Ma310816-16S.assembled.fastq	Qu220617-16S.assembled.fastq	Nu210917-16S.assembled.fastq	Ma200917-16S.assembled.fastq	Zo230516-16S.assembled.fastq	Ro180616-16S.assembled.fastq	Ga210917-16S.assembled.fastq	As140616-16S.assembled.fastq	Ak260816-16S.assembled.fastq	Ru200917-16S.assembled.fastq	Ma150916-16S.assembled.fastq	Zo140616-16S.assembled.fastq	To210917-16S.assembled.fastq	Nu250516-16S.assembled.fastq	Ak180616-16S.assembled.fastq	Qu230917-16S.assembled.fastq	Fr180616-16S.assembled.fastq	Mo260516-16S.assembled.fastq	Am200917-16S.assembled.fastq	Fr200916-16S.assembled.fastq	Ma180616-16S.assembled.fastq	Zo251016-16S.assembled.fastq	Ro220916-16S.assembled.fastq	Ra180616-16S.assembled.fastq	Ar230816-16S.assembled.fastq	Nu180616-16S.assembled.fastq	Nu260816-16S.assembled.fastq	Ar021116-16S.assembled.fastq	On210917-16S.assembled.fastq	Fra230816-16S.assembled.fastq
Unassigned;Other	0.00872439	0.0186568	0.00384209	0.0102679	0.00276832	0.00236565	0.0309213	0.0104525	0.0453836	0.000620774	0.0104525	0.1537	0.00332198	0.0266262	0.0679496	0.0236901	0.00204688	0.00162743	0.00110733	0.00998272	0.0644766	0.0177843	0.0130363	0.00102344	0.0312904	0.0149657	0.00572119	0.0133215	0.0239921	0.00919417	0.0177676	0.00493264	0.181987	0.00508364	0.021962	0.0227673	0.00973105	0.0123819	0.0113753	0.0106706	0.0448467	0.0139758	0.0264248	0.0324648
k__Archaea;p__Crenarchaeota	3.35554e-05	0	0	0	0	0	0	0	0	0	0	0	0	0	0	0	1.67777e-05	1.67777e-05	0	0	1.67777e-05	0	0	1.67777e-05	0	0	1.67777e-05	0	0	0	0	0	0	0	0	0	0	0	0	0	0	0	1.67777e-05	0
k__Archaea;p__Euryarchaeota	1.67777e-05	0	0	0	0	0	0	0	0	0	0	0	0	0	0	0	3.35554e-05	1.67777e-05	0	0	5.0333e-05	0	0	5.0333e-05	0	0	3.35554e-05	0	0	3.35554e-05	0	0	0	0	0	0	0	0	0	0	0	0	5.0333e-05	0
k__Bacteria;Other	0	0.000184554	0	5.0333e-05	3.35554e-05	0	0.000201332	1.67777e-05	0.000134221	0	0.000318776	5.0333e-05	0.00043622	5.0333e-05	0.000134221	0	0	0	0	0	0	0.000201332	1.67777e-05	0	3.35554e-05	6.71107e-05	5.0333e-05	5.0333e-05	0.000100666	0	8.38884e-05	0	0	0	0.000117444	0	0.000234888	5.0333e-05	0	8.38884e-05	8.38884e-05	0	0	3.35554e-05
k__Bacteria;p__	0	1.67777e-05	0	0	0	0	0	0	0	0	0	0	0	0	0	0	0	0	0	0	0	0	0	0	0	0	0	0	0	0	0	0	0	0	0	0	0	0	0	0	0	0	0	0
k__Bacteria;p__AD3	0	0	0	0	0	0	0	0	0	0	0	0	0	1.67777e-05	0	0	0	0	0	0	0	0	0	0	0	0	0	0	0	0	0	0	0	0	0	0	0	0	0	0	0	0	0	0
k__Bacteria;p__Acidobacteria	0	0	0.000587219	0	0	8.38884e-05	0	0	0	0	3.35554e-05	0	1.67777e-05	0	1.67777e-05	1.67777e-05	0	0	0	0	0.000100666	0	0.00021811	0.000134221	0	0	0	0	0	0	0	0	1.67777e-05	0	0	0	0	0	0	0	0	0	0	0
k__Bacteria;p__Actinobacteria	0.00156032	0.00749962	0.0192104	0.0073654	0.000855662	0.000704663	0.00186232	0.0715568	0.000117444	0.00877473	0.000201332	0.0183044	0.0188413	0.0112075	0.00441253	0.00144288	0.0103686	0.00743251	0.00199654	0.00521786	0.00426153	0.00120799	0.00208043	0.0113753	0.000570441	0.00021811	0.000520108	0.000973105	0.00525141	0.00251665	0.00050333	0.000805329	0.00184554	0.0160227	0.00194621	0.0014261	0.00286898	0.00293609	0.000704663	6.71107e-05	0.00466419	0.000486553	0.00429509	0.0147476
k__Bacteria;p__Armatimonadetes	0	0	1.67777e-05	0	0	0	0	0	0	0	1.67777e-05	0	0	0	0	0	0	0	0	0	0	0	0	0	0	0	1.67777e-05	0	0	0	0	1.67777e-05	0	0	0	0	0	0	0	0	0	0	0	0
k__Bacteria;p__BRC1	0	0	0	0	0	0	0	0	0	0	0	0	0	0	0	0	0	0	0	1.67777e-05	0	0	0	0	0	0	0	0	0	0	0	0	0	0	0	0	0	0	0	0	0	0	0	0
k__Bacteria;p__Bacteroidetes	0.00714729	0.000369109	0.0168616	0.0214754	0.000150999	0.000234888	0.103015	0.00486553	0.223042	0.00439575	0.000419442	0.00914384	0.00115766	0.0023321	0.352684	0.34302	0.00213077	0.0297468	0.00021811	0.000234888	0.00110733	0.000234888	0.00884184	0.000905995	0.000117444	0	0.000234888	0.000150999	0.017734	0.0114927	0.0302502	0.000654329	0.00104022	0.000654329	0.0520276	0.000100666	0.000117444	0.00422798	0.0836703	0.000385887	0.331275	0.0011241	0.00211399	0.0866735
k__Bacteria;p__Chlamydiae	0	0	0	0	0	0	0	0	0	0	0	0	0	0	0	0	0	0	0	0	0.00043622	0	0	0.000385887	0	0	0	0	0	0	0	0	0	0	0	0	0	0	0	0	0	0	0	0
k__Bacteria;p__Chlorobi	0	0	0	0	0	0	0	0	0	0	0	0	0	0	0	0	0	0.000117444	0	0	0	0	0	0	0	0	0	0	0	0	0	0	0	0	0	0	0	0	0	0	0	0	0	0
k__Bacteria;p__Chloroflexi	0	0	0	0	0	1.67777e-05	0	6.71107e-05	0	0.000335554	0	0	0	0	0	1.67777e-05	0	0	0	0	3.35554e-05	0	6.71107e-05	0	0	0	1.67777e-05	1.67777e-05	0	0	0	8.38884e-05	1.67777e-05	0	0	1.67777e-05	0	0	0	0	0	0	0	0
k__Bacteria;p__Cyanobacteria	0	3.35554e-05	8.38884e-05	0.000117444	3.35554e-05	0	0	0.000134221	0	0.00572119	0	0.000318776	0	0	0	0	0	8.38884e-05	0	8.38884e-05	1.67777e-05	0	0	6.71107e-05	0	0	0	0	0	0	1.67777e-05	1.67777e-05	5.0333e-05	8.38884e-05	0	0	0	3.35554e-05	0	0	0	0	0.000100666	0
k__Bacteria;p__Firmicutes	0.118652	0.51635	0.776387	0.634549	0.185007	0.196836	0.175713	0.725215	0.0959012	0.903226	0.228646	0.461218	0.0957334	0.57883	0.19848	0.130044	0.496284	0.369277	0.765532	0.411439	0.494589	0.268661	0.199067	0.886113	0.249518	0.215325	0.549486	0.514286	0.232421	0.914971	0.414677	0.494858	0.388688	0.219603	0.204285	0.251514	0.222707	0.197943	0.318608	0.224469	0.128165	0.224066	0.449961	0.101421
k__Bacteria;p__Fusobacteria	0.546315	0.0178179	0.0112746	0.0469104	0.766958	0.745298	0.445447	0.0118786	0.307485	0.0181199	0.625254	0.27715	0.820378	0.231482	0.224871	0.34958	0.413972	0.0269617	0.156905	0.309884	0.0289583	0.138668	0.299247	0.0384712	0.585893	0.43778	0.211013	0.158767	0.277704	0.0138416	0.444776	0.0555677	0.0411389	0.688657	0.679261	0.000822106	0.738772	0.474238	0.309414	0.576716	0.3425	0.0854319	0.221314	0.266698
k__Bacteria;p__GN02	0	0	0	0	0	0	0	0	0	0	0	0	0	0	0	0	1.67777e-05	0.000788551	0	0	0	0	0	0	0	0	0	0	0	0	0	0	0	0	0	0	0	0	0	0	0	0	0	0
k__Bacteria;p__Gemmatimonadetes	0	0	8.38884e-05	0	0	0	0	0	0	0	1.67777e-05	0	0	1.67777e-05	0	0	0	0	0	0	0	0	5.0333e-05	0	0	0	0	0	1.67777e-05	0	0	1.67777e-05	0	0	0	0	0	0	0	0	0	0	0	0
k__Bacteria;p__OD1	0	0	0	0	0	0	0	0	0	0	0	0	0	0	0	0	0	0	0	0	0	0	0	0.000100666	0	0	0	0	0	0	0	0	0	0	0	0	0	0	0	0	0	0	0	0
k__Bacteria;p__Planctomycetes	0	0	0	1.67777e-05	0	0	0	1.67777e-05	0	5.0333e-05	0	1.67777e-05	0	1.67777e-05	0	3.35554e-05	0	0	0	0	0.000150999	0	6.71107e-05	0.000352331	0	0	0	0	0	0	0	1.67777e-05	8.38884e-05	0	0	0	0	0	0	0	0	0	1.67777e-05	0
k__Bacteria;p__Proteobacteria	0.299297	0.417966	0.144103	0.278962	0.0428837	0.0521282	0.242723	0.105968	0.32651	0.043924	0.133869	0.0419945	0.0598963	0.0653323	0.149539	0.152106	0.0702817	0.333658	0.0742412	0.262906	0.322098	0.573226	0.476872	0.0507357	0.116605	0.331644	0.225811	0.304045	0.442696	0.0329681	0.0919081	0.442847	0.161015	0.0288241	0.040149	0.721876	0.0254853	0.308139	0.275775	0.187138	0.148382	0.674664	0.212624	0.497643
k__Bacteria;p__SR1	0	0	0	1.67777e-05	0	0	0	0	0	8.38884e-05	0	0	0	0	0	0	0	0.00043622	0	0	0	0	0	0	0	0	0	0	0	0	0	0	0	0	0	0	0	0	0	0	0	0	0	0
k__Bacteria;p__Spirochaetes	0	3.35554e-05	0.000100666	0	0	0	0	0	0	0	3.35554e-05	0	0	3.35554e-05	0	0	0	0.000369109	0	0	0	0	0	1.67777e-05	0	0	0	0	0	0	0	0	0	3.35554e-05	0	0	0	0	0	0	0	1.67777e-05	5.0333e-05	0
k__Bacteria;p__Synergistetes	0	0	5.0333e-05	0	0	0	0	0	0	0	0	0	0	0	0	0	0	1.67777e-05	0	0	0	0	0	0	0	0	0	0	0	0	0	0	0	0	0	0	0	0	0	0	0	0	0	0
k__Bacteria;p__TM6	0	0	0	0	0	0	0	0	0	1.67777e-05	0	0	0	0	0	0	0	0	0	0	0	0	0	0.000352331	0	0	0	0	0	0	0	0	0	1.67777e-05	0	0	0	0	0	0	0	0	0	0
k__Bacteria;p__TM7	8.38884e-05	0	0.000100666	8.38884e-05	1.67777e-05	3.35554e-05	0	8.38884e-05	0	0.000285221	0	0	0.000150999	0.000150999	0	5.0333e-05	5.0333e-05	0.000352331	0	6.71107e-05	1.67777e-05	0	0	0.00102344	0	0	0	0	0	5.0333e-05	0	0.000150999	5.0333e-05	1.67777e-05	5.0333e-05	0	0	1.67777e-05	0	0	0	1.67777e-05	0.000100666	3.35554e-05
k__Bacteria;p__Tenericutes	0.0181702	0.0210392	0.0272637	0.000184554	0.00125833	0.00224821	0.000117444	0.0697448	0.0014261	0.0123819	0.000738218	0.0381021	6.71107e-05	0.0838716	0.00191266	0	0.00479842	0.228881	0	0.000117444	0.0834186	1.67777e-05	0.000285221	0.00701307	0.0159724	0	0.00672785	0.00838884	6.71107e-05	0.0148818	1.67777e-05	1.67777e-05	0.222959	0.0409711	0.000201332	0.00147644	6.71107e-05	3.35554e-05	0.000419442	0.000469775	8.38884e-05	0.00021811	0.0807342	0.000268443
k__Bacteria;p__Verrucomicrobia	0	3.35554e-05	3.35554e-05	0	0	3.35554e-05	0	0	0	0.0014261	0	0	0	3.35554e-05	0	0	0	0.000201332	0	0	5.0333e-05	0	0.000134221	0.00184554	0	0	1.67777e-05	0	1.67777e-05	0	0	0	1.67777e-05	3.35554e-05	0	0	1.67777e-05	0	3.35554e-05	0	0	0	5.0333e-05	0
k__Bacteria;p__WPS-2	0	0	0	0	0	1.67777e-05	0	0	0	0	0	0	0	0	0	0	0	0	0	1.67777e-05	0	0	1.67777e-05	1.67777e-05	0	0	0	0	0	0	0	0	0	0	0	0	0	0	0	0	0	0	0	0
k__Bacteria;p__WS6	0	0	0	0	0	0	0	0	0	0	0	0	0	0	0	0	0	0	0	0	0	0	0	0	0	0	0	0	0	0	0	0	3.35554e-05	0	0	0	0	0	0	0	0	0	0	0
k__Bacteria;p__[Thermi]	0	0	0	0	3.35554e-05	0	0	0	0	0.000637552	0	0	0	0	0	0	0	1.67777e-05	0	3.35554e-05	0.00021811	0	0	0	0	0	0.000335554	0	0	5.0333e-05	0	1.67777e-05	0.00105699	0	0	0	0	0	0	0	0	0	0.00214754	1.67777e-05

## Sheet: Class
Taxonomic features (ASVs)	Ak220917-16s.assembled.fastq	Zo310816-16S.assembled.fastq	Ra021116-16S.assembled.fastq	Mo310816-16S.assembled.fastq	Mo200916-16S.assembled.fastq	Nu150916-16S.assembled.fastq	As300816-16S.assembled.fastq	Ak011116-16S.assembled.fastq	Fr260816-16S.assembled.fastq	Nu011116-16S.assembled.fastq	Ar140616-16S.assembled.fastq	Ma011116-16S.assembled.fastq	As061016-16S.assembled.fastq	Fra271016-16S.assembled.fastq	Ma310816-16S.assembled.fastq	Qu220617-16S.assembled.fastq	Nu210917-16S.assembled.fastq	Ma200917-16S.assembled.fastq	Zo230516-16S.assembled.fastq	Ro180616-16S.assembled.fastq	Ga210917-16S.assembled.fastq	As140616-16S.assembled.fastq	Ak260816-16S.assembled.fastq	Ru200917-16S.assembled.fastq	Ma150916-16S.assembled.fastq	Zo140616-16S.assembled.fastq	To210917-16S.assembled.fastq	Nu250516-16S.assembled.fastq	Ak180616-16S.assembled.fastq	Qu230917-16S.assembled.fastq	Fr180616-16S.assembled.fastq	Mo260516-16S.assembled.fastq	Am200917-16S.assembled.fastq	Fr200916-16S.assembled.fastq	Ma180616-16S.assembled.fastq	Zo251016-16S.assembled.fastq	Ro220916-16S.assembled.fastq	Ra180616-16S.assembled.fastq	Ar230816-16S.assembled.fastq	Nu180616-16S.assembled.fastq	Nu260816-16S.assembled.fastq	Ar021116-16S.assembled.fastq	On210917-16S.assembled.fastq	Fra230816-16S.assembled.fastq
Unassigned;Other;Other	0.00872439	0.0186568	0.00384209	0.0102679	0.00276832	0.00236565	0.0309213	0.0104525	0.0453836	0.000620774	0.0104525	0.1537	0.00332198	0.0266262	0.0679496	0.0236901	0.00204688	0.00162743	0.00110733	0.00998272	0.0644766	0.0177843	0.0130363	0.00102344	0.0312904	0.0149657	0.00572119	0.0133215	0.0239921	0.00919417	0.0177676	0.00493264	0.181987	0.00508364	0.021962	0.0227673	0.00973105	0.0123819	0.0113753	0.0106706	0.0448467	0.0139758	0.0264248	0.0324648
k__Archaea;p__Crenarchaeota;c__MCG	3.35554e-05	0	0	0	0	0	0	0	0	0	0	0	0	0	0	0	1.67777e-05	0	0	0	0	0	0	0	0	0	0	0	0	0	0	0	0	0	0	0	0	0	0	0	0	0	0	0
k__Archaea;p__Crenarchaeota;c__Thaumarchaeota	0	0	0	0	0	0	0	0	0	0	0	0	0	0	0	0	0	1.67777e-05	0	0	1.67777e-05	0	0	1.67777e-05	0	0	1.67777e-05	0	0	0	0	0	0	0	0	0	0	0	0	0	0	0	1.67777e-05	0
k__Archaea;p__Euryarchaeota;c__Thermoplasmata	1.67777e-05	0	0	0	0	0	0	0	0	0	0	0	0	0	0	0	3.35554e-05	1.67777e-05	0	0	5.0333e-05	0	0	5.0333e-05	0	0	3.35554e-05	0	0	3.35554e-05	0	0	0	0	0	0	0	0	0	0	0	0	5.0333e-05	0
k__Bacteria;Other;Other	0	0.000184554	0	5.0333e-05	3.35554e-05	0	0.000201332	1.67777e-05	0.000134221	0	0.000318776	5.0333e-05	0.00043622	5.0333e-05	0.000134221	0	0	0	0	0	0	0.000201332	1.67777e-05	0	3.35554e-05	6.71107e-05	5.0333e-05	5.0333e-05	0.000100666	0	8.38884e-05	0	0	0	0.000117444	0	0.000234888	5.0333e-05	0	8.38884e-05	8.38884e-05	0	0	3.35554e-05
k__Bacteria;p__;c__	0	1.67777e-05	0	0	0	0	0	0	0	0	0	0	0	0	0	0	0	0	0	0	0	0	0	0	0	0	0	0	0	0	0	0	0	0	0	0	0	0	0	0	0	0	0	0
k__Bacteria;p__AD3;c__JG37-AG-4	0	0	0	0	0	0	0	0	0	0	0	0	0	1.67777e-05	0	0	0	0	0	0	0	0	0	0	0	0	0	0	0	0	0	0	0	0	0	0	0	0	0	0	0	0	0	0
k__Bacteria;p__Acidobacteria;c__Acidobacteria-6	0	0	5.0333e-05	0	0	3.35554e-05	0	0	0	0	0	0	0	0	0	0	0	0	0	0	6.71107e-05	0	0	0	0	0	0	0	0	0	0	0	0	0	0	0	0	0	0	0	0	0	0	0
k__Bacteria;p__Acidobacteria;c__Acidobacteriia	0	0	0.000536886	0	0	3.35554e-05	0	0	0	0	3.35554e-05	0	1.67777e-05	0	1.67777e-05	0	0	0	0	0	1.67777e-05	0	0.00021811	0.000134221	0	0	0	0	0	0	0	0	0	0	0	0	0	0	0	0	0	0	0	0
k__Bacteria;p__Acidobacteria;c__DA052	0	0	0	0	0	1.67777e-05	0	0	0	0	0	0	0	0	0	0	0	0	0	0	0	0	0	0	0	0	0	0	0	0	0	0	1.67777e-05	0	0	0	0	0	0	0	0	0	0	0
k__Bacteria;p__Acidobacteria;c__Solibacteres	0	0	0	0	0	0	0	0	0	0	0	0	0	0	0	0	0	0	0	0	1.67777e-05	0	0	0	0	0	0	0	0	0	0	0	0	0	0	0	0	0	0	0	0	0	0	0
k__Bacteria;p__Acidobacteria;c__Sva0725	0	0	0	0	0	0	0	0	0	0	0	0	0	0	0	1.67777e-05	0	0	0	0	0	0	0	0	0	0	0	0	0	0	0	0	0	0	0	0	0	0	0	0	0	0	0	0
k__Bacteria;p__Actinobacteria;c__Acidimicrobiia	0	0	3.35554e-05	0	0	1.67777e-05	0	0.000536886	0	0	0	0	0	1.67777e-05	0	0	0	0	0	0	0	0	1.67777e-05	5.0333e-05	0	0	1.67777e-05	0	1.67777e-05	0	0	0	5.0333e-05	1.67777e-05	0	0	3.35554e-05	0	0	0	0	0	0	0
k__Bacteria;p__Actinobacteria;c__Actinobacteria	0.00147644	0.00748284	0.0191098	0.00733185	0.000335554	0.000570441	0.00115766	0.00177843	8.38884e-05	0.00234888	0.000201332	0.0030032	0.0185226	0.00780162	0.000738218	0.00102344	0.000620774	0.0070634	0.00199654	0.00510041	0.00424475	0.00120799	0.00196299	0.01109	0.000520108	0.00021811	0.000452997	0.000956328	0.0051843	0.00171132	0.000301998	0.000754996	0.0017281	0.00364076	0.000788551	0.000335554	0.00276832	0.00213077	0.000587219	6.71107e-05	0.00461386	0.000486553	0.00322131	0.00320454
k__Bacteria;p__Actinobacteria;c__Coriobacteriia	8.38884e-05	1.67777e-05	1.67777e-05	0	0.000520108	0	0.000671107	0.0689563	3.35554e-05	0.00635874	0	0.0152845	0.000301998	0.00320454	0.00365753	0.000385887	0.00973105	0.00021811	0	5.0333e-05	0	0	3.35554e-05	6.71107e-05	3.35554e-05	0	0	0	5.0333e-05	0.000805329	0.000201332	3.35554e-05	6.71107e-05	0.0123651	0.00115766	0.00104022	0	0.000788551	8.38884e-05	0	5.0333e-05	0	0.00105699	0.011543
k__Bacteria;p__Actinobacteria;c__MB-A2-108	0	0	0	0	0	0	0	0	0	0	0	0	0	0	0	0	0	0	0	0	0	0	0	0	0	0	0	0	0	0	0	1.67777e-05	0	0	0	0	0	0	0	0	0	0	0	0
k__Bacteria;p__Actinobacteria;c__Nitriliruptoria	0	0	0	1.67777e-05	0	0	0	0	0	0	0	0	0	0.000134221	0	1.67777e-05	0	0	0	5.0333e-05	0	0	0	0	0	0	0	1.67777e-05	0	0	0	0	0	0	0	0	1.67777e-05	0	0	0	0	0	0	0
k__Bacteria;p__Actinobacteria;c__Thermoleophilia	0	0	5.0333e-05	1.67777e-05	0	0.000117444	3.35554e-05	0.000285221	0	6.71107e-05	0	1.67777e-05	1.67777e-05	5.0333e-05	1.67777e-05	1.67777e-05	1.67777e-05	0.000150999	0	1.67777e-05	1.67777e-05	0	6.71107e-05	0.000167777	1.67777e-05	0	5.0333e-05	0	0	0	0	0	0	0	0	5.0333e-05	5.0333e-05	1.67777e-05	3.35554e-05	0	0	0	1.67777e-05	0
k__Bacteria;p__Armatimonadetes;c__Armatimonadia	0	0	0	0	0	0	0	0	0	0	0	0	0	0	0	0	0	0	0	0	0	0	0	0	0	0	1.67777e-05	0	0	0	0	0	0	0	0	0	0	0	0	0	0	0	0	0
k__Bacteria;p__Armatimonadetes;c__[Fimbriimonadia]	0	0	1.67777e-05	0	0	0	0	0	0	0	1.67777e-05	0	0	0	0	0	0	0	0	0	0	0	0	0	0	0	0	0	0	0	0	1.67777e-05	0	0	0	0	0	0	0	0	0	0	0	0
k__Bacteria;p__BRC1;c__PRR-11	0	0	0	0	0	0	0	0	0	0	0	0	0	0	0	0	0	0	0	1.67777e-05	0	0	0	0	0	0	0	0	0	0	0	0	0	0	0	0	0	0	0	0	0	0	0	0
k__Bacteria;p__Bacteroidetes;c__Bacteroidia	0.00714729	0.000150999	0.00303676	0.0213412	8.38884e-05	0.00021811	0.102545	0.00478164	0.223042	0.00439575	0.000402664	0.00914384	0.00110733	0.00226499	0.352667	0.343003	0.00213077	0.00775129	0.000134221	0.000117444	0.00021811	0.000201332	0.00847273	0.000536886	6.71107e-05	0	6.71107e-05	0.000150999	0.0175159	0.0111236	0.0302502	6.71107e-05	0.00100666	0.000603996	0.0512055	3.35554e-05	0.000117444	0.00412731	0.0836535	0.000369109	0.331275	0.000234888	0.00132544	0.0865225
k__Bacteria;p__Bacteroidetes;c__Cytophagia	0	0	3.35554e-05	1.67777e-05	5.0333e-05	0	0	0	0	0	0	0	3.35554e-05	0	0	0	0	0	0	0	1.67777e-05	0	1.67777e-05	0	0	0	0	0	0	0	0	0.000134221	0	0	0	0	0	0	0	0	0	0	0.000201332	0
k__Bacteria;p__Bacteroidetes;c__Flavobacteriia	0	8.38884e-05	0.0126	8.38884e-05	1.67777e-05	1.67777e-05	0.000402664	0	0	0	1.67777e-05	0	1.67777e-05	3.35554e-05	0	1.67777e-05	0	0.0219955	8.38884e-05	6.71107e-05	0.000872439	0	0	0.000369109	3.35554e-05	0	0.000167777	0	0.000150999	0.000335554	0	0.000234888	0	5.0333e-05	0.000822106	6.71107e-05	0	3.35554e-05	0	1.67777e-05	0	0.000838884	0.000520108	5.0333e-05
k__Bacteria;p__Bacteroidetes;c__Sphingobacteriia	0	0.000100666	0.00117444	0	0	0	6.71107e-05	8.38884e-05	0	0	0	0	0	3.35554e-05	1.67777e-05	0	0	0	0	5.0333e-05	0	3.35554e-05	0.000150999	0	1.67777e-05	0	0	0	6.71107e-05	0	0	0.000117444	3.35554e-05	0	0	0	0	5.0333e-05	1.67777e-05	0	0	5.0333e-05	3.35554e-05	0.000100666
k__Bacteria;p__Bacteroidetes;c__[Saprospirae]	0	3.35554e-05	1.67777e-05	3.35554e-05	0	0	0	0	0	0	0	0	0	0	0	0	0	0	0	0	0	0	0.000201332	0	0	0	0	0	0	3.35554e-05	0	0.000100666	0	0	0	0	0	1.67777e-05	0	0	0	0	3.35554e-05	0
k__Bacteria;p__Chlamydiae;c__Chlamydiia	0	0	0	0	0	0	0	0	0	0	0	0	0	0	0	0	0	0	0	0	0.00043622	0	0	0.000385887	0	0	0	0	0	0	0	0	0	0	0	0	0	0	0	0	0	0	0	0
k__Bacteria;p__Chlorobi;c__OPB56	0	0	0	0	0	0	0	0	0	0	0	0	0	0	0	0	0	0.000117444	0	0	0	0	0	0	0	0	0	0	0	0	0	0	0	0	0	0	0	0	0	0	0	0	0	0
k__Bacteria;p__Chloroflexi;c__Anaerolineae	0	0	0	0	0	0	0	3.35554e-05	0	0	0	0	0	0	0	0	0	0	0	0	0	0	0	0	0	0	0	0	0	0	0	1.67777e-05	0	0	0	0	0	0	0	0	0	0	0	0
k__Bacteria;p__Chloroflexi;c__C0119	0	0	0	0	0	0	0	0	0	0	0	0	0	0	0	0	0	0	0	0	0	0	6.71107e-05	0	0	0	0	0	0	0	0	0	0	0	0	0	0	0	0	0	0	0	0	0
k__Bacteria;p__Chloroflexi;c__Dehalococcoidetes	0	0	0	0	0	0	0	0	0	0	0	0	0	0	0	0	0	0	0	0	3.35554e-05	0	0	0	0	0	0	0	0	0	0	0	0	0	0	0	0	0	0	0	0	0	0	0
k__Bacteria;p__Chloroflexi;c__Ellin6529	0	0	0	0	0	1.67777e-05	0	0	0	0	0	0	0	0	0	0	0	0	0	0	0	0	0	0	0	0	0	0	0	0	0	0	0	0	0	0	0	0	0	0	0	0	0	0
k__Bacteria;p__Chloroflexi;c__Gitt-GS-136	0	0	0	0	0	0	0	0	0	0	0	0	0	0	0	0	0	0	0	0	0	0	0	0	0	0	1.67777e-05	0	0	0	0	0	0	0	0	0	0	0	0	0	0	0	0	0
k__Bacteria;p__Chloroflexi;c__Ktedonobacteria	0	0	0	0	0	0	0	0	0	0.000335554	0	0	0	0	0	0	0	0	0	0	0	0	0	0	0	0	0	0	0	0	0	0	0	0	0	1.67777e-05	0	0	0	0	0	0	0	0
k__Bacteria;p__Chloroflexi;c__Thermomicrobia	0	0	0	0	0	0	0	3.35554e-05	0	0	0	0	0	0	0	1.67777e-05	0	0	0	0	0	0	0	0	0	0	0	1.67777e-05	0	0	0	6.71107e-05	1.67777e-05	0	0	0	0	0	0	0	0	0	0	0
k__Bacteria;p__Cyanobacteria;c__4C0d-2	0	0	0	1.67777e-05	0	0	0	0	0	0	0	0	0	0	0	0	0	0	0	0	0	0	0	0	0	0	0	0	0	0	0	0	0	0	0	0	0	0	0	0	0	0	0	0
k__Bacteria;p__Cyanobacteria;c__Chloroplast	0	3.35554e-05	8.38884e-05	8.38884e-05	3.35554e-05	0	0	0.000134221	0	0.00572119	0	0.000318776	0	0	0	0	0	8.38884e-05	0	8.38884e-05	1.67777e-05	0	0	6.71107e-05	0	0	0	0	0	0	1.67777e-05	1.67777e-05	5.0333e-05	8.38884e-05	0	0	0	3.35554e-05	0	0	0	0	0.000100666	0
k__Bacteria;p__Cyanobacteria;c__Nostocophycideae	0	0	0	1.67777e-05	0	0	0	0	0	0	0	0	0	0	0	0	0	0	0	0	0	0	0	0	0	0	0	0	0	0	0	0	0	0	0	0	0	0	0	0	0	0	0	0
k__Bacteria;p__Firmicutes;Other	0	1.67777e-05	1.67777e-05	3.35554e-05	0	0	0	0	0	0	0	1.67777e-05	0	0	0.000167777	0	0	0	0	1.67777e-05	0	0	0	1.67777e-05	1.67777e-05	0	0	1.67777e-05	0	0	0	0	0	0	0	1.67777e-05	0	0	0	0	1.67777e-05	0	0	0
k__Bacteria;p__Firmicutes;c__Bacilli	0.00468097	0.207993	0.0509035	0.0777813	0.00842239	0.000318776	0.00224821	0.0176333	3.35554e-05	0.137795	0.000553663	0.0189084	0.00372464	0.0128181	0.0369948	0.000402664	0.0037582	0.0362566	0.00333876	0.00469775	0.00521786	0.00261732	0.000973105	0.0537221	0.000989883	0.00176166	0.000637552	0.00236565	0.00429509	0.0132376	0.000469775	0.00135899	0.0037582	0.0417764	0.000603996	0.140429	0.0048823	0.00224821	0.00916061	0.000603996	0.0101169	0.011996	0.0135731	0.0339748
k__Bacteria;p__Firmicutes;c__Clostridia	0.113635	0.307535	0.686073	0.555962	0.176233	0.195796	0.173397	0.699092	0.0958509	0.753838	0.227942	0.437176	0.087613	0.563512	0.159925	0.123517	0.489791	0.325403	0.762009	0.405953	0.488902	0.265943	0.198044	0.827391	0.248075	0.213546	0.54863	0.511702	0.182776	0.900257	0.414056	0.493499	0.384679	0.175109	0.202842	0.110682	0.217472	0.19551	0.309431	0.223764	0.118031	0.211936	0.432612	0.0665906
k__Bacteria;p__Firmicutes;c__Erysipelotrichi	0.000335554	0.000805329	0.039394	0.000771773	0.000352331	0.00072144	6.71107e-05	0.00848951	1.67777e-05	0.0115934	0.000150999	0.00511719	0.00439575	0.00249987	0.00139255	0.00612385	0.00273476	0.00761707	0.000184554	0.000771773	0.000469775	0.000100666	5.0333e-05	0.00498297	0.00043622	1.67777e-05	0.00021811	0.000201332	0.0453501	0.00147644	0.000150999	0	0.000251665	0.00271798	0.000838884	0.000385887	0.000352331	0.000184554	1.67777e-05	0.000100666	0	0.000134221	0.00377498	0.000855662
k__Bacteria;p__Fusobacteria;c__Fusobacteriia	0.546315	0.0178179	0.0112746	0.0469104	0.766958	0.745298	0.445447	0.0118786	0.307485	0.0181199	0.625254	0.27715	0.820378	0.231482	0.224871	0.34958	0.413972	0.0269617	0.156905	0.309884	0.0289583	0.138668	0.299247	0.0384712	0.585893	0.43778	0.211013	0.158767	0.277704	0.0138416	0.444776	0.0555677	0.0411389	0.688657	0.679261	0.000822106	0.738772	0.474238	0.309414	0.576716	0.3425	0.0854319	0.221314	0.266698
k__Bacteria;p__GN02;c__BD1-5	0	0	0	0	0	0	0	0	0	0	0	0	0	0	0	0	1.67777e-05	0.000788551	0	0	0	0	0	0	0	0	0	0	0	0	0	0	0	0	0	0	0	0	0	0	0	0	0	0
k__Bacteria;p__Gemmatimonadetes;c__Gemm-1	0	0	0	0	0	0	0	0	0	0	0	0	0	1.67777e-05	0	0	0	0	0	0	0	0	0	0	0	0	0	0	0	0	0	0	0	0	0	0	0	0	0	0	0	0	0	0
k__Bacteria;p__Gemmatimonadetes;c__Gemm-3	0	0	0	0	0	0	0	0	0	0	0	0	0	0	0	0	0	0	0	0	0	0	0	0	0	0	0	0	0	0	0	1.67777e-05	0	0	0	0	0	0	0	0	0	0	0	0
k__Bacteria;p__Gemmatimonadetes;c__Gemmatimonadetes	0	0	8.38884e-05	0	0	0	0	0	0	0	1.67777e-05	0	0	0	0	0	0	0	0	0	0	0	5.0333e-05	0	0	0	0	0	1.67777e-05	0	0	0	0	0	0	0	0	0	0	0	0	0	0	0
k__Bacteria;p__OD1;c__	0	0	0	0	0	0	0	0	0	0	0	0	0	0	0	0	0	0	0	0	0	0	0	0.000100666	0	0	0	0	0	0	0	0	0	0	0	0	0	0	0	0	0	0	0	0
k__Bacteria;p__Planctomycetes;c__Phycisphaerae	0	0	0	0	0	0	0	0	0	5.0333e-05	0	0	0	0	0	0	0	0	0	0	1.67777e-05	0	6.71107e-05	0	0	0	0	0	0	0	0	0	3.35554e-05	0	0	0	0	0	0	0	0	0	0	0
k__Bacteria;p__Planctomycetes;c__Planctomycetia	0	0	0	1.67777e-05	0	0	0	1.67777e-05	0	0	0	1.67777e-05	0	1.67777e-05	0	3.35554e-05	0	0	0	0	0.000134221	0	0	0.000352331	0	0	0	0	0	0	0	1.67777e-05	5.0333e-05	0	0	0	0	0	0	0	0	0	1.67777e-05	0
k__Bacteria;p__Proteobacteria;Other	0	8.38884e-05	0	1.67777e-05	0	0	0	0	0	0	1.67777e-05	0	0	0	1.67777e-05	0	1.67777e-05	0	0	0	0	0	0	0	0	0	0	0	0	0	0	0	0	0	0	0	0	3.35554e-05	0	0	0	0	0	0
k__Bacteria;p__Proteobacteria;c__Alphaproteobacteria	0	0.000872439	0.00228176	0.000318776	0.00119122	0.000318776	0.000134221	0.000704663	1.67777e-05	0.00286898	0.000167777	0.000100666	0.000620774	0.000469775	0.000268443	3.35554e-05	0.000251665	0.000922772	0.000167777	0.000285221	0.000671107	5.0333e-05	0.0024831	0.00598963	0.000184554	0.000150999	0.000301998	6.71107e-05	0.000587219	0.00021811	5.0333e-05	0.000754996	0.000587219	0.000301998	3.35554e-05	0.000184554	0.000234888	0.000184554	0.000285221	6.71107e-05	0	3.35554e-05	0.00115766	0.000117444
k__Bacteria;p__Proteobacteria;c__Betaproteobacteria	6.71107e-05	0.000469775	0.00439575	0.000536886	0.000150999	0	0.000117444	5.0333e-05	0	0.00050333	3.35554e-05	8.38884e-05	0	0.000134221	0.000301998	0.000167777	0.000184554	0.0622116	3.35554e-05	0.000234888	0.000318776	8.38884e-05	0.000301998	0.000905995	3.35554e-05	6.71107e-05	5.0333e-05	0	0.000369109	0.000385887	0.00021811	0.00043622	6.71107e-05	3.35554e-05	0.000385887	0.00119122	3.35554e-05	0.000184554	0	1.67777e-05	3.35554e-05	8.38884e-05	0.000335554	5.0333e-05
k__Bacteria;p__Proteobacteria;c__Deltaproteobacteria	1.67777e-05	1.67777e-05	5.0333e-05	6.71107e-05	0	0	0	0	3.35554e-05	0.000285221	0.00102344	0.000570441	1.67777e-05	0.000100666	3.35554e-05	0.00313743	8.38884e-05	1.67777e-05	0	0.000150999	0.000889217	0	3.35554e-05	0.000167777	0.000117444	0	0	0.00226499	0	1.67777e-05	0	3.35554e-05	0	3.35554e-05	0.000385887	0	0	5.0333e-05	0	1.67777e-05	0.000167777	5.0333e-05	0.000452997	5.0333e-05
k__Bacteria;p__Proteobacteria;c__Epsilonproteobacteria	0.00189588	0.00350653	0.00223143	0.00100666	6.71107e-05	5.0333e-05	0.00447964	0.00174488	0.0018791	0.000570441	0.00150999	0.000452997	0.000855662	0.000486553	0.00268443	0.0012751	0.000352331	0.0024831	0.00867406	0.00568763	0.000973105	0.00162743	0.00572119	0.00176166	0.00226499	5.0333e-05	0.000184554	0.000150999	0.00565408	0.00290254	0.0185897	0.00674463	0.000251665	0.00109055	0.00184554	1.67777e-05	3.35554e-05	0.00197977	0.000318776	0.00129188	0.0039092	0.000134221	0.000637552	0.00109055
k__Bacteria;p__Proteobacteria;c__Gammaproteobacteria	0.297317	0.413016	0.135144	0.277016	0.0414744	0.0517591	0.237991	0.103468	0.324581	0.039696	0.131118	0.0407865	0.0584031	0.0641411	0.146234	0.147493	0.0693925	0.268023	0.0653658	0.256547	0.319246	0.571465	0.468332	0.0419106	0.114004	0.331376	0.225274	0.301562	0.436085	0.0294448	0.07305	0.434877	0.160109	0.0273644	0.0374981	0.720484	0.0251833	0.305706	0.275171	0.185746	0.144271	0.674362	0.21004	0.496334
k__Bacteria;p__SR1;c__	0	0	0	1.67777e-05	0	0	0	0	0	8.38884e-05	0	0	0	0	0	0	0	0.00043622	0	0	0	0	0	0	0	0	0	0	0	0	0	0	0	0	0	0	0	0	0	0	0	0	0	0
k__Bacteria;p__Spirochaetes;c__Spirochaetes	0	0	0.000100666	0	0	0	0	0	0	0	0	0	0	0	0	0	0	0.000301998	0	0	0	0	0	0	0	0	0	0	0	0	0	0	0	3.35554e-05	0	0	0	0	0	0	0	0	5.0333e-05	0
k__Bacteria;p__Spirochaetes;c__[Brevinematae]	0	3.35554e-05	0	0	0	0	0	0	0	0	3.35554e-05	0	0	3.35554e-05	0	0	0	6.71107e-05	0	0	0	0	0	1.67777e-05	0	0	0	0	0	0	0	0	0	0	0	0	0	0	0	0	0	1.67777e-05	0	0
k__Bacteria;p__Synergistetes;c__Synergistia	0	0	5.0333e-05	0	0	0	0	0	0	0	0	0	0	0	0	0	0	1.67777e-05	0	0	0	0	0	0	0	0	0	0	0	0	0	0	0	0	0	0	0	0	0	0	0	0	0	0
k__Bacteria;p__TM6;c__SJA-4	0	0	0	0	0	0	0	0	0	1.67777e-05	0	0	0	0	0	0	0	0	0	0	0	0	0	0.000352331	0	0	0	0	0	0	0	0	0	1.67777e-05	0	0	0	0	0	0	0	0	0	0
k__Bacteria;p__TM7;c__SC3	0	0	1.67777e-05	0	0	0	0	0	0	0	0	0	0	0	0	1.67777e-05	0	0	0	0	0	0	0	0	0	0	0	0	0	0	0	0	0	0	0	0	0	0	0	0	0	0	0	0
k__Bacteria;p__TM7;c__TM7-1	0	0	3.35554e-05	0	0	0	0	0	0	6.71107e-05	0	0	0	0	0	0	0	0	0	1.67777e-05	0	0	0	0.000452997	0	0	0	0	0	0	0	0	0	1.67777e-05	0	0	0	0	0	0	0	0	0	0
k__Bacteria;p__TM7;c__TM7-3	8.38884e-05	0	5.0333e-05	8.38884e-05	1.67777e-05	3.35554e-05	0	8.38884e-05	0	0.00021811	0	0	0.000150999	0.000150999	0	3.35554e-05	5.0333e-05	0.000352331	0	5.0333e-05	1.67777e-05	0	0	0.000570441	0	0	0	0	0	5.0333e-05	0	0.000150999	5.0333e-05	0	5.0333e-05	0	0	1.67777e-05	0	0	0	1.67777e-05	0.000100666	3.35554e-05
k__Bacteria;p__Tenericutes;c__CK-1C4-19	0	0	6.71107e-05	0	0	0	0	0	0	0	0	0	0	0	0	0	0	0	0	0	0	0	0	0	0	0	0	0	0	0	0	0	0	0	0	0	0	0	0	0	0	0	0	0
k__Bacteria;p__Tenericutes;c__Mollicutes	0.0181702	0.0210392	0.0271966	0.000184554	0.00125833	0.00224821	0.000117444	0.0697448	0.0014261	0.0123819	0.000738218	0.0381021	6.71107e-05	0.0838716	0.00191266	0	0.00479842	0.228881	0	0.000117444	0.0834186	1.67777e-05	0.000285221	0.00701307	0.0159724	0	0.00672785	0.00838884	6.71107e-05	0.0148818	1.67777e-05	1.67777e-05	0.222959	0.0409711	0.000201332	0.00147644	6.71107e-05	3.35554e-05	0.000419442	0.000469775	8.38884e-05	0.00021811	0.0807342	0.000268443
k__Bacteria;p__Verrucomicrobia;c__Verrucomicrobiae	0	3.35554e-05	0	0	0	0	0	0	0	0.0014261	0	0	0	0	0	0	0	0	0	0	0	0	0	0.000352331	0	0	0	0	0	0	0	0	0	0	0	0	0	0	3.35554e-05	0	0	0	0	0
k__Bacteria;p__Verrucomicrobia;c__[Methylacidiphilae]	0	0	0	0	0	0	0	0	0	0	0	0	0	0	0	0	0	0.000201332	0	0	0	0	3.35554e-05	0	0	0	0	0	0	0	0	0	0	0	0	0	0	0	0	0	0	0	0	0
k__Bacteria;p__Verrucomicrobia;c__[Pedosphaerae]	0	0	0	0	0	1.67777e-05	0	0	0	0	0	0	0	0	0	0	0	0	0	0	0	0	3.35554e-05	0	0	0	0	0	0	0	0	0	0	0	0	0	0	0	0	0	0	0	0	0
k__Bacteria;p__Verrucomicrobia;c__[Spartobacteria]	0	0	3.35554e-05	0	0	1.67777e-05	0	0	0	0	0	0	0	3.35554e-05	0	0	0	0	0	0	5.0333e-05	0	6.71107e-05	0.00149321	0	0	1.67777e-05	0	1.67777e-05	0	0	0	1.67777e-05	3.35554e-05	0	0	1.67777e-05	0	0	0	0	0	5.0333e-05	0
k__Bacteria;p__WPS-2;c__	0	0	0	0	0	1.67777e-05	0	0	0	0	0	0	0	0	0	0	0	0	0	1.67777e-05	0	0	1.67777e-05	1.67777e-05	0	0	0	0	0	0	0	0	0	0	0	0	0	0	0	0	0	0	0	0
k__Bacteria;p__WS6;c__	0	0	0	0	0	0	0	0	0	0	0	0	0	0	0	0	0	0	0	0	0	0	0	0	0	0	0	0	0	0	0	0	3.35554e-05	0	0	0	0	0	0	0	0	0	0	0
k__Bacteria;p__[Thermi];c__Deinococci	0	0	0	0	3.35554e-05	0	0	0	0	0.000637552	0	0	0	0	0	0	0	1.67777e-05	0	3.35554e-05	0.00021811	0	0	0	0	0	0.000335554	0	0	5.0333e-05	0	1.67777e-05	0.00105699	0	0	0	0	0	0	0	0	0	0.00214754	1.67777e-05

## Sheet: Order
Taxonomic features (ASVs)	Ak220917-16s.assembled.fastq	Zo310816-16S.assembled.fastq	Ra021116-16S.assembled.fastq	Mo310816-16S.assembled.fastq	Mo200916-16S.assembled.fastq	Nu150916-16S.assembled.fastq	As300816-16S.assembled.fastq	Ak011116-16S.assembled.fastq	Fr260816-16S.assembled.fastq	Nu011116-16S.assembled.fastq	Ar140616-16S.assembled.fastq	Ma011116-16S.assembled.fastq	As061016-16S.assembled.fastq	Fra271016-16S.assembled.fastq	Ma310816-16S.assembled.fastq	Qu220617-16S.assembled.fastq	Nu210917-16S.assembled.fastq	Ma200917-16S.assembled.fastq	Zo230516-16S.assembled.fastq	Ro180616-16S.assembled.fastq	Ga210917-16S.assembled.fastq	As140616-16S.assembled.fastq	Ak260816-16S.assembled.fastq	Ru200917-16S.assembled.fastq	Ma150916-16S.assembled.fastq	Zo140616-16S.assembled.fastq	To210917-16S.assembled.fastq	Nu250516-16S.assembled.fastq	Ak180616-16S.assembled.fastq	Qu230917-16S.assembled.fastq	Fr180616-16S.assembled.fastq	Mo260516-16S.assembled.fastq	Am200917-16S.assembled.fastq	Fr200916-16S.assembled.fastq	Ma180616-16S.assembled.fastq	Zo251016-16S.assembled.fastq	Ro220916-16S.assembled.fastq	Ra180616-16S.assembled.fastq	Ar230816-16S.assembled.fastq	Nu180616-16S.assembled.fastq	Nu260816-16S.assembled.fastq	Ar021116-16S.assembled.fastq	On210917-16S.assembled.fastq	Fra230816-16S.assembled.fastq
Unassigned;Other;Other;Other	0.00872439	0.0186568	0.00384209	0.0102679	0.00276832	0.00236565	0.0309213	0.0104525	0.0453836	0.000620774	0.0104525	0.1537	0.00332198	0.0266262	0.0679496	0.0236901	0.00204688	0.00162743	0.00110733	0.00998272	0.0644766	0.0177843	0.0130363	0.00102344	0.0312904	0.0149657	0.00572119	0.0133215	0.0239921	0.00919417	0.0177676	0.00493264	0.181987	0.00508364	0.021962	0.0227673	0.00973105	0.0123819	0.0113753	0.0106706	0.0448467	0.0139758	0.0264248	0.0324648
k__Archaea;p__Crenarchaeota;c__MCG;o__pGrfC26	3.35554e-05	0	0	0	0	0	0	0	0	0	0	0	0	0	0	0	1.67777e-05	0	0	0	0	0	0	0	0	0	0	0	0	0	0	0	0	0	0	0	0	0	0	0	0	0	0	0
k__Archaea;p__Crenarchaeota;c__Thaumarchaeota;o__Cenarchaeales	0	0	0	0	0	0	0	0	0	0	0	0	0	0	0	0	0	1.67777e-05	0	0	1.67777e-05	0	0	1.67777e-05	0	0	1.67777e-05	0	0	0	0	0	0	0	0	0	0	0	0	0	0	0	1.67777e-05	0
k__Archaea;p__Euryarchaeota;c__Thermoplasmata;o__E2	1.67777e-05	0	0	0	0	0	0	0	0	0	0	0	0	0	0	0	3.35554e-05	1.67777e-05	0	0	5.0333e-05	0	0	5.0333e-05	0	0	3.35554e-05	0	0	3.35554e-05	0	0	0	0	0	0	0	0	0	0	0	0	5.0333e-05	0
k__Bacteria;Other;Other;Other	0	0.000184554	0	5.0333e-05	3.35554e-05	0	0.000201332	1.67777e-05	0.000134221	0	0.000318776	5.0333e-05	0.00043622	5.0333e-05	0.000134221	0	0	0	0	0	0	0.000201332	1.67777e-05	0	3.35554e-05	6.71107e-05	5.0333e-05	5.0333e-05	0.000100666	0	8.38884e-05	0	0	0	0.000117444	0	0.000234888	5.0333e-05	0	8.38884e-05	8.38884e-05	0	0	3.35554e-05
k__Bacteria;p__;c__;o__	0	1.67777e-05	0	0	0	0	0	0	0	0	0	0	0	0	0	0	0	0	0	0	0	0	0	0	0	0	0	0	0	0	0	0	0	0	0	0	0	0	0	0	0	0	0	0
k__Bacteria;p__AD3;c__JG37-AG-4;o__	0	0	0	0	0	0	0	0	0	0	0	0	0	1.67777e-05	0	0	0	0	0	0	0	0	0	0	0	0	0	0	0	0	0	0	0	0	0	0	0	0	0	0	0	0	0	0
k__Bacteria;p__Acidobacteria;c__Acidobacteria-6;o__iii1-15	0	0	5.0333e-05	0	0	3.35554e-05	0	0	0	0	0	0	0	0	0	0	0	0	0	0	6.71107e-05	0	0	0	0	0	0	0	0	0	0	0	0	0	0	0	0	0	0	0	0	0	0	0
k__Bacteria;p__Acidobacteria;c__Acidobacteriia;o__Acidobacteriales	0	0	0.000536886	0	0	3.35554e-05	0	0	0	0	3.35554e-05	0	1.67777e-05	0	1.67777e-05	0	0	0	0	0	1.67777e-05	0	0.00021811	0.000134221	0	0	0	0	0	0	0	0	0	0	0	0	0	0	0	0	0	0	0	0
k__Bacteria;p__Acidobacteria;c__DA052;o__Ellin6513	0	0	0	0	0	1.67777e-05	0	0	0	0	0	0	0	0	0	0	0	0	0	0	0	0	0	0	0	0	0	0	0	0	0	0	1.67777e-05	0	0	0	0	0	0	0	0	0	0	0
k__Bacteria;p__Acidobacteria;c__Solibacteres;o__Solibacterales	0	0	0	0	0	0	0	0	0	0	0	0	0	0	0	0	0	0	0	0	1.67777e-05	0	0	0	0	0	0	0	0	0	0	0	0	0	0	0	0	0	0	0	0	0	0	0
k__Bacteria;p__Acidobacteria;c__Sva0725;o__Sva0725	0	0	0	0	0	0	0	0	0	0	0	0	0	0	0	1.67777e-05	0	0	0	0	0	0	0	0	0	0	0	0	0	0	0	0	0	0	0	0	0	0	0	0	0	0	0	0
k__Bacteria;p__Actinobacteria;c__Acidimicrobiia;o__Acidimicrobiales	0	0	3.35554e-05	0	0	1.67777e-05	0	0.000536886	0	0	0	0	0	1.67777e-05	0	0	0	0	0	0	0	0	1.67777e-05	5.0333e-05	0	0	1.67777e-05	0	1.67777e-05	0	0	0	5.0333e-05	1.67777e-05	0	0	3.35554e-05	0	0	0	0	0	0	0
k__Bacteria;p__Actinobacteria;c__Actinobacteria;o__Actinomycetales	0.00147644	0.00748284	0.0191098	0.00733185	0.000335554	0.000570441	0.00115766	0.00177843	8.38884e-05	0.00234888	0.000201332	0.0030032	0.0185226	0.00780162	0.000738218	0.00102344	0.000620774	0.0070634	0.00199654	0.00510041	0.00424475	0.00120799	0.00196299	0.01109	0.000520108	0.00021811	0.000452997	0.000956328	0.0051843	0.00171132	0.000285221	0.000754996	0.0017281	0.00364076	0.000788551	0.000335554	0.00276832	0.00213077	0.000587219	6.71107e-05	0.00461386	0.000486553	0.00322131	0.00320454
k__Bacteria;p__Actinobacteria;c__Actinobacteria;o__Bifidobacteriales	0	0	0	0	0	0	0	0	0	0	0	0	0	0	0	0	0	0	0	0	0	0	0	0	0	0	0	0	0	0	1.67777e-05	0	0	0	0	0	0	0	0	0	0	0	0	0
k__Bacteria;p__Actinobacteria;c__Coriobacteriia;o__Coriobacteriales	8.38884e-05	1.67777e-05	1.67777e-05	0	0.000520108	0	0.000671107	0.0689563	3.35554e-05	0.00635874	0	0.0152845	0.000301998	0.00320454	0.00365753	0.000385887	0.00973105	0.00021811	0	5.0333e-05	0	0	3.35554e-05	6.71107e-05	3.35554e-05	0	0	0	5.0333e-05	0.000805329	0.000201332	3.35554e-05	6.71107e-05	0.0123651	0.00115766	0.00104022	0	0.000788551	8.38884e-05	0	5.0333e-05	0	0.00105699	0.011543
k__Bacteria;p__Actinobacteria;c__MB-A2-108;o__0319-7L14	0	0	0	0	0	0	0	0	0	0	0	0	0	0	0	0	0	0	0	0	0	0	0	0	0	0	0	0	0	0	0	1.67777e-05	0	0	0	0	0	0	0	0	0	0	0	0
k__Bacteria;p__Actinobacteria;c__Nitriliruptoria;o__Euzebyales	0	0	0	1.67777e-05	0	0	0	0	0	0	0	0	0	0.000134221	0	1.67777e-05	0	0	0	5.0333e-05	0	0	0	0	0	0	0	1.67777e-05	0	0	0	0	0	0	0	0	1.67777e-05	0	0	0	0	0	0	0
k__Bacteria;p__Actinobacteria;c__Thermoleophilia;o__Gaiellales	0	0	0	0	0	5.0333e-05	0	0	0	0	0	0	0	0	0	0	0	1.67777e-05	0	0	1.67777e-05	0	0	5.0333e-05	1.67777e-05	0	5.0333e-05	0	0	0	0	0	0	0	0	0	1.67777e-05	0	1.67777e-05	0	0	0	0	0
k__Bacteria;p__Actinobacteria;c__Thermoleophilia;o__Solirubrobacterales	0	0	5.0333e-05	1.67777e-05	0	6.71107e-05	3.35554e-05	0.000285221	0	6.71107e-05	0	1.67777e-05	1.67777e-05	5.0333e-05	1.67777e-05	1.67777e-05	1.67777e-05	0.000134221	0	1.67777e-05	0	0	6.71107e-05	0.000117444	0	0	0	0	0	0	0	0	0	0	0	5.0333e-05	3.35554e-05	1.67777e-05	1.67777e-05	0	0	0	1.67777e-05	0
k__Bacteria;p__Armatimonadetes;c__Armatimonadia;o__Armatimonadales	0	0	0	0	0	0	0	0	0	0	0	0	0	0	0	0	0	0	0	0	0	0	0	0	0	0	1.67777e-05	0	0	0	0	0	0	0	0	0	0	0	0	0	0	0	0	0
k__Bacteria;p__Armatimonadetes;c__[Fimbriimonadia];o__[Fimbriimonadales]	0	0	1.67777e-05	0	0	0	0	0	0	0	1.67777e-05	0	0	0	0	0	0	0	0	0	0	0	0	0	0	0	0	0	0	0	0	1.67777e-05	0	0	0	0	0	0	0	0	0	0	0	0
k__Bacteria;p__BRC1;c__PRR-11;o__	0	0	0	0	0	0	0	0	0	0	0	0	0	0	0	0	0	0	0	1.67777e-05	0	0	0	0	0	0	0	0	0	0	0	0	0	0	0	0	0	0	0	0	0	0	0	0
k__Bacteria;p__Bacteroidetes;c__Bacteroidia;o__Bacteroidales	0.00714729	0.000150999	0.00303676	0.0213412	8.38884e-05	0.00021811	0.102545	0.00478164	0.223042	0.00439575	0.000402664	0.00914384	0.00110733	0.00226499	0.352667	0.343003	0.00213077	0.00775129	0.000134221	0.000117444	0.00021811	0.000201332	0.00847273	0.000536886	6.71107e-05	0	6.71107e-05	0.000150999	0.0175159	0.0111236	0.0302502	6.71107e-05	0.00100666	0.000603996	0.0512055	3.35554e-05	0.000117444	0.00412731	0.0836535	0.000369109	0.331275	0.000234888	0.00132544	0.0865225
k__Bacteria;p__Bacteroidetes;c__Cytophagia;o__Cytophagales	0	0	3.35554e-05	1.67777e-05	5.0333e-05	0	0	0	0	0	0	0	3.35554e-05	0	0	0	0	0	0	0	1.67777e-05	0	1.67777e-05	0	0	0	0	0	0	0	0	0.000134221	0	0	0	0	0	0	0	0	0	0	0.000201332	0
k__Bacteria;p__Bacteroidetes;c__Flavobacteriia;o__Flavobacteriales	0	8.38884e-05	0.0126	8.38884e-05	1.67777e-05	1.67777e-05	0.000402664	0	0	0	1.67777e-05	0	1.67777e-05	3.35554e-05	0	1.67777e-05	0	0.0219955	8.38884e-05	6.71107e-05	0.000872439	0	0	0.000369109	3.35554e-05	0	0.000167777	0	0.000150999	0.000335554	0	0.000234888	0	5.0333e-05	0.000822106	6.71107e-05	0	3.35554e-05	0	1.67777e-05	0	0.000838884	0.000520108	5.0333e-05
k__Bacteria;p__Bacteroidetes;c__Sphingobacteriia;o__Sphingobacteriales	0	0.000100666	0.00117444	0	0	0	6.71107e-05	8.38884e-05	0	0	0	0	0	3.35554e-05	1.67777e-05	0	0	0	0	5.0333e-05	0	3.35554e-05	0.000150999	0	1.67777e-05	0	0	0	6.71107e-05	0	0	0.000117444	3.35554e-05	0	0	0	0	5.0333e-05	1.67777e-05	0	0	5.0333e-05	3.35554e-05	0.000100666
k__Bacteria;p__Bacteroidetes;c__[Saprospirae];o__[Saprospirales]	0	3.35554e-05	1.67777e-05	3.35554e-05	0	0	0	0	0	0	0	0	0	0	0	0	0	0	0	0	0	0	0.000201332	0	0	0	0	0	0	3.35554e-05	0	0.000100666	0	0	0	0	0	1.67777e-05	0	0	0	0	3.35554e-05	0
k__Bacteria;p__Chlamydiae;c__Chlamydiia;o__Chlamydiales	0	0	0	0	0	0	0	0	0	0	0	0	0	0	0	0	0	0	0	0	0.00043622	0	0	0.000385887	0	0	0	0	0	0	0	0	0	0	0	0	0	0	0	0	0	0	0	0
k__Bacteria;p__Chlorobi;c__OPB56;o__	0	0	0	0	0	0	0	0	0	0	0	0	0	0	0	0	0	0.000117444	0	0	0	0	0	0	0	0	0	0	0	0	0	0	0	0	0	0	0	0	0	0	0	0	0	0
k__Bacteria;p__Chloroflexi;c__Anaerolineae;o__Caldilineales	0	0	0	0	0	0	0	3.35554e-05	0	0	0	0	0	0	0	0	0	0	0	0	0	0	0	0	0	0	0	0	0	0	0	0	0	0	0	0	0	0	0	0	0	0	0	0
k__Bacteria;p__Chloroflexi;c__Anaerolineae;o__SBR1031	0	0	0	0	0	0	0	0	0	0	0	0	0	0	0	0	0	0	0	0	0	0	0	0	0	0	0	0	0	0	0	1.67777e-05	0	0	0	0	0	0	0	0	0	0	0	0
k__Bacteria;p__Chloroflexi;c__C0119;o__	0	0	0	0	0	0	0	0	0	0	0	0	0	0	0	0	0	0	0	0	0	0	6.71107e-05	0	0	0	0	0	0	0	0	0	0	0	0	0	0	0	0	0	0	0	0	0
k__Bacteria;p__Chloroflexi;c__Dehalococcoidetes;o__Dehalococcoidales	0	0	0	0	0	0	0	0	0	0	0	0	0	0	0	0	0	0	0	0	3.35554e-05	0	0	0	0	0	0	0	0	0	0	0	0	0	0	0	0	0	0	0	0	0	0	0
k__Bacteria;p__Chloroflexi;c__Ellin6529;o__	0	0	0	0	0	1.67777e-05	0	0	0	0	0	0	0	0	0	0	0	0	0	0	0	0	0	0	0	0	0	0	0	0	0	0	0	0	0	0	0	0	0	0	0	0	0	0
k__Bacteria;p__Chloroflexi;c__Gitt-GS-136;o__	0	0	0	0	0	0	0	0	0	0	0	0	0	0	0	0	0	0	0	0	0	0	0	0	0	0	1.67777e-05	0	0	0	0	0	0	0	0	0	0	0	0	0	0	0	0	0
k__Bacteria;p__Chloroflexi;c__Ktedonobacteria;o__B12-WMSP1	0	0	0	0	0	0	0	0	0	0	0	0	0	0	0	0	0	0	0	0	0	0	0	0	0	0	0	0	0	0	0	0	0	0	0	1.67777e-05	0	0	0	0	0	0	0	0
k__Bacteria;p__Chloroflexi;c__Ktedonobacteria;o__JG30-KF-AS9	0	0	0	0	0	0	0	0	0	0.000335554	0	0	0	0	0	0	0	0	0	0	0	0	0	0	0	0	0	0	0	0	0	0	0	0	0	0	0	0	0	0	0	0	0	0
k__Bacteria;p__Chloroflexi;c__Thermomicrobia;o__AKYG1722	0	0	0	0	0	0	0	0	0	0	0	0	0	0	0	1.67777e-05	0	0	0	0	0	0	0	0	0	0	0	0	0	0	0	0	0	0	0	0	0	0	0	0	0	0	0	0
k__Bacteria;p__Chloroflexi;c__Thermomicrobia;o__JG30-KF-CM45	0	0	0	0	0	0	0	3.35554e-05	0	0	0	0	0	0	0	0	0	0	0	0	0	0	0	0	0	0	0	1.67777e-05	0	0	0	6.71107e-05	1.67777e-05	0	0	0	0	0	0	0	0	0	0	0
k__Bacteria;p__Cyanobacteria;c__4C0d-2;o__YS2	0	0	0	1.67777e-05	0	0	0	0	0	0	0	0	0	0	0	0	0	0	0	0	0	0	0	0	0	0	0	0	0	0	0	0	0	0	0	0	0	0	0	0	0	0	0	0
k__Bacteria;p__Cyanobacteria;c__Chloroplast;o__Chlorophyta	0	0	5.0333e-05	3.35554e-05	0	0	0	0	0	0	0	0	0	0	0	0	0	5.0333e-05	0	3.35554e-05	1.67777e-05	0	0	1.67777e-05	0	0	0	0	0	0	0	0	0	0	0	0	0	0	0	0	0	0	3.35554e-05	0
k__Bacteria;p__Cyanobacteria;c__Chloroplast;o__Euglenozoa	0	0	0	0	0	0	0	0	0	0	0	0	0	0	0	0	0	0	0	0	0	0	0	0	0	0	0	0	0	0	0	0	0	0	0	0	0	0	0	0	0	0	3.35554e-05	0
k__Bacteria;p__Cyanobacteria;c__Chloroplast;o__Stramenopiles	0	0	3.35554e-05	1.67777e-05	0	0	0	0	0	0	0	0	0	0	0	0	0	0	0	0	0	0	0	0	0	0	0	0	0	0	0	0	0	0	0	0	0	0	0	0	0	0	0	0
k__Bacteria;p__Cyanobacteria;c__Chloroplast;o__Streptophyta	0	3.35554e-05	0	3.35554e-05	3.35554e-05	0	0	0.000134221	0	0.00572119	0	0.000318776	0	0	0	0	0	3.35554e-05	0	5.0333e-05	0	0	0	5.0333e-05	0	0	0	0	0	0	1.67777e-05	1.67777e-05	5.0333e-05	8.38884e-05	0	0	0	3.35554e-05	0	0	0	0	3.35554e-05	0
k__Bacteria;p__Cyanobacteria;c__Nostocophycideae;o__Nostocales	0	0	0	1.67777e-05	0	0	0	0	0	0	0	0	0	0	0	0	0	0	0	0	0	0	0	0	0	0	0	0	0	0	0	0	0	0	0	0	0	0	0	0	0	0	0	0
k__Bacteria;p__Firmicutes;Other;Other	0	1.67777e-05	1.67777e-05	3.35554e-05	0	0	0	0	0	0	0	1.67777e-05	0	0	0.000167777	0	0	0	0	1.67777e-05	0	0	0	1.67777e-05	1.67777e-05	0	0	1.67777e-05	0	0	0	0	0	0	0	1.67777e-05	0	0	0	0	1.67777e-05	0	0	0
k__Bacteria;p__Firmicutes;c__Bacilli;Other	0	8.38884e-05	0	8.38884e-05	0	0	1.67777e-05	0	0	3.35554e-05	0	0	1.67777e-05	3.35554e-05	0.00021811	0	0	1.67777e-05	0	1.67777e-05	0	3.35554e-05	0	0	0	0	0	3.35554e-05	1.67777e-05	0	0	0	0	0	0	5.0333e-05	0	0	6.71107e-05	0	1.67777e-05	5.0333e-05	0	8.38884e-05
k__Bacteria;p__Firmicutes;c__Bacilli;o__Bacillales	0.000268443	0.119507	0.0299146	0.0522289	1.67777e-05	0.000134221	0.000603996	0.00265087	0	0.00281865	0.000134221	0.000637552	0.000989883	0.0014261	0.0251497	0.000352331	0.000184554	0.00718085	0.00104022	0.00261732	0.00357365	0.000654329	0.000385887	0.0316259	0.000150999	0.000117444	0.000100666	0.000100666	0.00241599	0.00788551	6.71107e-05	0.000872439	0.00167777	0.000150999	0.000134221	0.00318776	0.00125833	0.000973105	0.000637552	0.000134221	0.00382531	0.0015771	0.000637552	0.0111404
k__Bacteria;p__Firmicutes;c__Bacilli;o__Gemellales	0	0.000117444	0.00050333	0.000369109	6.71107e-05	3.35554e-05	0	0.000201332	0	6.71107e-05	0	0	0	0.000469775	0	1.67777e-05	0	0.00530175	0.000268443	0.000251665	0.000167777	5.0333e-05	1.67777e-05	0.00120799	8.38884e-05	3.35554e-05	5.0333e-05	1.67777e-05	3.35554e-05	0.000469775	1.67777e-05	0	5.0333e-05	0.000100666	0	1.67777e-05	0.000117444	0.000167777	0	1.67777e-05	3.35554e-05	6.71107e-05	0.000285221	1.67777e-05
k__Bacteria;p__Firmicutes;c__Bacilli;o__Lactobacillales	0.00404342	0.0876466	0.020452	0.0241599	0.00798618	6.71107e-05	0.00161066	0.0147811	1.67777e-05	0.134691	0.000285221	0.0181199	0.00270121	0.00952972	0.0115766	1.67777e-05	0.00243276	0.0234552	0.00144288	0.00130866	0.00147644	0.0018791	0.000117444	0.0185561	0.000754996	0.000973105	0.000134221	0.00184554	0.00182877	0.00476486	0.00021811	5.0333e-05	0.00194621	0.0415248	0.000419442	0.137174	0.0034562	0.00107377	0.00823784	0.000167777	0.0060903	0.00837206	0.0124826	0.0226666
k__Bacteria;p__Firmicutes;c__Bacilli;o__Turicibacterales	0.000369109	0.000637552	3.35554e-05	0.00093955	0.000352331	8.38884e-05	1.67777e-05	0	1.67777e-05	0.000184554	0.000134221	0.000150999	1.67777e-05	0.00135899	5.0333e-05	1.67777e-05	0.00114088	0.000301998	0.000587219	0.00050333	0	0	0.000452997	0.0023321	0	0.000637552	0.000352331	0.000369109	0	0.000117444	0.000167777	0.00043622	8.38884e-05	0	5.0333e-05	0	5.0333e-05	3.35554e-05	0.00021811	0.000285221	0.000150999	0.00192943	0.000167777	6.71107e-05
k__Bacteria;p__Firmicutes;c__Clostridia;Other	0	0	0	0	0	0	0	0	0	0	0	0	0	0	0	0	0	0	0	0	0	0	0	0	0	0	0	0	0	0	0	0	0	0	1.67777e-05	0	0	0	0	0	0	0	0	0
k__Bacteria;p__Firmicutes;c__Clostridia;o__Clostridiales	0.113635	0.307535	0.686073	0.555912	0.176233	0.195796	0.173397	0.699092	0.0958509	0.753838	0.227942	0.437176	0.087613	0.563512	0.159925	0.123517	0.489791	0.325403	0.762009	0.405953	0.488902	0.265943	0.198044	0.827358	0.248075	0.213546	0.54863	0.511702	0.182759	0.900257	0.414056	0.493499	0.384628	0.175109	0.202825	0.110682	0.217472	0.19551	0.309397	0.223764	0.118031	0.211936	0.432612	0.0665906
k__Bacteria;p__Firmicutes;c__Clostridia;o__OPB54	0	0	0	5.0333e-05	0	0	0	0	0	0	0	0	0	0	0	0	0	0	0	0	0	0	0	3.35554e-05	0	0	0	0	1.67777e-05	0	0	0	5.0333e-05	0	0	0	0	0	3.35554e-05	0	0	0	0	0
k__Bacteria;p__Firmicutes;c__Erysipelotrichi;o__Erysipelotrichales	0.000335554	0.000805329	0.039394	0.000771773	0.000352331	0.00072144	6.71107e-05	0.00848951	1.67777e-05	0.0115934	0.000150999	0.00511719	0.00439575	0.00249987	0.00139255	0.00612385	0.00273476	0.00761707	0.000184554	0.000771773	0.000469775	0.000100666	5.0333e-05	0.00498297	0.00043622	1.67777e-05	0.00021811	0.000201332	0.0453501	0.00147644	0.000150999	0	0.000251665	0.00271798	0.000838884	0.000385887	0.000352331	0.000184554	1.67777e-05	0.000100666	0	0.000134221	0.00377498	0.000855662
k__Bacteria;p__Fusobacteria;c__Fusobacteriia;o__Fusobacteriales	0.546315	0.0178179	0.0112746	0.0469104	0.766958	0.745298	0.445447	0.0118786	0.307485	0.0181199	0.625254	0.27715	0.820378	0.231482	0.224871	0.34958	0.413972	0.0269617	0.156905	0.309884	0.0289583	0.138668	0.299247	0.0384712	0.585893	0.43778	0.211013	0.158767	0.277704	0.0138416	0.444776	0.0555677	0.0411389	0.688657	0.679261	0.000822106	0.738772	0.474238	0.309414	0.576716	0.3425	0.0854319	0.221314	0.266698
k__Bacteria;p__GN02;c__BD1-5;o__	0	0	0	0	0	0	0	0	0	0	0	0	0	0	0	0	1.67777e-05	0.000788551	0	0	0	0	0	0	0	0	0	0	0	0	0	0	0	0	0	0	0	0	0	0	0	0	0	0
k__Bacteria;p__Gemmatimonadetes;c__Gemm-1;o__	0	0	0	0	0	0	0	0	0	0	0	0	0	1.67777e-05	0	0	0	0	0	0	0	0	0	0	0	0	0	0	0	0	0	0	0	0	0	0	0	0	0	0	0	0	0	0
k__Bacteria;p__Gemmatimonadetes;c__Gemm-3;o__	0	0	0	0	0	0	0	0	0	0	0	0	0	0	0	0	0	0	0	0	0	0	0	0	0	0	0	0	0	0	0	1.67777e-05	0	0	0	0	0	0	0	0	0	0	0	0
k__Bacteria;p__Gemmatimonadetes;c__Gemmatimonadetes;o__	0	0	0	0	0	0	0	0	0	0	1.67777e-05	0	0	0	0	0	0	0	0	0	0	0	0	0	0	0	0	0	0	0	0	0	0	0	0	0	0	0	0	0	0	0	0	0
k__Bacteria;p__Gemmatimonadetes;c__Gemmatimonadetes;o__Ellin5290	0	0	0	0	0	0	0	0	0	0	0	0	0	0	0	0	0	0	0	0	0	0	0	0	0	0	0	0	1.67777e-05	0	0	0	0	0	0	0	0	0	0	0	0	0	0	0
k__Bacteria;p__Gemmatimonadetes;c__Gemmatimonadetes;o__Gemmatimonadales	0	0	8.38884e-05	0	0	0	0	0	0	0	0	0	0	0	0	0	0	0	0	0	0	0	5.0333e-05	0	0	0	0	0	0	0	0	0	0	0	0	0	0	0	0	0	0	0	0	0
k__Bacteria;p__OD1;c__;o__	0	0	0	0	0	0	0	0	0	0	0	0	0	0	0	0	0	0	0	0	0	0	0	0.000100666	0	0	0	0	0	0	0	0	0	0	0	0	0	0	0	0	0	0	0	0
k__Bacteria;p__Planctomycetes;c__Phycisphaerae;o__Phycisphaerales	0	0	0	0	0	0	0	0	0	5.0333e-05	0	0	0	0	0	0	0	0	0	0	0	0	0	0	0	0	0	0	0	0	0	0	0	0	0	0	0	0	0	0	0	0	0	0
k__Bacteria;p__Planctomycetes;c__Phycisphaerae;o__WD2101	0	0	0	0	0	0	0	0	0	0	0	0	0	0	0	0	0	0	0	0	1.67777e-05	0	6.71107e-05	0	0	0	0	0	0	0	0	0	3.35554e-05	0	0	0	0	0	0	0	0	0	0	0
k__Bacteria;p__Planctomycetes;c__Planctomycetia;o__Gemmatales	0	0	0	1.67777e-05	0	0	0	1.67777e-05	0	0	0	1.67777e-05	0	1.67777e-05	0	0	0	0	0	0	0.000100666	0	0	0.000100666	0	0	0	0	0	0	0	0	5.0333e-05	0	0	0	0	0	0	0	0	0	1.67777e-05	0
k__Bacteria;p__Planctomycetes;c__Planctomycetia;o__Pirellulales	0	0	0	0	0	0	0	0	0	0	0	0	0	0	0	3.35554e-05	0	0	0	0	0	0	0	0.000150999	0	0	0	0	0	0	0	1.67777e-05	0	0	0	0	0	0	0	0	0	0	0	0
k__Bacteria;p__Planctomycetes;c__Planctomycetia;o__Planctomycetales	0	0	0	0	0	0	0	0	0	0	0	0	0	0	0	0	0	0	0	0	3.35554e-05	0	0	0.000100666	0	0	0	0	0	0	0	0	0	0	0	0	0	0	0	0	0	0	0	0
k__Bacteria;p__Proteobacteria;Other;Other	0	8.38884e-05	0	1.67777e-05	0	0	0	0	0	0	1.67777e-05	0	0	0	1.67777e-05	0	1.67777e-05	0	0	0	0	0	0	0	0	0	0	0	0	0	0	0	0	0	0	0	0	3.35554e-05	0	0	0	0	0	0
k__Bacteria;p__Proteobacteria;c__Alphaproteobacteria;o__	0	0	0	0	0	0	0	0	0	0	0	0	0	0	0	0	0	0	0	1.67777e-05	0	0	3.35554e-05	0	0	0	0	0	0	0	0	0	0	0	0	0	0	0	0	0	0	0	0	0
k__Bacteria;p__Proteobacteria;c__Alphaproteobacteria;o__BD7-3	0	0	0	0	0	0	0	0	0	0	0	0	0	0	0	0	0	0	0	0	0	0	0	0	0	0	0	0	0	0	0	0	0	0	0	0	0	1.67777e-05	0	0	0	0	0	0
k__Bacteria;p__Proteobacteria;c__Alphaproteobacteria;o__Caulobacterales	0	0	0.000301998	1.67777e-05	1.67777e-05	0	1.67777e-05	0	0	0	8.38884e-05	0	0	3.35554e-05	1.67777e-05	0	0	1.67777e-05	1.67777e-05	1.67777e-05	5.0333e-05	0	0.000369109	0	0	0	0	0	3.35554e-05	0	0	8.38884e-05	3.35554e-05	0	0	0	0	0	0	0	0	0	0	0
k__Bacteria;p__Proteobacteria;c__Alphaproteobacteria;o__Ellin329	0	0	0.000100666	0	0	0	0	0	0	0	0	0	0	0	0	0	0	0	0	0	0	0	5.0333e-05	0	0	0	0	0	0	0	0	0	0	0	0	0	0	1.67777e-05	0	0	0	0	0	0
k__Bacteria;p__Proteobacteria;c__Alphaproteobacteria;o__Rhizobiales	0	0.000754996	0.00124155	0.000134221	0.000117444	6.71107e-05	1.67777e-05	0.000587219	0	0.000486553	3.35554e-05	5.0333e-05	0.000452997	0.000150999	8.38884e-05	0	0.000134221	0.000486553	0.000100666	0.000134221	0.00043622	1.67777e-05	0.000788551	0.00479842	0.000100666	3.35554e-05	3.35554e-05	0	0.000469775	0.000167777	0	8.38884e-05	0.00043622	0.000201332	1.67777e-05	1.67777e-05	0.000184554	6.71107e-05	0.000150999	1.67777e-05	0	3.35554e-05	0.000687885	6.71107e-05
k__Bacteria;p__Proteobacteria;c__Alphaproteobacteria;o__Rhodobacterales	0	0	5.0333e-05	0	0	0	0	0	0	0.000301998	0	0	3.35554e-05	1.67777e-05	0	1.67777e-05	0	1.67777e-05	0	0	0	0	0	0.000419442	5.0333e-05	0	0	0	0	0	0	5.0333e-05	3.35554e-05	0	0	0	3.35554e-05	0	0	0	0	0	5.0333e-05	0
k__Bacteria;p__Proteobacteria;c__Alphaproteobacteria;o__Rhodospirillales	0	0	0.00021811	5.0333e-05	0.000167777	0.000184554	0	0	0	0.000486553	1.67777e-05	0	3.35554e-05	5.0333e-05	0	0	0	6.71107e-05	0	0	5.0333e-05	0	0.00021811	0.000469775	0	0	3.35554e-05	0	0	0	0	0.000150999	5.0333e-05	0	0	3.35554e-05	0	0	8.38884e-05	0	0	0	0	0
k__Bacteria;p__Proteobacteria;c__Alphaproteobacteria;o__Rickettsiales	0	1.67777e-05	8.38884e-05	0	0.000385887	5.0333e-05	8.38884e-05	8.38884e-05	1.67777e-05	0.00132544	3.35554e-05	1.67777e-05	8.38884e-05	0.000134221	8.38884e-05	0	0	0	3.35554e-05	1.67777e-05	0	3.35554e-05	3.35554e-05	0	1.67777e-05	3.35554e-05	0	6.71107e-05	8.38884e-05	5.0333e-05	5.0333e-05	3.35554e-05	0	3.35554e-05	0	0.000134221	1.67777e-05	3.35554e-05	1.67777e-05	5.0333e-05	0	0	0	5.0333e-05
k__Bacteria;p__Proteobacteria;c__Alphaproteobacteria;o__Sphingomonadales	0	0.000100666	0.000285221	0.000117444	0.00050333	1.67777e-05	1.67777e-05	3.35554e-05	0	0.000268443	0	3.35554e-05	1.67777e-05	8.38884e-05	8.38884e-05	1.67777e-05	0.000117444	0.000335554	1.67777e-05	0.000100666	0.000134221	0	0.000989883	0.000301998	1.67777e-05	8.38884e-05	0.000234888	0	0	0	0	0.000352331	3.35554e-05	6.71107e-05	1.67777e-05	0	0	5.0333e-05	3.35554e-05	0	0	0	0.000419442	0
k__Bacteria;p__Proteobacteria;c__Betaproteobacteria;Other	0	0	0	0	0	0	1.67777e-05	0	0	0	0	0	0	0	1.67777e-05	0	0	6.71107e-05	0	0	0	0	0	0	0	0	0	0	0	0	0	0	0	0	0	0	0	0	0	0	0	0	0	0
k__Bacteria;p__Proteobacteria;c__Betaproteobacteria;o__Burkholderiales	6.71107e-05	0.000402664	0.00166099	0.00021811	0.000134221	0	6.71107e-05	1.67777e-05	0	0.00050333	1.67777e-05	6.71107e-05	0	8.38884e-05	0.000285221	0.000167777	0.000150999	0.0148315	1.67777e-05	0.000167777	0.000201332	5.0333e-05	0.000285221	0.000419442	3.35554e-05	1.67777e-05	3.35554e-05	0	0.000352331	0.000201332	0.00021811	0.00043622	5.0333e-05	0	0.000385887	0.00117444	3.35554e-05	8.38884e-05	0	1.67777e-05	0	6.71107e-05	0.00021811	1.67777e-05
k__Bacteria;p__Proteobacteria;c__Betaproteobacteria;o__Gallionellales	0	0	1.67777e-05	0	0	0	0	0	0	0	0	0	0	0	0	0	0	0	0	0	0	0	0	0	0	0	0	0	0	0	0	0	0	0	0	0	0	0	0	0	0	0	0	0
k__Bacteria;p__Proteobacteria;c__Betaproteobacteria;o__Neisseriales	0	6.71107e-05	0.00271798	0.000318776	1.67777e-05	0	3.35554e-05	3.35554e-05	0	0	1.67777e-05	1.67777e-05	0	5.0333e-05	0	0	3.35554e-05	0.0473131	1.67777e-05	6.71107e-05	5.0333e-05	3.35554e-05	1.67777e-05	0.000486553	0	5.0333e-05	1.67777e-05	0	1.67777e-05	0.000184554	0	0	1.67777e-05	3.35554e-05	0	1.67777e-05	0	0.000100666	0	0	3.35554e-05	1.67777e-05	0.000117444	3.35554e-05
k__Bacteria;p__Proteobacteria;c__Betaproteobacteria;o__SC-I-84	0	0	0	0	0	0	0	0	0	0	0	0	0	0	0	0	0	0	0	0	6.71107e-05	0	0	0	0	0	0	0	0	0	0	0	0	0	0	0	0	0	0	0	0	0	0	0
k__Bacteria;p__Proteobacteria;c__Deltaproteobacteria;o__Bdellovibrionales	0	0	0	0	0	0	0	0	0	0	0	0	0	0	0	0	0	0	0	0	0	0	1.67777e-05	0	0	0	0	0	0	0	0	3.35554e-05	0	0	0	0	0	0	0	0	0	0	0	0
k__Bacteria;p__Proteobacteria;c__Deltaproteobacteria;o__Desulfovibrionales	1.67777e-05	0	5.0333e-05	1.67777e-05	0	0	0	0	3.35554e-05	1.67777e-05	0.00102344	0.000570441	0	0.000100666	1.67777e-05	0.00313743	8.38884e-05	0	0	0.000150999	0.000838884	0	0	0	0.000117444	0	0	0.00226499	0	1.67777e-05	0	0	0	3.35554e-05	0.000385887	0	0	3.35554e-05	0	1.67777e-05	0.000167777	5.0333e-05	0.000419442	5.0333e-05
k__Bacteria;p__Proteobacteria;c__Deltaproteobacteria;o__Desulfuromonadales	0	1.67777e-05	0	0	0	0	0	0	0	5.0333e-05	0	0	0	0	0	0	0	0	0	0	0	0	0	3.35554e-05	0	0	0	0	0	0	0	0	0	0	0	0	0	0	0	0	0	0	3.35554e-05	0
k__Bacteria;p__Proteobacteria;c__Deltaproteobacteria;o__MIZ46	0	0	0	3.35554e-05	0	0	0	0	0	6.71107e-05	0	0	0	0	0	0	0	0	0	0	0	0	0	0	0	0	0	0	0	0	0	0	0	0	0	0	0	0	0	0	0	0	0	0
k__Bacteria;p__Proteobacteria;c__Deltaproteobacteria;o__Myxococcales	0	0	0	1.67777e-05	0	0	0	0	0	0.000150999	0	0	0	0	1.67777e-05	0	0	0	0	0	5.0333e-05	0	1.67777e-05	0	0	0	0	0	0	0	0	0	0	0	0	0	0	1.67777e-05	0	0	0	0	0	0
k__Bacteria;p__Proteobacteria;c__Deltaproteobacteria;o__Syntrophobacterales	0	0	0	0	0	0	0	0	0	0	0	0	1.67777e-05	0	0	0	0	1.67777e-05	0	0	0	0	0	0.000134221	0	0	0	0	0	0	0	0	0	0	0	0	0	0	0	0	0	0	0	0
k__Bacteria;p__Proteobacteria;c__Epsilonproteobacteria;o__Campylobacterales	0.00189588	0.00350653	0.00223143	0.00100666	6.71107e-05	5.0333e-05	0.00447964	0.00174488	0.0018791	0.000570441	0.00150999	0.000452997	0.000855662	0.000486553	0.00268443	0.0012751	0.000352331	0.0024831	0.00867406	0.00568763	0.000973105	0.00162743	0.00572119	0.00176166	0.00226499	5.0333e-05	0.000184554	0.000150999	0.00565408	0.00290254	0.0185897	0.00674463	0.000251665	0.00109055	0.00184554	1.67777e-05	3.35554e-05	0.00197977	0.000318776	0.00129188	0.0039092	0.000134221	0.000637552	0.00109055
k__Bacteria;p__Proteobacteria;c__Gammaproteobacteria;Other	1.67777e-05	0.000134221	1.67777e-05	1.67777e-05	5.0333e-05	0.000234888	0.000805329	0	0.000285221	0	0.000234888	5.0333e-05	0.000167777	0	0.000687885	0.00140933	0	0	0.000117444	0.000285221	0	0.00169455	0.00050333	0	0.000201332	0.000637552	0	0.000553663	0.000687885	0	0.000301998	5.0333e-05	1.67777e-05	0	0.00104022	0.0075164	8.38884e-05	0.000603996	3.35554e-05	0.00255021	0.00117444	0.000637552	0	0.000452997
k__Bacteria;p__Proteobacteria;c__Gammaproteobacteria;o__Aeromonadales	0	0.000536886	0.000570441	5.0333e-05	0.000100666	0	0.00177843	1.67777e-05	0.0011241	0	0.000150999	1.67777e-05	8.38884e-05	8.38884e-05	0.00105699	0	0	8.38884e-05	0.000100666	0.00229854	0.000738218	0.00694596	0.00765062	5.0333e-05	0.000536886	0.00271798	0.000285221	0.00280187	0.00318776	0	0.00129188	0.00107377	0.000134221	8.38884e-05	0.000486553	6.71107e-05	1.67777e-05	0.00338909	0.00132544	0.00201332	0.00206365	0.00545275	0.000201332	8.38884e-05
k__Bacteria;p__Proteobacteria;c__Gammaproteobacteria;o__Alteromonadales	0	5.0333e-05	0	0	0	0	0.000150999	0	0	0	0	0	0	0	0	0	0	0	0	0	0	0	0	0	0	0	1.67777e-05	0	0	0	0	6.71107e-05	0	0	1.67777e-05	0	0	0	0	0	0	0	0	1.67777e-05
k__Bacteria;p__Proteobacteria;c__Gammaproteobacteria;o__Cardiobacteriales	0	0	0	1.67777e-05	0	0	0	0	0	0	0	0	0	0	0	0	0	0.00276832	3.35554e-05	0	1.67777e-05	0	0	0	0	0	0	0	0	6.71107e-05	0	0	0	0	0	0	0	3.35554e-05	1.67777e-05	0	0	0	0	0
k__Bacteria;p__Proteobacteria;c__Gammaproteobacteria;o__Enterobacteriales	0.281731	0.408788	0.0759358	0.257739	0.0408536	0.0513733	0.229049	0.102495	0.323071	0.0359546	0.130564	0.0376994	0.0579501	0.0156032	0.144036	0.139842	0.0691744	0.229418	0.06498	0.245944	0.264081	0.489438	0.459759	0.0376827	0.109005	0.327752	0.222136	0.297821	0.42768	0.0129356	0.0714058	0.432982	0.141402	0.0266262	0.0337399	0.300589	0.0225995	0.30074	0.272419	0.181149	0.139523	0.465732	0.173599	0.0188246
k__Bacteria;p__Proteobacteria;c__Gammaproteobacteria;o__Legionellales	0	0	6.71107e-05	0	0	0	0	0.000100666	0	0.000587219	0	1.67777e-05	0	1.67777e-05	0	0	1.67777e-05	3.35554e-05	0	1.67777e-05	1.67777e-05	0	0	0.00072144	0	0	5.0333e-05	0	0	0	0	1.67777e-05	6.71107e-05	5.0333e-05	0	0	0	0	0	0	0	0	0.000167777	0
k__Bacteria;p__Proteobacteria;c__Gammaproteobacteria;o__Pasteurellales	0	8.38884e-05	0.0030032	6.71107e-05	3.35554e-05	0	0	0.000201332	0	0.000402664	3.35554e-05	0.00093955	0.000100666	0.0479003	0	5.0333e-05	8.38884e-05	0.0177843	1.67777e-05	6.71107e-05	0.011241	0.000134221	5.0333e-05	0.000352331	0.00276832	0.000100666	0.000150999	8.38884e-05	0.000452997	0.00201332	1.67777e-05	1.67777e-05	0.0155194	0.000100666	0	1.67777e-05	0	0.000100666	0	1.67777e-05	0	3.35554e-05	0.00414409	0
k__Bacteria;p__Proteobacteria;c__Gammaproteobacteria;o__Pseudomonadales	0.0154858	0.00333876	0.0461386	0.0190762	0.000268443	6.71107e-05	0.00619096	0.00043622	8.38884e-05	0.0011241	0.000117444	0.00159388	1.67777e-05	0.000419442	0.00043622	0.00617419	0.000117444	0.0135899	0.000117444	0.00783518	0.0430515	0.0732346	0.000352331	0.00182877	0.00134221	0.000150999	0.00253343	0.000301998	0.00322131	0.0143785	3.35554e-05	0.000520108	0.00275154	0.000335554	0.00216432	0.202641	0.00244954	0.000838884	0.00134221	1.67777e-05	0.00150999	0.20249	0.0274315	0.476956
k__Bacteria;p__Proteobacteria;c__Gammaproteobacteria;o__Vibrionales	0	0	0	0	0	0	0	0	0	0	0	0	0	0	0	0	0	0	0	0	0	1.67777e-05	0	0	0	0	0	0	3.35554e-05	0	0	0	0	0	0	3.35554e-05	0	0	0	0	0	0	0	0
k__Bacteria;p__Proteobacteria;c__Gammaproteobacteria;o__Xanthomonadales	8.38884e-05	8.38884e-05	0.00941228	5.0333e-05	0.000167777	8.38884e-05	1.67777e-05	0.00021811	1.67777e-05	0.00162743	1.67777e-05	0.000469775	8.38884e-05	0.000117444	1.67777e-05	1.67777e-05	0	0.00434542	0	0.000100666	0.000100666	0	1.67777e-05	0.0012751	0.000150999	1.67777e-05	0.000100666	0	0.000822106	5.0333e-05	0	0.000150999	0.00021811	0.000167777	5.0333e-05	0.20962	3.35554e-05	0	3.35554e-05	0	0	1.67777e-05	0.00449642	0
k__Bacteria;p__SR1;c__;o__	0	0	0	1.67777e-05	0	0	0	0	0	8.38884e-05	0	0	0	0	0	0	0	0.00043622	0	0	0	0	0	0	0	0	0	0	0	0	0	0	0	0	0	0	0	0	0	0	0	0	0	0
k__Bacteria;p__Spirochaetes;c__Spirochaetes;o__Spirochaetales	0	0	0.000100666	0	0	0	0	0	0	0	0	0	0	0	0	0	0	0.000285221	0	0	0	0	0	0	0	0	0	0	0	0	0	0	0	3.35554e-05	0	0	0	0	0	0	0	0	5.0333e-05	0
k__Bacteria;p__Spirochaetes;c__Spirochaetes;o__[Borreliales]	0	0	0	0	0	0	0	0	0	0	0	0	0	0	0	0	0	1.67777e-05	0	0	0	0	0	0	0	0	0	0	0	0	0	0	0	0	0	0	0	0	0	0	0	0	0	0
k__Bacteria;p__Spirochaetes;c__[Brevinematae];o__[Brevinematales]	0	3.35554e-05	0	0	0	0	0	0	0	0	3.35554e-05	0	0	3.35554e-05	0	0	0	6.71107e-05	0	0	0	0	0	1.67777e-05	0	0	0	0	0	0	0	0	0	0	0	0	0	0	0	0	0	1.67777e-05	0	0
k__Bacteria;p__Synergistetes;c__Synergistia;o__Synergistales	0	0	5.0333e-05	0	0	0	0	0	0	0	0	0	0	0	0	0	0	1.67777e-05	0	0	0	0	0	0	0	0	0	0	0	0	0	0	0	0	0	0	0	0	0	0	0	0	0	0
k__Bacteria;p__TM6;c__SJA-4;Other	0	0	0	0	0	0	0	0	0	0	0	0	0	0	0	0	0	0	0	0	0	0	0	5.0333e-05	0	0	0	0	0	0	0	0	0	0	0	0	0	0	0	0	0	0	0	0
k__Bacteria;p__TM6;c__SJA-4;o__	0	0	0	0	0	0	0	0	0	1.67777e-05	0	0	0	0	0	0	0	0	0	0	0	0	0	0.000301998	0	0	0	0	0	0	0	0	0	1.67777e-05	0	0	0	0	0	0	0	0	0	0
k__Bacteria;p__TM7;c__SC3;o__	0	0	1.67777e-05	0	0	0	0	0	0	0	0	0	0	0	0	1.67777e-05	0	0	0	0	0	0	0	0	0	0	0	0	0	0	0	0	0	0	0	0	0	0	0	0	0	0	0	0
k__Bacteria;p__TM7;c__TM7-1;o__	0	0	3.35554e-05	0	0	0	0	0	0	6.71107e-05	0	0	0	0	0	0	0	0	0	1.67777e-05	0	0	0	0.000452997	0	0	0	0	0	0	0	0	0	1.67777e-05	0	0	0	0	0	0	0	0	0	0
k__Bacteria;p__TM7;c__TM7-3;o__	6.71107e-05	0	3.35554e-05	1.67777e-05	1.67777e-05	3.35554e-05	0	8.38884e-05	0	0.00021811	0	0	1.67777e-05	0.000150999	0	1.67777e-05	0	3.35554e-05	0	5.0333e-05	1.67777e-05	0	0	0.000452997	0	0	0	0	0	1.67777e-05	0	6.71107e-05	1.67777e-05	0	5.0333e-05	0	0	1.67777e-05	0	0	0	1.67777e-05	3.35554e-05	3.35554e-05
k__Bacteria;p__TM7;c__TM7-3;o__CW040	1.67777e-05	0	1.67777e-05	0	0	0	0	0	0	0	0	0	0	0	0	1.67777e-05	5.0333e-05	0.000318776	0	0	0	0	0	0	0	0	0	0	0	3.35554e-05	0	8.38884e-05	3.35554e-05	0	0	0	0	0	0	0	0	0	1.67777e-05	0
k__Bacteria;p__TM7;c__TM7-3;o__EW055	0	0	0	6.71107e-05	0	0	0	0	0	0	0	0	0.000134221	0	0	0	0	0	0	0	0	0	0	0.000117444	0	0	0	0	0	0	0	0	0	0	0	0	0	0	0	0	0	0	5.0333e-05	0
k__Bacteria;p__Tenericutes;c__CK-1C4-19;o__	0	0	6.71107e-05	0	0	0	0	0	0	0	0	0	0	0	0	0	0	0	0	0	0	0	0	0	0	0	0	0	0	0	0	0	0	0	0	0	0	0	0	0	0	0	0	0
k__Bacteria;p__Tenericutes;c__Mollicutes;o__	0.0179689	0.0210224	0.0239417	0.000117444	0.000268443	0.00224821	0.000100666	0.0696945	0.00135899	0.0123316	0	0.0381021	1.67777e-05	0.0837374	0.00191266	0	0.00468097	0.223613	0	5.0333e-05	0.0796436	0	0.000268443	0.00656007	0.0159052	0	0.00654329	0.00619096	3.35554e-05	0.00729829	0	1.67777e-05	0.22269	0.0408536	0	0.00100666	0	1.67777e-05	0.000419442	0.000452997	6.71107e-05	0	0.0738889	0.000268443
k__Bacteria;p__Tenericutes;c__Mollicutes;o__Mycoplasmatales	0.000201332	1.67777e-05	0.00317098	1.67777e-05	0.000989883	0	1.67777e-05	0	6.71107e-05	0	0.000738218	0	3.35554e-05	0.000134221	0	0	0.000117444	0.00526819	0	6.71107e-05	0.00377498	1.67777e-05	1.67777e-05	0.000452997	6.71107e-05	0	0.000184554	0.00219788	1.67777e-05	0.00758351	1.67777e-05	0	0.000268443	0.000117444	0.000201332	0.000469775	6.71107e-05	1.67777e-05	0	1.67777e-05	1.67777e-05	0.00021811	0.00684529	0
k__Bacteria;p__Tenericutes;c__Mollicutes;o__RF39	0	0	0	0	0	0	0	5.0333e-05	0	5.0333e-05	0	0	0	0	0	0	0	0	0	0	0	0	0	0	0	0	0	0	0	0	0	0	0	0	0	0	0	0	0	0	0	0	0	0
k__Bacteria;p__Tenericutes;c__Mollicutes;o__RsaHF231	0	0	8.38884e-05	5.0333e-05	0	0	0	0	0	0	0	0	1.67777e-05	0	0	0	0	0	0	0	0	0	0	0	0	0	0	0	1.67777e-05	0	0	0	0	0	0	0	0	0	0	0	0	0	0	0
k__Bacteria;p__Verrucomicrobia;c__Verrucomicrobiae;o__Verrucomicrobiales	0	3.35554e-05	0	0	0	0	0	0	0	0.0014261	0	0	0	0	0	0	0	0	0	0	0	0	0	0.000352331	0	0	0	0	0	0	0	0	0	0	0	0	0	0	3.35554e-05	0	0	0	0	0
k__Bacteria;p__Verrucomicrobia;c__[Methylacidiphilae];o__Methylacidiphilales	0	0	0	0	0	0	0	0	0	0	0	0	0	0	0	0	0	0.000201332	0	0	0	0	3.35554e-05	0	0	0	0	0	0	0	0	0	0	0	0	0	0	0	0	0	0	0	0	0
k__Bacteria;p__Verrucomicrobia;c__[Pedosphaerae];o__[Pedosphaerales]	0	0	0	0	0	1.67777e-05	0	0	0	0	0	0	0	0	0	0	0	0	0	0	0	0	3.35554e-05	0	0	0	0	0	0	0	0	0	0	0	0	0	0	0	0	0	0	0	0	0
k__Bacteria;p__Verrucomicrobia;c__[Spartobacteria];o__[Chthoniobacterales]	0	0	3.35554e-05	0	0	1.67777e-05	0	0	0	0	0	0	0	3.35554e-05	0	0	0	0	0	0	5.0333e-05	0	6.71107e-05	0.00149321	0	0	1.67777e-05	0	1.67777e-05	0	0	0	1.67777e-05	3.35554e-05	0	0	1.67777e-05	0	0	0	0	0	5.0333e-05	0
k__Bacteria;p__WPS-2;c__;o__	0	0	0	0	0	1.67777e-05	0	0	0	0	0	0	0	0	0	0	0	0	0	1.67777e-05	0	0	1.67777e-05	1.67777e-05	0	0	0	0	0	0	0	0	0	0	0	0	0	0	0	0	0	0	0	0
k__Bacteria;p__WS6;c__;o__	0	0	0	0	0	0	0	0	0	0	0	0	0	0	0	0	0	0	0	0	0	0	0	0	0	0	0	0	0	0	0	0	3.35554e-05	0	0	0	0	0	0	0	0	0	0	0
k__Bacteria;p__[Thermi];c__Deinococci;o__Deinococcales	0	0	0	0	3.35554e-05	0	0	0	0	0.000637552	0	0	0	0	0	0	0	1.67777e-05	0	3.35554e-05	0.00021811	0	0	0	0	0	0.000335554	0	0	5.0333e-05	0	1.67777e-05	0.00105699	0	0	0	0	0	0	0	0	0	0.00214754	1.67777e-05

## Sheet: Family
Taxonomic features (ASVs)	Ak220917-16s.assembled.fastq	Zo310816-16S.assembled.fastq	Ra021116-16S.assembled.fastq	Mo310816-16S.assembled.fastq	Mo200916-16S.assembled.fastq	Nu150916-16S.assembled.fastq	As300816-16S.assembled.fastq	Ak011116-16S.assembled.fastq	Fr260816-16S.assembled.fastq	Nu011116-16S.assembled.fastq	Ar140616-16S.assembled.fastq	Ma011116-16S.assembled.fastq	As061016-16S.assembled.fastq	Fra271016-16S.assembled.fastq	Ma310816-16S.assembled.fastq	Qu220617-16S.assembled.fastq	Nu210917-16S.assembled.fastq	Ma200917-16S.assembled.fastq	Zo230516-16S.assembled.fastq	Ro180616-16S.assembled.fastq	Ga210917-16S.assembled.fastq	As140616-16S.assembled.fastq	Ak260816-16S.assembled.fastq	Ru200917-16S.assembled.fastq	Ma150916-16S.assembled.fastq	Zo140616-16S.assembled.fastq	To210917-16S.assembled.fastq	Nu250516-16S.assembled.fastq	Ak180616-16S.assembled.fastq	Qu230917-16S.assembled.fastq	Fr180616-16S.assembled.fastq	Mo260516-16S.assembled.fastq	Am200917-16S.assembled.fastq	Fr200916-16S.assembled.fastq	Ma180616-16S.assembled.fastq	Zo251016-16S.assembled.fastq	Ro220916-16S.assembled.fastq	Ra180616-16S.assembled.fastq	Ar230816-16S.assembled.fastq	Nu180616-16S.assembled.fastq	Nu260816-16S.assembled.fastq	Ar021116-16S.assembled.fastq	On210917-16S.assembled.fastq	Fra230816-16S.assembled.fastq
Unassigned;Other;Other;Other;Other	0.00872439	0.0186568	0.00384209	0.0102679	0.00276832	0.00236565	0.0309213	0.0104525	0.0453836	0.000620774	0.0104525	0.1537	0.00332198	0.0266262	0.0679496	0.0236901	0.00204688	0.00162743	0.00110733	0.00998272	0.0644766	0.0177843	0.0130363	0.00102344	0.0312904	0.0149657	0.00572119	0.0133215	0.0239921	0.00919417	0.0177676	0.00493264	0.181987	0.00508364	0.021962	0.0227673	0.00973105	0.0123819	0.0113753	0.0106706	0.0448467	0.0139758	0.0264248	0.0324648
k__Archaea;p__Crenarchaeota;c__MCG;o__pGrfC26;f__	3.35554e-05	0	0	0	0	0	0	0	0	0	0	0	0	0	0	0	1.67777e-05	0	0	0	0	0	0	0	0	0	0	0	0	0	0	0	0	0	0	0	0	0	0	0	0	0	0	0
k__Archaea;p__Crenarchaeota;c__Thaumarchaeota;o__Cenarchaeales;f__Cenarchaeaceae	0	0	0	0	0	0	0	0	0	0	0	0	0	0	0	0	0	1.67777e-05	0	0	1.67777e-05	0	0	1.67777e-05	0	0	1.67777e-05	0	0	0	0	0	0	0	0	0	0	0	0	0	0	0	1.67777e-05	0
k__Archaea;p__Euryarchaeota;c__Thermoplasmata;o__E2;f__	0	0	0	0	0	0	0	0	0	0	0	0	0	0	0	0	0	0	0	0	0	0	0	0	0	0	1.67777e-05	0	0	0	0	0	0	0	0	0	0	0	0	0	0	0	0	0
k__Archaea;p__Euryarchaeota;c__Thermoplasmata;o__E2;f__DHVEG-1	1.67777e-05	0	0	0	0	0	0	0	0	0	0	0	0	0	0	0	3.35554e-05	1.67777e-05	0	0	5.0333e-05	0	0	5.0333e-05	0	0	1.67777e-05	0	0	3.35554e-05	0	0	0	0	0	0	0	0	0	0	0	0	5.0333e-05	0
k__Bacteria;Other;Other;Other;Other	0	0.000184554	0	5.0333e-05	3.35554e-05	0	0.000201332	1.67777e-05	0.000134221	0	0.000318776	5.0333e-05	0.00043622	5.0333e-05	0.000134221	0	0	0	0	0	0	0.000201332	1.67777e-05	0	3.35554e-05	6.71107e-05	5.0333e-05	5.0333e-05	0.000100666	0	8.38884e-05	0	0	0	0.000117444	0	0.000234888	5.0333e-05	0	8.38884e-05	8.38884e-05	0	0	3.35554e-05
k__Bacteria;p__;c__;o__;f__	0	1.67777e-05	0	0	0	0	0	0	0	0	0	0	0	0	0	0	0	0	0	0	0	0	0	0	0	0	0	0	0	0	0	0	0	0	0	0	0	0	0	0	0	0	0	0
k__Bacteria;p__AD3;c__JG37-AG-4;o__;f__	0	0	0	0	0	0	0	0	0	0	0	0	0	1.67777e-05	0	0	0	0	0	0	0	0	0	0	0	0	0	0	0	0	0	0	0	0	0	0	0	0	0	0	0	0	0	0
k__Bacteria;p__Acidobacteria;c__Acidobacteria-6;o__iii1-15;f__	0	0	5.0333e-05	0	0	3.35554e-05	0	0	0	0	0	0	0	0	0	0	0	0	0	0	6.71107e-05	0	0	0	0	0	0	0	0	0	0	0	0	0	0	0	0	0	0	0	0	0	0	0
k__Bacteria;p__Acidobacteria;c__Acidobacteriia;o__Acidobacteriales;f__Acidobacteriaceae	0	0	0.000486553	0	0	3.35554e-05	0	0	0	0	3.35554e-05	0	1.67777e-05	0	1.67777e-05	0	0	0	0	0	1.67777e-05	0	0.00021811	0.000134221	0	0	0	0	0	0	0	0	0	0	0	0	0	0	0	0	0	0	0	0
k__Bacteria;p__Acidobacteria;c__Acidobacteriia;o__Acidobacteriales;f__Koribacteraceae	0	0	5.0333e-05	0	0	0	0	0	0	0	0	0	0	0	0	0	0	0	0	0	0	0	0	0	0	0	0	0	0	0	0	0	0	0	0	0	0	0	0	0	0	0	0	0
k__Bacteria;p__Acidobacteria;c__DA052;o__Ellin6513;f__	0	0	0	0	0	1.67777e-05	0	0	0	0	0	0	0	0	0	0	0	0	0	0	0	0	0	0	0	0	0	0	0	0	0	0	1.67777e-05	0	0	0	0	0	0	0	0	0	0	0
k__Bacteria;p__Acidobacteria;c__Solibacteres;o__Solibacterales;f__Solibacteraceae	0	0	0	0	0	0	0	0	0	0	0	0	0	0	0	0	0	0	0	0	1.67777e-05	0	0	0	0	0	0	0	0	0	0	0	0	0	0	0	0	0	0	0	0	0	0	0
k__Bacteria;p__Acidobacteria;c__Sva0725;o__Sva0725;f__	0	0	0	0	0	0	0	0	0	0	0	0	0	0	0	1.67777e-05	0	0	0	0	0	0	0	0	0	0	0	0	0	0	0	0	0	0	0	0	0	0	0	0	0	0	0	0
k__Bacteria;p__Actinobacteria;c__Acidimicrobiia;o__Acidimicrobiales;f__	0	0	3.35554e-05	0	0	1.67777e-05	0	0.00021811	0	0	0	0	0	0	0	0	0	0	0	0	0	0	0	0	0	0	0	0	1.67777e-05	0	0	0	3.35554e-05	0	0	0	0	0	0	0	0	0	0	0
k__Bacteria;p__Actinobacteria;c__Acidimicrobiia;o__Acidimicrobiales;f__AKIW874	0	0	0	0	0	0	0	5.0333e-05	0	0	0	0	0	0	0	0	0	0	0	0	0	0	0	0	0	0	0	0	0	0	0	0	0	0	0	0	0	0	0	0	0	0	0	0
k__Bacteria;p__Actinobacteria;c__Acidimicrobiia;o__Acidimicrobiales;f__C111	0	0	0	0	0	0	0	0.000117444	0	0	0	0	0	1.67777e-05	0	0	0	0	0	0	0	0	1.67777e-05	0	0	0	0	0	0	0	0	0	0	1.67777e-05	0	0	1.67777e-05	0	0	0	0	0	0	0
k__Bacteria;p__Actinobacteria;c__Acidimicrobiia;o__Acidimicrobiales;f__EB1017	0	0	0	0	0	0	0	6.71107e-05	0	0	0	0	0	0	0	0	0	0	0	0	0	0	0	5.0333e-05	0	0	1.67777e-05	0	0	0	0	0	1.67777e-05	0	0	0	1.67777e-05	0	0	0	0	0	0	0
k__Bacteria;p__Actinobacteria;c__Acidimicrobiia;o__Acidimicrobiales;f__Microthrixaceae	0	0	0	0	0	0	0	8.38884e-05	0	0	0	0	0	0	0	0	0	0	0	0	0	0	0	0	0	0	0	0	0	0	0	0	0	0	0	0	0	0	0	0	0	0	0	0
k__Bacteria;p__Actinobacteria;c__Actinobacteria;o__Actinomycetales;Other	0	0	0	0	0	0	0	3.35554e-05	0	0	0	0	0	3.35554e-05	0	0	0	0	0	5.0333e-05	0	0	0	3.35554e-05	0	0	0	0	1.67777e-05	0	3.35554e-05	0	3.35554e-05	3.35554e-05	0	0	1.67777e-05	0	1.67777e-05	0	0	0	6.71107e-05	0
k__Bacteria;p__Actinobacteria;c__Actinobacteria;o__Actinomycetales;f__	0	3.35554e-05	5.0333e-05	0	1.67777e-05	0.000100666	0	0	0	0	0	0	0	1.67777e-05	0	0	0	0	0	1.67777e-05	0	0	8.38884e-05	1.67777e-05	0	0	0	0	0	0	0	0	1.67777e-05	0	0	0	0	0	0	1.67777e-05	0	0	5.0333e-05	0
k__Bacteria;p__Actinobacteria;c__Actinobacteria;o__Actinomycetales;f__Actinomycetaceae	0.000452997	0.00119122	0.00219788	0.00176166	0	0.000285221	0.000201332	0.000184554	8.38884e-05	0.000872439	8.38884e-05	0.00192943	0.000285221	0.00246632	0.000285221	0.000654329	0.000285221	0.00498297	0.00119122	0.000251665	0.00226499	0.000520108	0.000889217	0.000335554	0.00021811	6.71107e-05	0.000234888	0.000134221	0.0012751	0.000754996	0.000117444	0.000117444	0.00050333	0.00228176	0.000553663	5.0333e-05	0.000167777	0.00122477	0.000117444	1.67777e-05	0.000469775	5.0333e-05	0.000285221	0.000234888
k__Bacteria;p__Actinobacteria;c__Actinobacteria;o__Actinomycetales;f__Brevibacteriaceae	0	0.000117444	0	0.000268443	0	0	3.35554e-05	0	0	0	0	0	0	0	0	0	0	1.67777e-05	0	1.67777e-05	1.67777e-05	1.67777e-05	0	0	0	1.67777e-05	0	0	3.35554e-05	0	1.67777e-05	1.67777e-05	3.35554e-05	0	0	0	1.67777e-05	0	1.67777e-05	0	0	0	3.35554e-05	3.35554e-05
k__Bacteria;p__Actinobacteria;c__Actinobacteria;o__Actinomycetales;f__Cellulomonadaceae	0	0.00140933	0	5.0333e-05	0	0	1.67777e-05	0.000285221	0	0	0	0	0	0	0	0	0	0	0	3.35554e-05	0	1.67777e-05	1.67777e-05	0	1.67777e-05	0	0	0	0	0	0	0.000100666	1.67777e-05	0	0	0	1.67777e-05	0	0	0	0	0	0	0
k__Bacteria;p__Actinobacteria;c__Actinobacteria;o__Actinomycetales;f__Corynebacteriaceae	3.35554e-05	0.000301998	0.00223143	0.000234888	3.35554e-05	3.35554e-05	0.000100666	0.000117444	0	0.000687885	0	0.000369109	5.0333e-05	0.00367431	5.0333e-05	0	0.000184554	0.00114088	0.000167777	0.00182877	6.71107e-05	1.67777e-05	0	0.00397631	5.0333e-05	5.0333e-05	0	0	0	0.000134221	1.67777e-05	1.67777e-05	3.35554e-05	0.000201332	1.67777e-05	3.35554e-05	0.00137577	0.00021811	8.38884e-05	0	5.0333e-05	1.67777e-05	6.71107e-05	0.000100666
k__Bacteria;p__Actinobacteria;c__Actinobacteria;o__Actinomycetales;f__Dermabacteraceae	0	1.67777e-05	0	1.67777e-05	0	0	0.000167777	0	0	0	0	0	0	0	0	0	0	3.35554e-05	0	0.000100666	6.71107e-05	3.35554e-05	0	0.000452997	0	0	1.67777e-05	0	1.67777e-05	0	0	8.38884e-05	6.71107e-05	5.0333e-05	0	0	0	3.35554e-05	1.67777e-05	0	0	0	0.000117444	3.35554e-05
k__Bacteria;p__Actinobacteria;c__Actinobacteria;o__Actinomycetales;f__Dermacoccaceae	0	0	0.00149321	1.67777e-05	0	0	1.67777e-05	0	0	0	0	0	0	0.000452997	0	0	0	1.67777e-05	0	6.71107e-05	6.71107e-05	1.67777e-05	0	0.000100666	0	0	0	1.67777e-05	0	0	0	0	8.38884e-05	0	0	0	0	0	0	0	0	5.0333e-05	6.71107e-05	1.67777e-05
k__Bacteria;p__Actinobacteria;c__Actinobacteria;o__Actinomycetales;f__Dermatophilaceae	0	0	0	0	0	0	0	0	0	0	0	0	0	3.35554e-05	0	0	0	0	0	6.71107e-05	0	0	0	0	0	0	0	1.67777e-05	0	0	0	0	0	0	0	0	0	0	0	0	0	0	0	1.67777e-05
k__Bacteria;p__Actinobacteria;c__Actinobacteria;o__Actinomycetales;f__Dietziaceae	0	0	6.71107e-05	1.67777e-05	0	0	0.000117444	0	0	0	0	0	0.000117444	1.67777e-05	0	1.67777e-05	0	1.67777e-05	1.67777e-05	0	1.67777e-05	1.67777e-05	0	0	0	0	1.67777e-05	0	3.35554e-05	0	0	0	3.35554e-05	0	0	0	5.0333e-05	0	1.67777e-05	0	0	0	0	8.38884e-05
k__Bacteria;p__Actinobacteria;c__Actinobacteria;o__Actinomycetales;f__Frankiaceae	0	0	1.67777e-05	0	0	0	0	1.67777e-05	0	0	0	0	0	1.67777e-05	0	0	0	1.67777e-05	0	0	0	0	0.000100666	0	0	0	1.67777e-05	0	8.38884e-05	0	0	3.35554e-05	0	0	0	0	1.67777e-05	0	0	0	0	0	0	0
k__Bacteria;p__Actinobacteria;c__Actinobacteria;o__Actinomycetales;f__Geodermatophilaceae	0	0	0	0	5.0333e-05	0	1.67777e-05	6.71107e-05	0	0	0	0	0	1.67777e-05	0	0	0	0	0	0	0	0	1.67777e-05	0	0	0	0	0	0	0	0	0	0	0	0	0	0	0	1.67777e-05	0	0	0	0	0
k__Bacteria;p__Actinobacteria;c__Actinobacteria;o__Actinomycetales;f__Gordoniaceae	0	0	0	3.35554e-05	0	0	0	0	0	0	0	0	0	0	0	0	0	0	0	0	0	0	0	0	0	0	0	0	0	0	1.67777e-05	0	0	0	0	0	0	0	0	0	0	0	0	0
k__Bacteria;p__Actinobacteria;c__Actinobacteria;o__Actinomycetales;f__Intrasporangiaceae	0	0	0.000385887	5.0333e-05	6.71107e-05	0	3.35554e-05	0	0	0.000352331	0	1.67777e-05	0	1.67777e-05	1.67777e-05	0	0	0.000117444	0	0.000150999	0.000134221	0	0	0.00110733	0	0	0	1.67777e-05	0	5.0333e-05	0	3.35554e-05	0.000100666	5.0333e-05	0	1.67777e-05	0	0	1.67777e-05	0	0	5.0333e-05	0.000134221	1.67777e-05
k__Bacteria;p__Actinobacteria;c__Actinobacteria;o__Actinomycetales;f__Kineosporiaceae	0	0	0	0	0	0	0	1.67777e-05	0	0	0	0	0	1.67777e-05	1.67777e-05	0	0	1.67777e-05	0	0	0	0	0	0	0	0	0	0	0	0	0	0	0	0	0	0	1.67777e-05	0	0	0	1.67777e-05	0	0	0
k__Bacteria;p__Actinobacteria;c__Actinobacteria;o__Actinomycetales;f__Microbacteriaceae	6.71107e-05	0.00124155	0.0100163	0.000872439	0.000134221	0.000100666	3.35554e-05	0.000134221	0	0.000285221	1.67777e-05	0.000134221	0.0180024	8.38884e-05	3.35554e-05	0.000117444	8.38884e-05	0.00021811	0	0.000201332	6.71107e-05	0.000134221	0.000117444	0.00192943	8.38884e-05	1.67777e-05	0.000117444	1.67777e-05	0.00206365	8.38884e-05	5.0333e-05	1.67777e-05	3.35554e-05	0.000402664	5.0333e-05	0.000201332	0.000754996	0.000150999	3.35554e-05	1.67777e-05	3.35554e-05	1.67777e-05	0.00169455	0.000167777
k__Bacteria;p__Actinobacteria;c__Actinobacteria;o__Actinomycetales;f__Micrococcaceae	0.000922772	0.00208043	0.00236565	0.00392598	3.35554e-05	1.67777e-05	0.000251665	0.000553663	0	0.000150999	8.38884e-05	0.000553663	5.0333e-05	0.000855662	0.000301998	0.000201332	3.35554e-05	0.000335554	0.000553663	0.0021811	0.00140933	0.000402664	0.00021811	0.00216432	0.000134221	5.0333e-05	1.67777e-05	0.000754996	0.00144288	0.000654329	1.67777e-05	0.000268443	0.000570441	0.000603996	0.000150999	1.67777e-05	0.000285221	0.000486553	0.000134221	1.67777e-05	0.00397631	0.000301998	0.000536886	0.0024831
k__Bacteria;p__Actinobacteria;c__Actinobacteria;o__Actinomycetales;f__Micromonosporaceae	0	0	0	1.67777e-05	0	0	0	0.000234888	0	0	0	0	0	0	1.67777e-05	0	0	0	0	0	0	0	5.0333e-05	3.35554e-05	0	0	0	0	0	0	0	1.67777e-05	1.67777e-05	0	0	0	0	0	0	0	0	0	0	0
k__Bacteria;p__Actinobacteria;c__Actinobacteria;o__Actinomycetales;f__Mycobacteriaceae	0	0	0	0	0	3.35554e-05	0	1.67777e-05	0	0	0	0	0	0	0	0	0	1.67777e-05	3.35554e-05	1.67777e-05	5.0333e-05	0	0.000100666	0.000285221	0	0	0	0	0	1.67777e-05	1.67777e-05	0	0	1.67777e-05	0	0	1.67777e-05	0	1.67777e-05	0	1.67777e-05	0	1.67777e-05	0
k__Bacteria;p__Actinobacteria;c__Actinobacteria;o__Actinomycetales;f__Nakamurellaceae	0	0	0	0	0	0	0	0	0	0	0	0	0	0	0	0	0	1.67777e-05	0	0	0	0	1.67777e-05	0	0	0	1.67777e-05	0	0	0	0	0	0	0	0	0	0	0	0	0	0	0	0	0
k__Bacteria;p__Actinobacteria;c__Actinobacteria;o__Actinomycetales;f__Nocardiaceae	0	0.00072144	0	0	0	0	3.35554e-05	0	0	0	0	0	1.67777e-05	8.38884e-05	0	0	0	3.35554e-05	0	3.35554e-05	3.35554e-05	1.67777e-05	1.67777e-05	0.00021811	0	0	0	0	6.71107e-05	0	0	0	0	0	0	0	0	0	0	0	1.67777e-05	0	0	0
k__Bacteria;p__Actinobacteria;c__Actinobacteria;o__Actinomycetales;f__Nocardioidaceae	0	0.000184554	5.0333e-05	3.35554e-05	0	0	8.38884e-05	6.71107e-05	0	0	0	0	0	1.67777e-05	1.67777e-05	3.35554e-05	1.67777e-05	0	0	8.38884e-05	1.67777e-05	0	0.000285221	0.000251665	1.67777e-05	0	1.67777e-05	0	0	0	0	5.0333e-05	3.35554e-05	0	1.67777e-05	0	0	0	1.67777e-05	0	0	0	3.35554e-05	1.67777e-05
k__Bacteria;p__Actinobacteria;c__Actinobacteria;o__Actinomycetales;f__Promicromonosporaceae	0	0	0	0	0	0	0	1.67777e-05	0	0	1.67777e-05	0	0	0	0	0	0	0	0	0	0	0	0	0	0	0	0	0	0	0	0	0	0	0	0	0	0	0	0	0	0	0	0	0
k__Bacteria;p__Actinobacteria;c__Actinobacteria;o__Actinomycetales;f__Propionibacteriaceae	0	0	0	0	0	0	0	0	0	0	0	0	0	0	0	0	0	8.38884e-05	0	0	0	0	0	0.000150999	0	0	0	0	0	1.67777e-05	0	0	5.0333e-05	0	0	0	0	0	0	0	0	0	0.000100666	0
k__Bacteria;p__Actinobacteria;c__Actinobacteria;o__Actinomycetales;f__Pseudonocardiaceae	0	0	0.000234888	0	0	0	0	1.67777e-05	0	0	0	0	0	0	0	0	0	0	3.35554e-05	0	0	0	5.0333e-05	0	0	0	0	0	0	0	0	0	6.71107e-05	0	0	0	3.35554e-05	0	0	0	0	0	0	0
k__Bacteria;p__Actinobacteria;c__Actinobacteria;o__Actinomycetales;f__Sanguibacteraceae	0	0.000184554	0	3.35554e-05	0	0	5.0333e-05	1.67777e-05	0	0	0	0	0	0	0	0	1.67777e-05	0	0	0	0	1.67777e-05	0	0	0	1.67777e-05	0	0	0.000150999	0	0	0	1.67777e-05	0	0	0	0	0	5.0333e-05	0	3.35554e-05	0	1.67777e-05	0
k__Bacteria;p__Actinobacteria;c__Actinobacteria;o__Actinomycetales;f__Sporichthyaceae	0	0	0	0	0	0	0	0	0	0	0	0	0	0	0	0	0	0	0	0	3.35554e-05	0	0	3.35554e-05	0	0	0	0	0	0	0	0	0	0	0	1.67777e-05	0	1.67777e-05	0	0	0	0	0	0
k__Bacteria;p__Actinobacteria;c__Actinobacteria;o__Actinomycetales;f__Streptomycetaceae	0	0	0	0	0	0	0	0	0	0	0	0	0	0	0	0	0	0	0	0	0	0	0	0	0	0	0	0	0	0	0	0	1.67777e-05	0	0	0	0	0	0	0	0	0	0	0
k__Bacteria;p__Actinobacteria;c__Actinobacteria;o__Actinomycetales;f__Yaniellaceae	0	0	0	0	0	0	0	0	0	0	0	0	0	0	0	0	0	0	0	0	0	0	0	0	0	0	0	0	0	0	0	0	0	0	0	0	0	0	3.35554e-05	0	0	0	0	0
k__Bacteria;p__Actinobacteria;c__Actinobacteria;o__Bifidobacteriales;f__Bifidobacteriaceae	0	0	0	0	0	0	0	0	0	0	0	0	0	0	0	0	0	0	0	0	0	0	0	0	0	0	0	0	0	0	1.67777e-05	0	0	0	0	0	0	0	0	0	0	0	0	0
k__Bacteria;p__Actinobacteria;c__Coriobacteriia;o__Coriobacteriales;f__Coriobacteriaceae	8.38884e-05	1.67777e-05	1.67777e-05	0	0.000520108	0	0.000671107	0.0689563	3.35554e-05	0.00635874	0	0.0152845	0.000301998	0.00320454	0.00365753	0.000385887	0.00973105	0.00021811	0	5.0333e-05	0	0	3.35554e-05	6.71107e-05	3.35554e-05	0	0	0	5.0333e-05	0.000805329	0.000201332	3.35554e-05	6.71107e-05	0.0123651	0.00115766	0.00104022	0	0.000788551	8.38884e-05	0	5.0333e-05	0	0.00105699	0.011543
k__Bacteria;p__Actinobacteria;c__MB-A2-108;o__0319-7L14;f__	0	0	0	0	0	0	0	0	0	0	0	0	0	0	0	0	0	0	0	0	0	0	0	0	0	0	0	0	0	0	0	1.67777e-05	0	0	0	0	0	0	0	0	0	0	0	0
k__Bacteria;p__Actinobacteria;c__Nitriliruptoria;o__Euzebyales;f__Euzebyaceae	0	0	0	1.67777e-05	0	0	0	0	0	0	0	0	0	0.000134221	0	1.67777e-05	0	0	0	5.0333e-05	0	0	0	0	0	0	0	1.67777e-05	0	0	0	0	0	0	0	0	1.67777e-05	0	0	0	0	0	0	0
k__Bacteria;p__Actinobacteria;c__Thermoleophilia;o__Gaiellales;f__Gaiellaceae	0	0	0	0	0	5.0333e-05	0	0	0	0	0	0	0	0	0	0	0	1.67777e-05	0	0	1.67777e-05	0	0	5.0333e-05	1.67777e-05	0	5.0333e-05	0	0	0	0	0	0	0	0	0	1.67777e-05	0	1.67777e-05	0	0	0	0	0
k__Bacteria;p__Actinobacteria;c__Thermoleophilia;o__Solirubrobacterales;Other	0	0	0	0	0	0	0	0	0	0	0	0	0	0	0	0	0	0	0	0	0	0	0	0	0	0	0	0	0	0	0	0	0	0	0	3.35554e-05	0	0	0	0	0	0	0	0
k__Bacteria;p__Actinobacteria;c__Thermoleophilia;o__Solirubrobacterales;f__	0	0	1.67777e-05	0	0	0	0	0.000234888	0	0	0	0	0	1.67777e-05	0	1.67777e-05	1.67777e-05	0.000134221	0	1.67777e-05	0	0	0	6.71107e-05	0	0	0	0	0	0	0	0	0	0	0	1.67777e-05	0	0	0	0	0	0	0	0
k__Bacteria;p__Actinobacteria;c__Thermoleophilia;o__Solirubrobacterales;f__Conexibacteraceae	0	0	3.35554e-05	0	0	3.35554e-05	0	0	0	0	0	1.67777e-05	0	1.67777e-05	1.67777e-05	0	0	0	0	0	0	0	1.67777e-05	3.35554e-05	0	0	0	0	0	0	0	0	0	0	0	0	0	1.67777e-05	1.67777e-05	0	0	0	1.67777e-05	0
k__Bacteria;p__Actinobacteria;c__Thermoleophilia;o__Solirubrobacterales;f__Patulibacteraceae	0	0	0	1.67777e-05	0	0	3.35554e-05	0	0	6.71107e-05	0	0	1.67777e-05	1.67777e-05	0	0	0	0	0	0	0	0	5.0333e-05	0	0	0	0	0	0	0	0	0	0	0	0	0	1.67777e-05	0	0	0	0	0	0	0
k__Bacteria;p__Actinobacteria;c__Thermoleophilia;o__Solirubrobacterales;f__Solirubrobacteraceae	0	0	0	0	0	3.35554e-05	0	5.0333e-05	0	0	0	0	0	0	0	0	0	0	0	0	0	0	0	1.67777e-05	0	0	0	0	0	0	0	0	0	0	0	0	1.67777e-05	0	0	0	0	0	0	0
k__Bacteria;p__Armatimonadetes;c__Armatimonadia;o__Armatimonadales;f__Armatimonadaceae	0	0	0	0	0	0	0	0	0	0	0	0	0	0	0	0	0	0	0	0	0	0	0	0	0	0	1.67777e-05	0	0	0	0	0	0	0	0	0	0	0	0	0	0	0	0	0
k__Bacteria;p__Armatimonadetes;c__[Fimbriimonadia];o__[Fimbriimonadales];f__	0	0	1.67777e-05	0	0	0	0	0	0	0	0	0	0	0	0	0	0	0	0	0	0	0	0	0	0	0	0	0	0	0	0	0	0	0	0	0	0	0	0	0	0	0	0	0
k__Bacteria;p__Armatimonadetes;c__[Fimbriimonadia];o__[Fimbriimonadales];f__[Fimbriimonadaceae]	0	0	0	0	0	0	0	0	0	0	1.67777e-05	0	0	0	0	0	0	0	0	0	0	0	0	0	0	0	0	0	0	0	0	1.67777e-05	0	0	0	0	0	0	0	0	0	0	0	0
k__Bacteria;p__BRC1;c__PRR-11;o__;f__	0	0	0	0	0	0	0	0	0	0	0	0	0	0	0	0	0	0	0	1.67777e-05	0	0	0	0	0	0	0	0	0	0	0	0	0	0	0	0	0	0	0	0	0	0	0	0
k__Bacteria;p__Bacteroidetes;c__Bacteroidia;o__Bacteroidales;f__	0	0	0	5.0333e-05	0	0	0	0	0	0	0	0	0	0	0	0	0	0	0	0	0	0	0	0	0	0	0	0	0	0	0	0	0	0	0	0	0	0	0	0	0	0	3.35554e-05	0
k__Bacteria;p__Bacteroidetes;c__Bacteroidia;o__Bacteroidales;f__Bacteroidaceae	0.00713051	0.000134221	0.000905995	0.0212741	8.38884e-05	0.00021811	0.102545	0.00478164	0.223009	0.00427831	0.000402664	0.00912706	0.00110733	0.00216432	0.35265	0.33193	0.00213077	0.00164421	3.35554e-05	5.0333e-05	6.71107e-05	0.000201332	0.00847273	0.000385887	6.71107e-05	0	6.71107e-05	0.000150999	0.017432	0.0104189	0.0302502	6.71107e-05	0.000905995	0.000469775	0.0511551	3.35554e-05	0.000117444	0.00407698	0.0836535	0.000369109	0.331258	0.00021811	0.000771773	0.0862205
k__Bacteria;p__Bacteroidetes;c__Bacteroidia;o__Bacteroidales;f__Porphyromonadaceae	1.67777e-05	1.67777e-05	0.00213077	1.67777e-05	0	0	0	0	3.35554e-05	3.35554e-05	0	1.67777e-05	0	0.000100666	1.67777e-05	0.0110733	0	0.00600641	0.000100666	6.71107e-05	0.000150999	0	0	0.000150999	0	0	0	0	8.38884e-05	0.000704663	0	0	0.000100666	0.000134221	5.0333e-05	0	0	5.0333e-05	0	0	1.67777e-05	1.67777e-05	0.000201332	0.000301998
k__Bacteria;p__Bacteroidetes;c__Bacteroidia;o__Bacteroidales;f__Prevotellaceae	0	0	0	0	0	0	0	0	0	0	0	0	0	0	0	0	0	0	0	0	0	0	0	0	0	0	0	0	0	0	0	0	0	0	0	0	0	0	0	0	0	0	0.000184554	0
k__Bacteria;p__Bacteroidetes;c__Bacteroidia;o__Bacteroidales;f__RF16	0	0	0	0	0	0	0	0	0	0	0	0	0	0	0	0	0	0	0	0	0	0	0	0	0	0	0	0	0	0	0	0	0	0	0	0	0	0	0	0	0	0	1.67777e-05	0
k__Bacteria;p__Bacteroidetes;c__Bacteroidia;o__Bacteroidales;f__S24-7	0	0	0	0	0	0	0	0	0	0	0	0	0	0	0	0	0	0	0	0	0	0	0	0	0	0	0	0	0	0	0	0	0	0	0	0	0	0	0	0	0	0	6.71107e-05	0
k__Bacteria;p__Bacteroidetes;c__Bacteroidia;o__Bacteroidales;f__[Odoribacteraceae]	0	0	0	0	0	0	0	0	0	0	0	0	0	0	0	0	0	0.000100666	0	0	0	0	0	0	0	0	0	0	0	0	0	0	0	0	0	0	0	0	0	0	0	0	0	0
k__Bacteria;p__Bacteroidetes;c__Bacteroidia;o__Bacteroidales;f__[Paraprevotellaceae]	0	0	0	0	0	0	0	0	0	8.38884e-05	0	0	0	0	0	0	0	0	0	0	0	0	0	0	0	0	0	0	0	0	0	0	0	0	0	0	0	0	0	0	0	0	5.0333e-05	0
k__Bacteria;p__Bacteroidetes;c__Cytophagia;o__Cytophagales;f__Cyclobacteriaceae	0	0	0	0	0	0	0	0	0	0	0	0	0	0	0	0	0	0	0	0	0	0	0	0	0	0	0	0	0	0	0	3.35554e-05	0	0	0	0	0	0	0	0	0	0	0	0
k__Bacteria;p__Bacteroidetes;c__Cytophagia;o__Cytophagales;f__Cytophagaceae	0	0	3.35554e-05	1.67777e-05	5.0333e-05	0	0	0	0	0	0	0	3.35554e-05	0	0	0	0	0	0	0	1.67777e-05	0	1.67777e-05	0	0	0	0	0	0	0	0	0.000100666	0	0	0	0	0	0	0	0	0	0	0.000201332	0
k__Bacteria;p__Bacteroidetes;c__Flavobacteriia;o__Flavobacteriales;f__Flavobacteriaceae	0	6.71107e-05	0.00951294	1.67777e-05	0	0	0.000301998	0	0	0	0	0	0	0	0	0	0	0.000973105	5.0333e-05	0	0.000603996	0	0	0.000184554	1.67777e-05	0	0	0	0.000100666	0	0	3.35554e-05	0	3.35554e-05	0.000822106	6.71107e-05	0	0	0	1.67777e-05	0	6.71107e-05	6.71107e-05	3.35554e-05
k__Bacteria;p__Bacteroidetes;c__Flavobacteriia;o__Flavobacteriales;f__[Weeksellaceae]	0	1.67777e-05	0.00308709	6.71107e-05	1.67777e-05	1.67777e-05	0.000100666	0	0	0	1.67777e-05	0	1.67777e-05	3.35554e-05	0	1.67777e-05	0	0.0210224	3.35554e-05	6.71107e-05	0.000268443	0	0	0.000184554	1.67777e-05	0	0.000167777	0	5.0333e-05	0.000335554	0	0.000201332	0	1.67777e-05	0	0	0	3.35554e-05	0	0	0	0.000771773	0.000452997	1.67777e-05
k__Bacteria;p__Bacteroidetes;c__Sphingobacteriia;o__Sphingobacteriales;f__Sphingobacteriaceae	0	0.000100666	0.00117444	0	0	0	6.71107e-05	8.38884e-05	0	0	0	0	0	3.35554e-05	1.67777e-05	0	0	0	0	5.0333e-05	0	3.35554e-05	0.000150999	0	1.67777e-05	0	0	0	6.71107e-05	0	0	0.000117444	3.35554e-05	0	0	0	0	5.0333e-05	1.67777e-05	0	0	5.0333e-05	3.35554e-05	0.000100666
k__Bacteria;p__Bacteroidetes;c__[Saprospirae];o__[Saprospirales];f__Chitinophagaceae	0	3.35554e-05	1.67777e-05	3.35554e-05	0	0	0	0	0	0	0	0	0	0	0	0	0	0	0	0	0	0	0.000201332	0	0	0	0	0	0	3.35554e-05	0	0.000100666	0	0	0	0	0	1.67777e-05	0	0	0	0	3.35554e-05	0
k__Bacteria;p__Chlamydiae;c__Chlamydiia;o__Chlamydiales;f__	0	0	0	0	0	0	0	0	0	0	0	0	0	0	0	0	0	0	0	0	0	0	0	0.000285221	0	0	0	0	0	0	0	0	0	0	0	0	0	0	0	0	0	0	0	0
k__Bacteria;p__Chlamydiae;c__Chlamydiia;o__Chlamydiales;f__Chlamydiaceae	0	0	0	0	0	0	0	0	0	0	0	0	0	0	0	0	0	0	0	0	0.00043622	0	0	0	0	0	0	0	0	0	0	0	0	0	0	0	0	0	0	0	0	0	0	0
k__Bacteria;p__Chlamydiae;c__Chlamydiia;o__Chlamydiales;f__Parachlamydiaceae	0	0	0	0	0	0	0	0	0	0	0	0	0	0	0	0	0	0	0	0	0	0	0	3.35554e-05	0	0	0	0	0	0	0	0	0	0	0	0	0	0	0	0	0	0	0	0
k__Bacteria;p__Chlamydiae;c__Chlamydiia;o__Chlamydiales;f__Rhabdochlamydiaceae	0	0	0	0	0	0	0	0	0	0	0	0	0	0	0	0	0	0	0	0	0	0	0	6.71107e-05	0	0	0	0	0	0	0	0	0	0	0	0	0	0	0	0	0	0	0	0
k__Bacteria;p__Chlorobi;c__OPB56;o__;f__	0	0	0	0	0	0	0	0	0	0	0	0	0	0	0	0	0	0.000117444	0	0	0	0	0	0	0	0	0	0	0	0	0	0	0	0	0	0	0	0	0	0	0	0	0	0
k__Bacteria;p__Chloroflexi;c__Anaerolineae;o__Caldilineales;f__Caldilineaceae	0	0	0	0	0	0	0	3.35554e-05	0	0	0	0	0	0	0	0	0	0	0	0	0	0	0	0	0	0	0	0	0	0	0	0	0	0	0	0	0	0	0	0	0	0	0	0
k__Bacteria;p__Chloroflexi;c__Anaerolineae;o__SBR1031;f__A4b	0	0	0	0	0	0	0	0	0	0	0	0	0	0	0	0	0	0	0	0	0	0	0	0	0	0	0	0	0	0	0	1.67777e-05	0	0	0	0	0	0	0	0	0	0	0	0
k__Bacteria;p__Chloroflexi;c__C0119;o__;f__	0	0	0	0	0	0	0	0	0	0	0	0	0	0	0	0	0	0	0	0	0	0	6.71107e-05	0	0	0	0	0	0	0	0	0	0	0	0	0	0	0	0	0	0	0	0	0
k__Bacteria;p__Chloroflexi;c__Dehalococcoidetes;o__Dehalococcoidales;f__Dehalococcoidaceae	0	0	0	0	0	0	0	0	0	0	0	0	0	0	0	0	0	0	0	0	3.35554e-05	0	0	0	0	0	0	0	0	0	0	0	0	0	0	0	0	0	0	0	0	0	0	0
k__Bacteria;p__Chloroflexi;c__Ellin6529;o__;f__	0	0	0	0	0	1.67777e-05	0	0	0	0	0	0	0	0	0	0	0	0	0	0	0	0	0	0	0	0	0	0	0	0	0	0	0	0	0	0	0	0	0	0	0	0	0	0
k__Bacteria;p__Chloroflexi;c__Gitt-GS-136;o__;f__	0	0	0	0	0	0	0	0	0	0	0	0	0	0	0	0	0	0	0	0	0	0	0	0	0	0	1.67777e-05	0	0	0	0	0	0	0	0	0	0	0	0	0	0	0	0	0
k__Bacteria;p__Chloroflexi;c__Ktedonobacteria;o__B12-WMSP1;f__	0	0	0	0	0	0	0	0	0	0	0	0	0	0	0	0	0	0	0	0	0	0	0	0	0	0	0	0	0	0	0	0	0	0	0	1.67777e-05	0	0	0	0	0	0	0	0
k__Bacteria;p__Chloroflexi;c__Ktedonobacteria;o__JG30-KF-AS9;f__	0	0	0	0	0	0	0	0	0	0.000335554	0	0	0	0	0	0	0	0	0	0	0	0	0	0	0	0	0	0	0	0	0	0	0	0	0	0	0	0	0	0	0	0	0	0
k__Bacteria;p__Chloroflexi;c__Thermomicrobia;o__AKYG1722;f__	0	0	0	0	0	0	0	0	0	0	0	0	0	0	0	1.67777e-05	0	0	0	0	0	0	0	0	0	0	0	0	0	0	0	0	0	0	0	0	0	0	0	0	0	0	0	0
k__Bacteria;p__Chloroflexi;c__Thermomicrobia;o__JG30-KF-CM45;f__	0	0	0	0	0	0	0	3.35554e-05	0	0	0	0	0	0	0	0	0	0	0	0	0	0	0	0	0	0	0	1.67777e-05	0	0	0	6.71107e-05	1.67777e-05	0	0	0	0	0	0	0	0	0	0	0
k__Bacteria;p__Cyanobacteria;c__4C0d-2;o__YS2;f__	0	0	0	1.67777e-05	0	0	0	0	0	0	0	0	0	0	0	0	0	0	0	0	0	0	0	0	0	0	0	0	0	0	0	0	0	0	0	0	0	0	0	0	0	0	0	0
k__Bacteria;p__Cyanobacteria;c__Chloroplast;o__Chlorophyta;f__	0	0	0	3.35554e-05	0	0	0	0	0	0	0	0	0	0	0	0	0	0	0	0	0	0	0	0	0	0	0	0	0	0	0	0	0	0	0	0	0	0	0	0	0	0	0	0
k__Bacteria;p__Cyanobacteria;c__Chloroplast;o__Chlorophyta;f__Trebouxiophyceae	0	0	5.0333e-05	0	0	0	0	0	0	0	0	0	0	0	0	0	0	5.0333e-05	0	3.35554e-05	1.67777e-05	0	0	1.67777e-05	0	0	0	0	0	0	0	0	0	0	0	0	0	0	0	0	0	0	3.35554e-05	0
k__Bacteria;p__Cyanobacteria;c__Chloroplast;o__Euglenozoa;f__	0	0	0	0	0	0	0	0	0	0	0	0	0	0	0	0	0	0	0	0	0	0	0	0	0	0	0	0	0	0	0	0	0	0	0	0	0	0	0	0	0	0	3.35554e-05	0
k__Bacteria;p__Cyanobacteria;c__Chloroplast;o__Stramenopiles;f__	0	0	3.35554e-05	1.67777e-05	0	0	0	0	0	0	0	0	0	0	0	0	0	0	0	0	0	0	0	0	0	0	0	0	0	0	0	0	0	0	0	0	0	0	0	0	0	0	0	0
k__Bacteria;p__Cyanobacteria;c__Chloroplast;o__Streptophyta;f__	0	3.35554e-05	0	3.35554e-05	3.35554e-05	0	0	0.000134221	0	0.00572119	0	0.000318776	0	0	0	0	0	3.35554e-05	0	5.0333e-05	0	0	0	5.0333e-05	0	0	0	0	0	0	1.67777e-05	1.67777e-05	5.0333e-05	8.38884e-05	0	0	0	3.35554e-05	0	0	0	0	3.35554e-05	0
k__Bacteria;p__Cyanobacteria;c__Nostocophycideae;o__Nostocales;f__Nostocaceae	0	0	0	1.67777e-05	0	0	0	0	0	0	0	0	0	0	0	0	0	0	0	0	0	0	0	0	0	0	0	0	0	0	0	0	0	0	0	0	0	0	0	0	0	0	0	0
k__Bacteria;p__Firmicutes;Other;Other;Other	0	1.67777e-05	1.67777e-05	3.35554e-05	0	0	0	0	0	0	0	1.67777e-05	0	0	0.000167777	0	0	0	0	1.67777e-05	0	0	0	1.67777e-05	1.67777e-05	0	0	1.67777e-05	0	0	0	0	0	0	0	1.67777e-05	0	0	0	0	1.67777e-05	0	0	0
k__Bacteria;p__Firmicutes;c__Bacilli;Other;Other	0	8.38884e-05	0	8.38884e-05	0	0	1.67777e-05	0	0	3.35554e-05	0	0	1.67777e-05	3.35554e-05	0.00021811	0	0	1.67777e-05	0	1.67777e-05	0	3.35554e-05	0	0	0	0	0	3.35554e-05	1.67777e-05	0	0	0	0	0	0	5.0333e-05	0	0	6.71107e-05	0	1.67777e-05	5.0333e-05	0	8.38884e-05
k__Bacteria;p__Firmicutes;c__Bacilli;o__Bacillales;Other	1.67777e-05	0.0015771	6.71107e-05	0.000251665	0	0	0	6.71107e-05	0	0	0	0	0	5.0333e-05	0.000150999	0	0	0	0	3.35554e-05	0	0	0	0.0093955	0	0	0	0	5.0333e-05	6.71107e-05	0	1.67777e-05	0.000117444	0	0	5.0333e-05	6.71107e-05	1.67777e-05	0	0	3.35554e-05	3.35554e-05	0	0.000234888
k__Bacteria;p__Firmicutes;c__Bacilli;o__Bacillales;f__	0	0.000184554	0	0	0	0	0	0	0	0	0	0	0	0	0.000285221	0	0	0	0	0	0	0	0	0.000150999	0	0	0	0	1.67777e-05	0	0	0	0	0	0	0	0	0	0	0	3.35554e-05	0	0	0
k__Bacteria;p__Firmicutes;c__Bacilli;o__Bacillales;f__Alicyclobacillaceae	0	0	0	0	0	0	0	6.71107e-05	0	0	0	0	0	0	0	0	0	0	0	0	0	0	0	5.0333e-05	0	0	0	0	0	0	0	0	0	0	0	0	0	0	0	0	0	0	0	0
k__Bacteria;p__Firmicutes;c__Bacilli;o__Bacillales;f__Bacillaceae	0.000100666	0.0626311	0.00105699	0.00199654	0	3.35554e-05	0.000234888	0.000486553	0	0	1.67777e-05	0.000167777	0.00043622	0.000134221	0.00129188	0.000117444	1.67777e-05	0.000201332	0.000738218	0.000419442	0.000201332	8.38884e-05	0.000234888	0.000905995	0	5.0333e-05	1.67777e-05	3.35554e-05	0.00093955	1.67777e-05	1.67777e-05	0.000134221	0.000167777	3.35554e-05	6.71107e-05	1.67777e-05	0.000117444	0.000788551	0.000335554	3.35554e-05	0.000520108	1.67777e-05	0.000117444	0.00093955
k__Bacteria;p__Firmicutes;c__Bacilli;o__Bacillales;f__Listeriaceae	8.38884e-05	0.000335554	0.0101169	0.0393101	0	0	8.38884e-05	0	0	0.000268443	0	0.00021811	0.000469775	0.000251665	6.71107e-05	0	0	0	0	1.67777e-05	0.00303676	3.35554e-05	0	5.0333e-05	5.0333e-05	1.67777e-05	0	5.0333e-05	0.000335554	0.00761707	0	0	0	1.67777e-05	1.67777e-05	0.000184554	0.000134221	0	0	0	0	0.000905995	0.000301998	0.000838884
k__Bacteria;p__Firmicutes;c__Bacilli;o__Bacillales;f__Paenibacillaceae	3.35554e-05	5.0333e-05	6.71107e-05	0.000150999	0	1.67777e-05	0	0	0	0	0	0	0	1.67777e-05	0	0	0	0	5.0333e-05	0	0	1.67777e-05	0	0.000285221	0	0	0	0	0	0	0	1.67777e-05	1.67777e-05	0	0	0	0	0	0	0	0	0	0	0
k__Bacteria;p__Firmicutes;c__Bacilli;o__Bacillales;f__Planococcaceae	3.35554e-05	0.0370451	0.0147979	0.00461386	0	3.35554e-05	1.67777e-05	0.000335554	0	0.00197977	5.0333e-05	5.0333e-05	8.38884e-05	0.000201332	0.0225995	0.00021811	1.67777e-05	0.000369109	0.00021811	0.000318776	6.71107e-05	0.000402664	0.000150999	0.017734	0.000100666	1.67777e-05	6.71107e-05	1.67777e-05	0.000989883	1.67777e-05	5.0333e-05	0.00050333	0.00105699	8.38884e-05	5.0333e-05	0.00280187	0.000855662	3.35554e-05	0.000117444	0.000100666	0.00280187	0.000620774	0.000167777	0.00551986
k__Bacteria;p__Firmicutes;c__Bacilli;o__Bacillales;f__Staphylococcaceae	0	0.0176837	0.00380853	0.00590574	1.67777e-05	5.0333e-05	0.000268443	0.00169455	0	0.000570441	6.71107e-05	0.000201332	0	0.000771773	0.000184554	1.67777e-05	0.000150999	0.00661041	3.35554e-05	0.00182877	0.000268443	0.000117444	0	0.00305354	0	3.35554e-05	1.67777e-05	0	8.38884e-05	0.000167777	0	0.000201332	0.000318776	1.67777e-05	0	0.000134221	8.38884e-05	0.000134221	0.000184554	0	0.000402664	0	5.0333e-05	0.0036072
k__Bacteria;p__Firmicutes;c__Bacilli;o__Bacillales;f__[Exiguobacteraceae]	0	0	0	0	0	0	0	0	0	0	0	0	0	0	0.000570441	0	0	0	0	0	0	0	0	0	0	0	0	0	0	0	0	0	0	0	0	0	0	0	0	0	3.35554e-05	0	0	0
k__Bacteria;p__Firmicutes;c__Bacilli;o__Gemellales;f__Gemellaceae	0	0.000117444	0.00050333	0.000369109	6.71107e-05	3.35554e-05	0	0.000201332	0	6.71107e-05	0	0	0	0.000469775	0	1.67777e-05	0	0.00530175	0.000268443	0.000251665	0.000167777	5.0333e-05	1.67777e-05	0.00120799	8.38884e-05	3.35554e-05	5.0333e-05	1.67777e-05	3.35554e-05	0.000469775	1.67777e-05	0	5.0333e-05	0.000100666	0	1.67777e-05	0.000117444	0.000167777	0	1.67777e-05	3.35554e-05	6.71107e-05	0.000285221	1.67777e-05
k__Bacteria;p__Firmicutes;c__Bacilli;o__Lactobacillales;Other	0	0.0023321	0.000352331	0.000318776	6.71107e-05	0	5.0333e-05	0.000100666	0	0.00117444	0	3.35554e-05	1.67777e-05	0.000117444	0.000520108	0	0	0	6.71107e-05	6.71107e-05	0.000301998	0.000100666	0	1.67777e-05	5.0333e-05	5.0333e-05	0	0.000536886	0.000117444	1.67777e-05	0	0	1.67777e-05	1.67777e-05	0.000117444	0.00150999	0.000117444	0.000117444	6.71107e-05	0	0.000201332	6.71107e-05	3.35554e-05	0.000100666
k__Bacteria;p__Firmicutes;c__Bacilli;o__Lactobacillales;f__	1.67777e-05	0.000452997	1.67777e-05	0.00110733	5.0333e-05	0	1.67777e-05	1.67777e-05	0	0.000234888	0	3.35554e-05	0	0.000134221	0.000352331	1.67777e-05	0	1.67777e-05	5.0333e-05	3.35554e-05	0	1.67777e-05	0	0	0.000134221	0	0	0	0	3.35554e-05	0	0	1.67777e-05	0.0087915	0	5.0333e-05	5.0333e-05	0	6.71107e-05	0	0	0	0	0.00021811
k__Bacteria;p__Firmicutes;c__Bacilli;o__Lactobacillales;f__Aerococcaceae	0	3.35554e-05	5.0333e-05	0	0	0	1.67777e-05	0	0	0	0	0	0	0.00135899	1.67777e-05	0	6.71107e-05	0.000738218	0	0	6.71107e-05	0	0	0.000402664	3.35554e-05	5.0333e-05	0	1.67777e-05	0	1.67777e-05	0	0	0	0	0	0	0.000100666	1.67777e-05	5.0333e-05	0	0	0	0	0
k__Bacteria;p__Firmicutes;c__Bacilli;o__Lactobacillales;f__Carnobacteriaceae	0.000805329	0.020301	0.00122477	0.0112075	5.0333e-05	3.35554e-05	0.000150999	3.35554e-05	0	0.000134221	1.67777e-05	0.000469775	0.000117444	0.000536886	0.000872439	0	1.67777e-05	0.000117444	0	0.000100666	0.000671107	0.0012751	0.000100666	0.00149321	6.71107e-05	0.000134221	3.35554e-05	0.000268443	0.000536886	0.000788551	0	5.0333e-05	0.000150999	0.000553663	5.0333e-05	0.00122477	0.00050333	3.35554e-05	0.000654329	3.35554e-05	0.000285221	0.00320454	1.67777e-05	0.0199319
k__Bacteria;p__Firmicutes;c__Bacilli;o__Lactobacillales;f__Enterococcaceae	0.00312065	0.0599802	0.0162408	0.00760029	0.00333876	3.35554e-05	0.00117444	0.0136738	1.67777e-05	0.126084	3.35554e-05	0.0141604	0.00246632	0.00380853	0.00946261	0	0.00211399	0.0151838	0.00122477	0.000989883	0.000285221	0.000385887	0	0.00956328	0.000285221	0.000201332	8.38884e-05	0.000671107	0.00100666	0.00229854	5.0333e-05	0	0.0017281	0.00313743	0.000150999	0.133919	0.0024831	0.000301998	0.0072144	0.000134221	0.00557019	0.00506686	0.00998272	0.00229854
k__Bacteria;p__Firmicutes;c__Bacilli;o__Lactobacillales;f__Lactobacillaceae	0	0	0	0	1.67777e-05	0	0	0	0	0.000100666	0	0	0	1.67777e-05	0	0	0	0	0	1.67777e-05	0	5.0333e-05	0	0.000134221	0	0.000385887	0	0	0	3.35554e-05	6.71107e-05	0	0	0.00102344	0	0	0	0	0	0	0	0	0	0
k__Bacteria;p__Firmicutes;c__Bacilli;o__Lactobacillales;f__Leuconostocaceae	0	5.0333e-05	0	1.67777e-05	3.35554e-05	0	3.35554e-05	0	0	0	0	0	0	0	0	0	0	0	0	0	0	0	0	0	0	0	0	0	0	0	0	0	0	0.00122477	0	0	0	0	0	0	0	0	0	0
k__Bacteria;p__Firmicutes;c__Bacilli;o__Lactobacillales;f__Streptococcaceae	0.000100666	0.00449642	0.00256698	0.0039092	0.00442931	0	0.000167777	0.000956328	0	0.00696274	0.000234888	0.00342265	0.000100666	0.00355687	0.000352331	0	0.000234888	0.00739896	0.000100666	0.000100666	0.000150999	5.0333e-05	1.67777e-05	0.00694596	0.000184554	0.000150999	1.67777e-05	0.000352331	0.000167777	0.0015771	0.000100666	0	3.35554e-05	0.0267772	0.000100666	0.000469775	0.000201332	0.000603996	0.000184554	0	3.35554e-05	3.35554e-05	0.00244954	0.000117444
k__Bacteria;p__Firmicutes;c__Bacilli;o__Turicibacterales;f__Turicibacteraceae	0.000369109	0.000637552	3.35554e-05	0.00093955	0.000352331	8.38884e-05	1.67777e-05	0	1.67777e-05	0.000184554	0.000134221	0.000150999	1.67777e-05	0.00135899	5.0333e-05	1.67777e-05	0.00114088	0.000301998	0.000587219	0.00050333	0	0	0.000452997	0.0023321	0	0.000637552	0.000352331	0.000369109	0	0.000117444	0.000167777	0.00043622	8.38884e-05	0	5.0333e-05	0	5.0333e-05	3.35554e-05	0.00021811	0.000285221	0.000150999	0.00192943	0.000167777	6.71107e-05
k__Bacteria;p__Firmicutes;c__Clostridia;Other;Other	0	0	0	0	0	0	0	0	0	0	0	0	0	0	0	0	0	0	0	0	0	0	0	0	0	0	0	0	0	0	0	0	0	0	1.67777e-05	0	0	0	0	0	0	0	0	0
k__Bacteria;p__Firmicutes;c__Clostridia;o__Clostridiales;Other	3.35554e-05	0.00124155	0.00276832	0.00223143	0.000167777	0.000402664	0.000201332	0.000352331	0.000369109	0.000285221	0.000620774	0.000134221	6.71107e-05	0.00244954	0.000838884	0.000268443	0.000637552	3.35554e-05	0.00050333	0.000570441	0.000402664	0.00093955	0.000402664	1.67777e-05	0.000251665	0.000167777	0.00072144	0.00194621	0.000301998	0.000687885	0.00208043	0.00137577	0.000771773	1.67777e-05	0.000352331	0.000251665	0.000905995	0.00021811	0.000419442	0.000201332	0.000536886	0.00221465	3.35554e-05	0.000134221
k__Bacteria;p__Firmicutes;c__Clostridia;o__Clostridiales;f__	0.000603996	0.000285221	0.000369109	0.000671107	0.000973105	0.00283543	0.00323809	0.00134221	0.00104022	0.000117444	0.00374142	0.00159388	0.00150999	0.00553663	0.00419442	0.00109055	0.00177843	3.35554e-05	0.00194621	0.00145966	0.000385887	0.00266765	0.00104022	0.000167777	0.0123819	0.00295287	0.000973105	0.0040602	0.00152677	0.000150999	0.0060903	0.000352331	0.000134221	0.000419442	0.0100498	0.000385887	0.0118618	0.00177843	0.0015771	0.00414409	0.00238243	0.00132544	0.000788551	0.00199654
k__Bacteria;p__Firmicutes;c__Clostridia;o__Clostridiales;f__Christensenellaceae	0	0	0	0	0	0	0	1.67777e-05	0	0	0	0	0.000150999	0	0	6.71107e-05	0	0	0	0	0	0	0	0	0	0	0	0	0	0	0	0	0	0	0	0	0	0	0	0	0	0	0	1.67777e-05
k__Bacteria;p__Firmicutes;c__Clostridia;o__Clostridiales;f__Clostridiaceae	0.0701978	0.175679	0.440901	0.271731	0.0817241	0.134154	0.113837	0.281429	0.0671946	0.493868	0.108904	0.132376	0.0455346	0.311075	0.119927	0.0575978	0.361492	0.163264	0.569653	0.235877	0.325638	0.167643	0.106874	0.401138	0.140396	0.119323	0.3325	0.340268	0.114877	0.551667	0.223512	0.384175	0.320873	0.0790732	0.0657685	0.033505	0.130631	0.0678657	0.16974	0.102914	0.0827307	0.147224	0.183246	0.020754
k__Bacteria;p__Firmicutes;c__Clostridia;o__Clostridiales;f__Eubacteriaceae	0	0	6.71107e-05	0	0	0	0	0	0	0	0	3.35554e-05	0	1.67777e-05	0	0	0	0	0	0	0	0	0	0	0	0	0	0	0	0	0	0	0	0	0	0	0	0	0	0	0	0	0	6.71107e-05
k__Bacteria;p__Firmicutes;c__Clostridia;o__Clostridiales;f__Lachnospiraceae	0.0121806	0.069275	0.00125833	0.0134893	0.0204855	0.0297636	0.0111572	0.350251	0.0200661	0.0146637	0.0974448	0.0312904	0.0162743	0.015469	0.0181199	0.0432361	0.0404678	0.00432864	0.0914719	0.0145798	0.000134221	0.0544268	0.062564	0.000469775	0.0555006	0.0388068	0.0376491	0.00572119	0.0405349	0.00301998	0.0751304	0.0412731	0.00479842	0.00409375	0.0499639	0.000587219	0.0275322	0.0728487	0.0533195	0.090331	0.0092445	0.00852306	0.00780162	0.026794
k__Bacteria;p__Firmicutes;c__Clostridia;o__Clostridiales;f__Peptococcaceae	0	0	5.0333e-05	0	0	3.35554e-05	0	0	0	0	0	0	0	0.000117444	0	1.67777e-05	0	8.38884e-05	3.35554e-05	1.67777e-05	1.67777e-05	0	0	0	0	0	0	0	0	0	0	0	0	0	0	0	0	0	0	0	0	0	0	0
k__Bacteria;p__Firmicutes;c__Clostridia;o__Clostridiales;f__Peptostreptococcaceae	0.0299314	0.0609198	0.207506	0.267403	0.072748	0.0283543	0.0449474	0.0632686	0.0070634	0.239636	0.0171971	0.263712	0.0228848	0.225844	0.0161401	0.0194286	0.0848279	0.152056	0.0969079	0.15266	0.15964	0.040149	0.0270456	0.378806	0.0391927	0.0522289	0.176602	0.159472	0.0249484	0.34364	0.106001	0.0662551	0.0578327	0.0877305	0.0711541	0.0758183	0.0457527	0.0507357	0.0843246	0.0260725	0.0223982	0.0525812	0.237136	0.0151335
k__Bacteria;p__Firmicutes;c__Clostridia;o__Clostridiales;f__Ruminococcaceae	5.0333e-05	3.35554e-05	1.67777e-05	6.71107e-05	1.67777e-05	0.000100666	1.67777e-05	0.00228176	1.67777e-05	0.000419442	0	0.00746607	0.00107377	0.000150999	0.000587219	0.00166099	0.000201332	1.67777e-05	5.0333e-05	0	3.35554e-05	1.67777e-05	1.67777e-05	0.00021811	0	0	0	0	5.0333e-05	0.000134221	0.000335554	1.67777e-05	8.38884e-05	1.67777e-05	0.000385887	8.38884e-05	0	0.000520108	0	0	0	0	5.0333e-05	0.00109055
k__Bacteria;p__Firmicutes;c__Clostridia;o__Clostridiales;f__Veillonellaceae	0	0	5.0333e-05	0	6.71107e-05	0	0	0	0	0.000251665	0	0	0	0.00021811	0	1.67777e-05	1.67777e-05	0.000671107	0	1.67777e-05	0	0	0	0.000620774	3.35554e-05	0	0	0	0	0.000285221	0	0	1.67777e-05	0.00021811	0.000100666	0	0	0	0	0	0	0	0.000234888	0.000536886
k__Bacteria;p__Firmicutes;c__Clostridia;o__Clostridiales;f__[Acidaminobacteraceae]	0	0	0	0	0	0	0	0	0	0	0	0	0	0.00043622	0	0	0	0.000301998	0	0	0	0	0	0	0	0	0	0	0	0	0	0	0	0	0	0	0	1.67777e-05	0	0	0	0	0	0
k__Bacteria;p__Firmicutes;c__Clostridia;o__Clostridiales;f__[Mogibacteriaceae]	5.0333e-05	3.35554e-05	3.35554e-05	6.71107e-05	3.35554e-05	5.0333e-05	0	3.35554e-05	8.38884e-05	0.00140933	1.67777e-05	0.000117444	0	0.000117444	0.000100666	1.67777e-05	5.0333e-05	0.000134221	0.000587219	0.000100666	0.000167777	5.0333e-05	1.67777e-05	8.38884e-05	0	3.35554e-05	3.35554e-05	5.0333e-05	1.67777e-05	1.67777e-05	6.71107e-05	1.67777e-05	0	1.67777e-05	3.35554e-05	0	0.000100666	0.000100666	1.67777e-05	8.38884e-05	1.67777e-05	6.71107e-05	0.000150999	1.67777e-05
k__Bacteria;p__Firmicutes;c__Clostridia;o__Clostridiales;f__[Tissierellaceae]	0.000587219	6.71107e-05	0.033052	0.000251665	1.67777e-05	0.000100666	0	0.000117444	1.67777e-05	0.00318776	1.67777e-05	0.000452997	0.000117444	0.00208043	1.67777e-05	0.000117444	0.000318776	0.00447964	0.000855662	0.000671107	0.0024831	5.0333e-05	8.38884e-05	0.0458366	0.000318776	3.35554e-05	0.000150999	0.000184554	0.00050333	0.000654329	0.000838884	3.35554e-05	0.000117444	0.00352331	0.00501653	5.0333e-05	0.000687885	0.0014261	0	1.67777e-05	0.00072144	0	0.00317098	5.0333e-05
k__Bacteria;p__Firmicutes;c__Clostridia;o__OPB54;f__	0	0	0	5.0333e-05	0	0	0	0	0	0	0	0	0	0	0	0	0	0	0	0	0	0	0	3.35554e-05	0	0	0	0	1.67777e-05	0	0	0	5.0333e-05	0	0	0	0	0	3.35554e-05	0	0	0	0	0
k__Bacteria;p__Firmicutes;c__Erysipelotrichi;o__Erysipelotrichales;f__Erysipelotrichaceae	0.000335554	0.000805329	0.039394	0.000771773	0.000352331	0.00072144	6.71107e-05	0.00848951	1.67777e-05	0.0115934	0.000150999	0.00511719	0.00439575	0.00249987	0.00139255	0.00612385	0.00273476	0.00761707	0.000184554	0.000771773	0.000469775	0.000100666	5.0333e-05	0.00498297	0.00043622	1.67777e-05	0.00021811	0.000201332	0.0453501	0.00147644	0.000150999	0	0.000251665	0.00271798	0.000838884	0.000385887	0.000352331	0.000184554	1.67777e-05	0.000100666	0	0.000134221	0.00377498	0.000855662
k__Bacteria;p__Fusobacteria;c__Fusobacteriia;o__Fusobacteriales;f__Fusobacteriaceae	0.546281	0.0177508	0.00793584	0.0466923	0.766891	0.745298	0.445447	0.0118786	0.307485	0.0181199	0.624868	0.27715	0.820378	0.231448	0.224703	0.349563	0.413939	0.0141939	0.156603	0.309884	0.0287569	0.138651	0.299213	0.0381357	0.585893	0.43778	0.210963	0.158566	0.277603	0.0126	0.444759	0.0555677	0.0405349	0.687583	0.679261	0.000822106	0.738772	0.473936	0.309414	0.576716	0.342449	0.0854152	0.22061	0.266698
k__Bacteria;p__Fusobacteria;c__Fusobacteriia;o__Fusobacteriales;f__Leptotrichiaceae	3.35554e-05	6.71107e-05	0.00333876	0.00021811	6.71107e-05	0	0	0	0	0	0.000385887	0	0	3.35554e-05	0.000167777	1.67777e-05	3.35554e-05	0.0127678	0.000301998	0	0.000201332	1.67777e-05	3.35554e-05	0.000335554	0	0	5.0333e-05	0.000201332	0.000100666	0.00124155	1.67777e-05	0	0.000603996	0.00107377	0	0	0	0.000301998	0	0	5.0333e-05	1.67777e-05	0.000704663	0
k__Bacteria;p__GN02;c__BD1-5;o__;f__	0	0	0	0	0	0	0	0	0	0	0	0	0	0	0	0	1.67777e-05	0.000788551	0	0	0	0	0	0	0	0	0	0	0	0	0	0	0	0	0	0	0	0	0	0	0	0	0	0
k__Bacteria;p__Gemmatimonadetes;c__Gemm-1;o__;f__	0	0	0	0	0	0	0	0	0	0	0	0	0	1.67777e-05	0	0	0	0	0	0	0	0	0	0	0	0	0	0	0	0	0	0	0	0	0	0	0	0	0	0	0	0	0	0
k__Bacteria;p__Gemmatimonadetes;c__Gemm-3;o__;f__	0	0	0	0	0	0	0	0	0	0	0	0	0	0	0	0	0	0	0	0	0	0	0	0	0	0	0	0	0	0	0	1.67777e-05	0	0	0	0	0	0	0	0	0	0	0	0
k__Bacteria;p__Gemmatimonadetes;c__Gemmatimonadetes;o__;f__	0	0	0	0	0	0	0	0	0	0	1.67777e-05	0	0	0	0	0	0	0	0	0	0	0	0	0	0	0	0	0	0	0	0	0	0	0	0	0	0	0	0	0	0	0	0	0
k__Bacteria;p__Gemmatimonadetes;c__Gemmatimonadetes;o__Ellin5290;f__	0	0	0	0	0	0	0	0	0	0	0	0	0	0	0	0	0	0	0	0	0	0	0	0	0	0	0	0	1.67777e-05	0	0	0	0	0	0	0	0	0	0	0	0	0	0	0
k__Bacteria;p__Gemmatimonadetes;c__Gemmatimonadetes;o__Gemmatimonadales;f__	0	0	0	0	0	0	0	0	0	0	0	0	0	0	0	0	0	0	0	0	0	0	5.0333e-05	0	0	0	0	0	0	0	0	0	0	0	0	0	0	0	0	0	0	0	0	0
k__Bacteria;p__Gemmatimonadetes;c__Gemmatimonadetes;o__Gemmatimonadales;f__Ellin5301	0	0	8.38884e-05	0	0	0	0	0	0	0	0	0	0	0	0	0	0	0	0	0	0	0	0	0	0	0	0	0	0	0	0	0	0	0	0	0	0	0	0	0	0	0	0	0
k__Bacteria;p__OD1;c__;o__;f__	0	0	0	0	0	0	0	0	0	0	0	0	0	0	0	0	0	0	0	0	0	0	0	0.000100666	0	0	0	0	0	0	0	0	0	0	0	0	0	0	0	0	0	0	0	0
k__Bacteria;p__Planctomycetes;c__Phycisphaerae;o__Phycisphaerales;f__	0	0	0	0	0	0	0	0	0	5.0333e-05	0	0	0	0	0	0	0	0	0	0	0	0	0	0	0	0	0	0	0	0	0	0	0	0	0	0	0	0	0	0	0	0	0	0
k__Bacteria;p__Planctomycetes;c__Phycisphaerae;o__WD2101;f__	0	0	0	0	0	0	0	0	0	0	0	0	0	0	0	0	0	0	0	0	1.67777e-05	0	6.71107e-05	0	0	0	0	0	0	0	0	0	3.35554e-05	0	0	0	0	0	0	0	0	0	0	0
k__Bacteria;p__Planctomycetes;c__Planctomycetia;o__Gemmatales;f__Gemmataceae	0	0	0	1.67777e-05	0	0	0	0	0	0	0	0	0	1.67777e-05	0	0	0	0	0	0	6.71107e-05	0	0	0	0	0	0	0	0	0	0	0	5.0333e-05	0	0	0	0	0	0	0	0	0	0	0
k__Bacteria;p__Planctomycetes;c__Planctomycetia;o__Gemmatales;f__Isosphaeraceae	0	0	0	0	0	0	0	1.67777e-05	0	0	0	1.67777e-05	0	0	0	0	0	0	0	0	3.35554e-05	0	0	0.000100666	0	0	0	0	0	0	0	0	0	0	0	0	0	0	0	0	0	0	1.67777e-05	0
k__Bacteria;p__Planctomycetes;c__Planctomycetia;o__Pirellulales;f__Pirellulaceae	0	0	0	0	0	0	0	0	0	0	0	0	0	0	0	3.35554e-05	0	0	0	0	0	0	0	0.000150999	0	0	0	0	0	0	0	1.67777e-05	0	0	0	0	0	0	0	0	0	0	0	0
k__Bacteria;p__Planctomycetes;c__Planctomycetia;o__Planctomycetales;f__Planctomycetaceae	0	0	0	0	0	0	0	0	0	0	0	0	0	0	0	0	0	0	0	0	3.35554e-05	0	0	0.000100666	0	0	0	0	0	0	0	0	0	0	0	0	0	0	0	0	0	0	0	0
k__Bacteria;p__Proteobacteria;Other;Other;Other	0	8.38884e-05	0	1.67777e-05	0	0	0	0	0	0	1.67777e-05	0	0	0	1.67777e-05	0	1.67777e-05	0	0	0	0	0	0	0	0	0	0	0	0	0	0	0	0	0	0	0	0	3.35554e-05	0	0	0	0	0	0
k__Bacteria;p__Proteobacteria;c__Alphaproteobacteria;o__;f__	0	0	0	0	0	0	0	0	0	0	0	0	0	0	0	0	0	0	0	1.67777e-05	0	0	3.35554e-05	0	0	0	0	0	0	0	0	0	0	0	0	0	0	0	0	0	0	0	0	0
k__Bacteria;p__Proteobacteria;c__Alphaproteobacteria;o__BD7-3;f__	0	0	0	0	0	0	0	0	0	0	0	0	0	0	0	0	0	0	0	0	0	0	0	0	0	0	0	0	0	0	0	0	0	0	0	0	0	1.67777e-05	0	0	0	0	0	0
k__Bacteria;p__Proteobacteria;c__Alphaproteobacteria;o__Caulobacterales;f__Caulobacteraceae	0	0	0.000301998	1.67777e-05	1.67777e-05	0	1.67777e-05	0	0	0	8.38884e-05	0	0	3.35554e-05	1.67777e-05	0	0	1.67777e-05	1.67777e-05	1.67777e-05	5.0333e-05	0	0.000369109	0	0	0	0	0	3.35554e-05	0	0	8.38884e-05	3.35554e-05	0	0	0	0	0	0	0	0	0	0	0
k__Bacteria;p__Proteobacteria;c__Alphaproteobacteria;o__Ellin329;f__	0	0	0.000100666	0	0	0	0	0	0	0	0	0	0	0	0	0	0	0	0	0	0	0	5.0333e-05	0	0	0	0	0	0	0	0	0	0	0	0	0	0	1.67777e-05	0	0	0	0	0	0
k__Bacteria;p__Proteobacteria;c__Alphaproteobacteria;o__Rhizobiales;Other	0	0	0	0	0	0	0	0	0	0	0	0	0	0	0	0	0	0	0	0	5.0333e-05	0	0	0	0	0	0	0	3.35554e-05	0	0	0	0	0	0	0	0	0	0	0	0	0	0	0
k__Bacteria;p__Proteobacteria;c__Alphaproteobacteria;o__Rhizobiales;f__	0	5.0333e-05	3.35554e-05	3.35554e-05	3.35554e-05	0	0	1.67777e-05	0	8.38884e-05	0	0	1.67777e-05	0	1.67777e-05	0	0	1.67777e-05	0	1.67777e-05	1.67777e-05	0	5.0333e-05	0.00043622	0	0	0	0	1.67777e-05	0	0	3.35554e-05	3.35554e-05	0	0	0	1.67777e-05	0	1.67777e-05	0	0	0	3.35554e-05	0
k__Bacteria;p__Proteobacteria;c__Alphaproteobacteria;o__Rhizobiales;f__Aurantimonadaceae	0	5.0333e-05	0	0	0	0	0	0.000117444	0	0	0	0	0	0	0	0	0	1.67777e-05	8.38884e-05	0	0.000100666	0	0	0.000251665	0	0	0	0	0	1.67777e-05	0	0	6.71107e-05	0	0	0	0	0	1.67777e-05	0	0	0	0	0
k__Bacteria;p__Proteobacteria;c__Alphaproteobacteria;o__Rhizobiales;f__Beijerinckiaceae	0	0	8.38884e-05	3.35554e-05	0	0	0	3.35554e-05	0	0	0	0	0	0	0	0	0	3.35554e-05	0	0	3.35554e-05	0	3.35554e-05	0.000100666	0	0	0	0	1.67777e-05	0	0	0	0	0	0	0	1.67777e-05	0	0	0	0	0	1.67777e-05	0
k__Bacteria;p__Proteobacteria;c__Alphaproteobacteria;o__Rhizobiales;f__Bradyrhizobiaceae	0	0	3.35554e-05	0	0	1.67777e-05	0	0.000134221	0	6.71107e-05	0	0	0	3.35554e-05	0	0	0	8.38884e-05	0	0	1.67777e-05	0	0.00021811	0.000369109	1.67777e-05	1.67777e-05	0	0	1.67777e-05	0	0	5.0333e-05	8.38884e-05	8.38884e-05	0	0	0	3.35554e-05	3.35554e-05	0	0	0	0	1.67777e-05
k__Bacteria;p__Proteobacteria;c__Alphaproteobacteria;o__Rhizobiales;f__Brucellaceae	0	0.000520108	0.000671107	0	1.67777e-05	0	1.67777e-05	0	0	0	0	0	0.000352331	0	0	0	5.0333e-05	3.35554e-05	0	6.71107e-05	0.000100666	0	0	0.000620774	6.71107e-05	0	0	0	0.000251665	0	0	0	0.000100666	0	0	0	8.38884e-05	1.67777e-05	1.67777e-05	1.67777e-05	0	1.67777e-05	1.67777e-05	3.35554e-05
k__Bacteria;p__Proteobacteria;c__Alphaproteobacteria;o__Rhizobiales;f__Hyphomicrobiaceae	0	0	0	0	1.67777e-05	1.67777e-05	0	0.000234888	0	0	1.67777e-05	0	5.0333e-05	6.71107e-05	1.67777e-05	0	0	3.35554e-05	0	0	0	1.67777e-05	0.000184554	0.000553663	0	1.67777e-05	0	0	0.000100666	0	0	0	6.71107e-05	6.71107e-05	0	0	0	0	3.35554e-05	0	0	1.67777e-05	0.000134221	0
k__Bacteria;p__Proteobacteria;c__Alphaproteobacteria;o__Rhizobiales;f__Methylobacteriaceae	0	8.38884e-05	8.38884e-05	1.67777e-05	0	0	0	0	0	0	0	0	0	0	3.35554e-05	0	0	5.0333e-05	1.67777e-05	3.35554e-05	1.67777e-05	0	0.000117444	0.000234888	0	0	1.67777e-05	0	0	0	0	0	0	0	0	0	0	0	1.67777e-05	0	0	0	1.67777e-05	1.67777e-05
k__Bacteria;p__Proteobacteria;c__Alphaproteobacteria;o__Rhizobiales;f__Methylocystaceae	0	0	0.000285221	5.0333e-05	5.0333e-05	3.35554e-05	0	1.67777e-05	0	0.000134221	0	3.35554e-05	0	5.0333e-05	1.67777e-05	0	0	6.71107e-05	0	1.67777e-05	8.38884e-05	0	0.000167777	0.000301998	0	0	0	0	0	0	0	0	6.71107e-05	0	0	1.67777e-05	0	1.67777e-05	0	0	0	0	0.000385887	0
k__Bacteria;p__Proteobacteria;c__Alphaproteobacteria;o__Rhizobiales;f__Phyllobacteriaceae	0	1.67777e-05	3.35554e-05	0	0	0	0	3.35554e-05	0	0	0	0	1.67777e-05	0	0	0	1.67777e-05	0	0	0	1.67777e-05	0	0	8.38884e-05	0	0	0	0	0	0	0	0	1.67777e-05	5.0333e-05	1.67777e-05	0	3.35554e-05	0	1.67777e-05	0	0	0	0	0
k__Bacteria;p__Proteobacteria;c__Alphaproteobacteria;o__Rhizobiales;f__Rhizobiaceae	0	3.35554e-05	1.67777e-05	0	0	0	0	0	0	0	1.67777e-05	1.67777e-05	1.67777e-05	0	0	0	6.71107e-05	0.000150999	0	0	0	0	1.67777e-05	0.00184554	1.67777e-05	0	1.67777e-05	0	3.35554e-05	0.000150999	0	0	0	0	0	0	3.35554e-05	0	0	0	0	0	8.38884e-05	0
k__Bacteria;p__Proteobacteria;c__Alphaproteobacteria;o__Rhizobiales;f__Xanthobacteraceae	0	0	0	0	0	0	0	0	0	0.000201332	0	0	0	0	0	0	0	0	0	0	0	0	0	0	0	0	0	0	0	0	0	0	0	0	0	0	0	0	0	0	0	0	0	0
k__Bacteria;p__Proteobacteria;c__Alphaproteobacteria;o__Rhodobacterales;f__Rhodobacteraceae	0	0	5.0333e-05	0	0	0	0	0	0	0.000301998	0	0	3.35554e-05	1.67777e-05	0	1.67777e-05	0	1.67777e-05	0	0	0	0	0	0.000419442	5.0333e-05	0	0	0	0	0	0	5.0333e-05	3.35554e-05	0	0	0	3.35554e-05	0	0	0	0	0	5.0333e-05	0
k__Bacteria;p__Proteobacteria;c__Alphaproteobacteria;o__Rhodospirillales;f__Acetobacteraceae	0	0	0.000201332	5.0333e-05	0.000167777	8.38884e-05	0	0	0	0.000486553	0	0	3.35554e-05	3.35554e-05	0	0	0	5.0333e-05	0	0	5.0333e-05	0	0.000201332	0.000167777	0	0	3.35554e-05	0	0	0	0	0.000150999	3.35554e-05	0	0	3.35554e-05	0	0	3.35554e-05	0	0	0	0	0
k__Bacteria;p__Proteobacteria;c__Alphaproteobacteria;o__Rhodospirillales;f__Rhodospirillaceae	0	0	1.67777e-05	0	0	0.000100666	0	0	0	0	1.67777e-05	0	0	1.67777e-05	0	0	0	1.67777e-05	0	0	0	0	1.67777e-05	0.000301998	0	0	0	0	0	0	0	0	1.67777e-05	0	0	0	0	0	5.0333e-05	0	0	0	0	0
k__Bacteria;p__Proteobacteria;c__Alphaproteobacteria;o__Rickettsiales;f__	0	0	1.67777e-05	0	0	1.67777e-05	0	0	0	0	1.67777e-05	0	0	3.35554e-05	0	0	0	0	0	1.67777e-05	0	0	0	0	0	0	0	0	0	5.0333e-05	1.67777e-05	0	0	0	0	0	0	0	0	0	0	0	0	0
k__Bacteria;p__Proteobacteria;c__Alphaproteobacteria;o__Rickettsiales;f__Rickettsiaceae	0	1.67777e-05	6.71107e-05	0	0.000385887	3.35554e-05	8.38884e-05	8.38884e-05	1.67777e-05	0.000117444	1.67777e-05	1.67777e-05	8.38884e-05	0.000100666	8.38884e-05	0	0	0	3.35554e-05	0	0	3.35554e-05	3.35554e-05	0	1.67777e-05	3.35554e-05	0	6.71107e-05	8.38884e-05	0	3.35554e-05	3.35554e-05	0	3.35554e-05	0	0.000117444	1.67777e-05	3.35554e-05	1.67777e-05	5.0333e-05	0	0	0	5.0333e-05
k__Bacteria;p__Proteobacteria;c__Alphaproteobacteria;o__Rickettsiales;f__mitochondria	0	0	0	0	0	0	0	0	0	0.00120799	0	0	0	0	0	0	0	0	0	0	0	0	0	0	0	0	0	0	0	0	0	0	0	0	0	1.67777e-05	0	0	0	0	0	0	0	0
k__Bacteria;p__Proteobacteria;c__Alphaproteobacteria;o__Sphingomonadales;f__Erythrobacteraceae	0	0	0	0	0	0	0	0	0	0	0	0	0	0	0	0	0	0	0	0	1.67777e-05	0	0	0	0	0	0	0	0	0	0	3.35554e-05	0	0	0	0	0	0	0	0	0	0	0	0
k__Bacteria;p__Proteobacteria;c__Alphaproteobacteria;o__Sphingomonadales;f__Sphingomonadaceae	0	0.000100666	0.000285221	0.000117444	0.00050333	1.67777e-05	1.67777e-05	3.35554e-05	0	0.000268443	0	3.35554e-05	1.67777e-05	8.38884e-05	8.38884e-05	1.67777e-05	0.000117444	0.000335554	1.67777e-05	0.000100666	0.000117444	0	0.000989883	0.000301998	1.67777e-05	8.38884e-05	0.000234888	0	0	0	0	0.000318776	3.35554e-05	6.71107e-05	1.67777e-05	0	0	5.0333e-05	3.35554e-05	0	0	0	0.000419442	0
k__Bacteria;p__Proteobacteria;c__Betaproteobacteria;Other;Other	0	0	0	0	0	0	1.67777e-05	0	0	0	0	0	0	0	1.67777e-05	0	0	6.71107e-05	0	0	0	0	0	0	0	0	0	0	0	0	0	0	0	0	0	0	0	0	0	0	0	0	0	0
k__Bacteria;p__Proteobacteria;c__Betaproteobacteria;o__Burkholderiales;Other	0	0	0	0	0	0	0	0	0	0	0	0	0	0	0	0	0	0	0	0	0	0	0	0	0	0	0	0	0	0	0	3.35554e-05	0	0	0	0	0	0	0	0	0	0	0	0
k__Bacteria;p__Proteobacteria;c__Betaproteobacteria;o__Burkholderiales;f__	1.67777e-05	0.000134221	1.67777e-05	0.000100666	1.67777e-05	0	0	1.67777e-05	0	0	0	0	0	0	0.000234888	8.38884e-05	5.0333e-05	0.0089425	0	0	1.67777e-05	3.35554e-05	0	0	0	0	0	0	0.000117444	0	0	3.35554e-05	0	0	1.67777e-05	1.67777e-05	0	0	0	0	0	0	3.35554e-05	0
k__Bacteria;p__Proteobacteria;c__Betaproteobacteria;o__Burkholderiales;f__Alcaligenaceae	0	3.35554e-05	0.000301998	0	0	0	5.0333e-05	0	0	0	0	5.0333e-05	0	3.35554e-05	0	0	6.71107e-05	1.67777e-05	1.67777e-05	1.67777e-05	0	0	0	0	0	0	0	0	5.0333e-05	0.000150999	0.00021811	0	0	0	0.000352331	0.00114088	1.67777e-05	1.67777e-05	0	0	0	0	0	0
k__Bacteria;p__Proteobacteria;c__Betaproteobacteria;o__Burkholderiales;f__Burkholderiaceae	0	0.000117444	0.000150999	5.0333e-05	0	0	0	0	0	0	0	1.67777e-05	0	0	0	6.71107e-05	0	0.00382531	0	0	3.35554e-05	0	0	0	0	0	0	0	3.35554e-05	0	0	6.71107e-05	0	0	0	0	1.67777e-05	0	0	1.67777e-05	0	0	0	0
k__Bacteria;p__Proteobacteria;c__Betaproteobacteria;o__Burkholderiales;f__Comamonadaceae	5.0333e-05	0.000117444	0.00107377	5.0333e-05	3.35554e-05	0	1.67777e-05	0	0	0.000402664	1.67777e-05	0	0	1.67777e-05	5.0333e-05	1.67777e-05	3.35554e-05	0.00186232	0	6.71107e-05	0.000150999	1.67777e-05	0.000184554	0.000167777	3.35554e-05	0	3.35554e-05	0	0.000117444	3.35554e-05	0	8.38884e-05	5.0333e-05	0	1.67777e-05	0	0	3.35554e-05	0	0	0	0	0.000134221	1.67777e-05
k__Bacteria;p__Proteobacteria;c__Betaproteobacteria;o__Burkholderiales;f__Oxalobacteraceae	0	0	0.000117444	1.67777e-05	8.38884e-05	0	0	0	0	0.000100666	0	0	0	3.35554e-05	0	0	0	0.000184554	0	8.38884e-05	0	0	0.000100666	0.000251665	0	1.67777e-05	0	0	3.35554e-05	1.67777e-05	0	0.00021811	0	0	0	1.67777e-05	0	3.35554e-05	0	0	0	6.71107e-05	5.0333e-05	0
k__Bacteria;p__Proteobacteria;c__Betaproteobacteria;o__Gallionellales;f__Gallionellaceae	0	0	1.67777e-05	0	0	0	0	0	0	0	0	0	0	0	0	0	0	0	0	0	0	0	0	0	0	0	0	0	0	0	0	0	0	0	0	0	0	0	0	0	0	0	0	0
k__Bacteria;p__Proteobacteria;c__Betaproteobacteria;o__Neisseriales;f__Neisseriaceae	0	6.71107e-05	0.00271798	0.000318776	1.67777e-05	0	3.35554e-05	3.35554e-05	0	0	1.67777e-05	1.67777e-05	0	5.0333e-05	0	0	3.35554e-05	0.0473131	1.67777e-05	6.71107e-05	5.0333e-05	3.35554e-05	1.67777e-05	0.000486553	0	5.0333e-05	1.67777e-05	0	1.67777e-05	0.000184554	0	0	1.67777e-05	3.35554e-05	0	1.67777e-05	0	0.000100666	0	0	3.35554e-05	1.67777e-05	0.000117444	3.35554e-05
k__Bacteria;p__Proteobacteria;c__Betaproteobacteria;o__SC-I-84;f__	0	0	0	0	0	0	0	0	0	0	0	0	0	0	0	0	0	0	0	0	6.71107e-05	0	0	0	0	0	0	0	0	0	0	0	0	0	0	0	0	0	0	0	0	0	0	0
k__Bacteria;p__Proteobacteria;c__Deltaproteobacteria;o__Bdellovibrionales;f__Bdellovibrionaceae	0	0	0	0	0	0	0	0	0	0	0	0	0	0	0	0	0	0	0	0	0	0	1.67777e-05	0	0	0	0	0	0	0	0	3.35554e-05	0	0	0	0	0	0	0	0	0	0	0	0
k__Bacteria;p__Proteobacteria;c__Deltaproteobacteria;o__Desulfovibrionales;f__Desulfovibrionaceae	1.67777e-05	0	5.0333e-05	1.67777e-05	0	0	0	0	3.35554e-05	1.67777e-05	0.00102344	0.000570441	0	0.000100666	1.67777e-05	0.00313743	8.38884e-05	0	0	0.000150999	0.000838884	0	0	0	0.000117444	0	0	0.00226499	0	1.67777e-05	0	0	0	3.35554e-05	0.000385887	0	0	3.35554e-05	0	1.67777e-05	0.000167777	5.0333e-05	0.000419442	5.0333e-05
k__Bacteria;p__Proteobacteria;c__Deltaproteobacteria;o__Desulfuromonadales;f__Geobacteraceae	0	1.67777e-05	0	0	0	0	0	0	0	5.0333e-05	0	0	0	0	0	0	0	0	0	0	0	0	0	1.67777e-05	0	0	0	0	0	0	0	0	0	0	0	0	0	0	0	0	0	0	0	0
k__Bacteria;p__Proteobacteria;c__Deltaproteobacteria;o__Desulfuromonadales;f__Pelobacteraceae	0	0	0	0	0	0	0	0	0	0	0	0	0	0	0	0	0	0	0	0	0	0	0	1.67777e-05	0	0	0	0	0	0	0	0	0	0	0	0	0	0	0	0	0	0	3.35554e-05	0
k__Bacteria;p__Proteobacteria;c__Deltaproteobacteria;o__MIZ46;f__	0	0	0	3.35554e-05	0	0	0	0	0	6.71107e-05	0	0	0	0	0	0	0	0	0	0	0	0	0	0	0	0	0	0	0	0	0	0	0	0	0	0	0	0	0	0	0	0	0	0
k__Bacteria;p__Proteobacteria;c__Deltaproteobacteria;o__Myxococcales;f__	0	0	0	1.67777e-05	0	0	0	0	0	0	0	0	0	0	0	0	0	0	0	0	3.35554e-05	0	1.67777e-05	0	0	0	0	0	0	0	0	0	0	0	0	0	0	1.67777e-05	0	0	0	0	0	0
k__Bacteria;p__Proteobacteria;c__Deltaproteobacteria;o__Myxococcales;f__Haliangiaceae	0	0	0	0	0	0	0	0	0	0.000150999	0	0	0	0	0	0	0	0	0	0	0	0	0	0	0	0	0	0	0	0	0	0	0	0	0	0	0	0	0	0	0	0	0	0
k__Bacteria;p__Proteobacteria;c__Deltaproteobacteria;o__Myxococcales;f__Myxococcaceae	0	0	0	0	0	0	0	0	0	0	0	0	0	0	0	0	0	0	0	0	1.67777e-05	0	0	0	0	0	0	0	0	0	0	0	0	0	0	0	0	0	0	0	0	0	0	0
k__Bacteria;p__Proteobacteria;c__Deltaproteobacteria;o__Myxococcales;f__Polyangiaceae	0	0	0	0	0	0	0	0	0	0	0	0	0	0	1.67777e-05	0	0	0	0	0	0	0	0	0	0	0	0	0	0	0	0	0	0	0	0	0	0	0	0	0	0	0	0	0
k__Bacteria;p__Proteobacteria;c__Deltaproteobacteria;o__Syntrophobacterales;f__Syntrophaceae	0	0	0	0	0	0	0	0	0	0	0	0	0	0	0	0	0	0	0	0	0	0	0	5.0333e-05	0	0	0	0	0	0	0	0	0	0	0	0	0	0	0	0	0	0	0	0
k__Bacteria;p__Proteobacteria;c__Deltaproteobacteria;o__Syntrophobacterales;f__Syntrophobacteraceae	0	0	0	0	0	0	0	0	0	0	0	0	1.67777e-05	0	0	0	0	1.67777e-05	0	0	0	0	0	8.38884e-05	0	0	0	0	0	0	0	0	0	0	0	0	0	0	0	0	0	0	0	0
k__Bacteria;p__Proteobacteria;c__Epsilonproteobacteria;o__Campylobacterales;f__Campylobacteraceae	0.000268443	0.00166099	0.00117444	0.000234888	0	1.67777e-05	0.00147644	0.000385887	0.000855662	6.71107e-05	0	0	5.0333e-05	0.000335554	0.000520108	5.0333e-05	3.35554e-05	0.0014261	6.71107e-05	0.00558697	0.000469775	0.000587219	0.00229854	0.000419442	6.71107e-05	1.67777e-05	6.71107e-05	6.71107e-05	0.000620774	0.00102344	0.0184722	0	1.67777e-05	0.000419442	0.00021811	0	3.35554e-05	0.00134221	0.000234888	0.000150999	0.00125833	0.000117444	8.38884e-05	0.000520108
k__Bacteria;p__Proteobacteria;c__Epsilonproteobacteria;o__Campylobacterales;f__Helicobacteraceae	0.00162743	0.00184554	0.00105699	0.000771773	6.71107e-05	3.35554e-05	0.0030032	0.00135899	0.00102344	0.00050333	0.00150999	0.000452997	0.000805329	0.000150999	0.00216432	0.00122477	0.000318776	0.00105699	0.00860695	0.000100666	0.00050333	0.00104022	0.00342265	0.00134221	0.00219788	3.35554e-05	0.000117444	8.38884e-05	0.0050333	0.0018791	0.000117444	0.00674463	0.000234888	0.000671107	0.00162743	1.67777e-05	0	0.000637552	8.38884e-05	0.00114088	0.00265087	1.67777e-05	0.000553663	0.000570441
k__Bacteria;p__Proteobacteria;c__Gammaproteobacteria;Other;Other	1.67777e-05	0.000134221	1.67777e-05	1.67777e-05	5.0333e-05	0.000234888	0.000805329	0	0.000285221	0	0.000234888	5.0333e-05	0.000167777	0	0.000687885	0.00140933	0	0	0.000117444	0.000285221	0	0.00169455	0.00050333	0	0.000201332	0.000637552	0	0.000553663	0.000687885	0	0.000301998	5.0333e-05	1.67777e-05	0	0.00104022	0.0075164	8.38884e-05	0.000603996	3.35554e-05	0.00255021	0.00117444	0.000637552	0	0.000452997
k__Bacteria;p__Proteobacteria;c__Gammaproteobacteria;o__Aeromonadales;f__Aeromonadaceae	0	0.000536886	0.000570441	5.0333e-05	3.35554e-05	0	0.00177843	1.67777e-05	0.0011241	0	0.000150999	1.67777e-05	8.38884e-05	8.38884e-05	0.00105699	0	0	8.38884e-05	0.000100666	0.00229854	0.000738218	0.00694596	0.00765062	5.0333e-05	0.000536886	0.00271798	0.000285221	0.00280187	0.00318776	0	0.00129188	0.00107377	0.000117444	6.71107e-05	0.000486553	6.71107e-05	1.67777e-05	0.00338909	0.00132544	0.00201332	0.00206365	0.00545275	0.000184554	8.38884e-05
k__Bacteria;p__Proteobacteria;c__Gammaproteobacteria;o__Aeromonadales;f__Succinivibrionaceae	0	0	0	0	6.71107e-05	0	0	0	0	0	0	0	0	0	0	0	0	0	0	0	0	0	0	0	0	0	0	0	0	0	0	0	1.67777e-05	1.67777e-05	0	0	0	0	0	0	0	0	1.67777e-05	0
k__Bacteria;p__Proteobacteria;c__Gammaproteobacteria;o__Alteromonadales;f__Alteromonadaceae	0	0	0	0	0	0	0	0	0	0	0	0	0	0	0	0	0	0	0	0	0	0	0	0	0	0	0	0	0	0	0	6.71107e-05	0	0	0	0	0	0	0	0	0	0	0	0
k__Bacteria;p__Proteobacteria;c__Gammaproteobacteria;o__Alteromonadales;f__Shewanellaceae	0	5.0333e-05	0	0	0	0	0.000150999	0	0	0	0	0	0	0	0	0	0	0	0	0	0	0	0	0	0	0	1.67777e-05	0	0	0	0	0	0	0	1.67777e-05	0	0	0	0	0	0	0	0	1.67777e-05
k__Bacteria;p__Proteobacteria;c__Gammaproteobacteria;o__Cardiobacteriales;f__Cardiobacteriaceae	0	0	0	1.67777e-05	0	0	0	0	0	0	0	0	0	0	0	0	0	0.00276832	3.35554e-05	0	1.67777e-05	0	0	0	0	0	0	0	0	6.71107e-05	0	0	0	0	0	0	0	3.35554e-05	1.67777e-05	0	0	0	0	0
k__Bacteria;p__Proteobacteria;c__Gammaproteobacteria;o__Enterobacteriales;f__Enterobacteriaceae	0.281731	0.408788	0.0759358	0.257739	0.0408536	0.0513733	0.229049	0.102495	0.323071	0.0359546	0.130564	0.0376994	0.0579501	0.0156032	0.144036	0.139842	0.0691744	0.229418	0.06498	0.245944	0.264081	0.489438	0.459759	0.0376827	0.109005	0.327752	0.222136	0.297821	0.42768	0.0129356	0.0714058	0.432982	0.141402	0.0266262	0.0337399	0.300589	0.0225995	0.30074	0.272419	0.181149	0.139523	0.465732	0.173599	0.0188246
k__Bacteria;p__Proteobacteria;c__Gammaproteobacteria;o__Legionellales;f__	0	0	0	0	0	0	0	0	0	0	0	0	0	0	0	0	0	0	0	0	0	0	0	5.0333e-05	0	0	0	0	0	0	0	0	0	0	0	0	0	0	0	0	0	0	0	0
k__Bacteria;p__Proteobacteria;c__Gammaproteobacteria;o__Legionellales;f__Coxiellaceae	0	0	6.71107e-05	0	0	0	0	0.000100666	0	0.000587219	0	1.67777e-05	0	1.67777e-05	0	0	1.67777e-05	3.35554e-05	0	1.67777e-05	1.67777e-05	0	0	0.000536886	0	0	5.0333e-05	0	0	0	0	0	6.71107e-05	5.0333e-05	0	0	0	0	0	0	0	0	0.000134221	0
k__Bacteria;p__Proteobacteria;c__Gammaproteobacteria;o__Legionellales;f__Legionellaceae	0	0	0	0	0	0	0	0	0	0	0	0	0	0	0	0	0	0	0	0	0	0	0	0.000134221	0	0	0	0	0	0	0	1.67777e-05	0	0	0	0	0	0	0	0	0	0	3.35554e-05	0
k__Bacteria;p__Proteobacteria;c__Gammaproteobacteria;o__Pasteurellales;f__	0	0	0.000822106	0	0	0	0	0	0	0	0	0	5.0333e-05	0	0	0	0	0	0	0	0	0	0	0	0	0	0	0	0	0	0	0	0	0	0	0	0	0	0	0	0	0	0.000134221	0
k__Bacteria;p__Proteobacteria;c__Gammaproteobacteria;o__Pasteurellales;f__Pasteurellaceae	0	8.38884e-05	0.0021811	6.71107e-05	3.35554e-05	0	0	0.000201332	0	0.000402664	3.35554e-05	0.00093955	5.0333e-05	0.0479003	0	5.0333e-05	8.38884e-05	0.0177843	1.67777e-05	6.71107e-05	0.011241	0.000134221	5.0333e-05	0.000352331	0.00276832	0.000100666	0.000150999	8.38884e-05	0.000452997	0.00201332	1.67777e-05	1.67777e-05	0.0155194	0.000100666	0	1.67777e-05	0	0.000100666	0	1.67777e-05	0	3.35554e-05	0.00400987	0
k__Bacteria;p__Proteobacteria;c__Gammaproteobacteria;o__Pseudomonadales;Other	1.67777e-05	0	1.67777e-05	1.67777e-05	0	0	0	0	3.35554e-05	0	1.67777e-05	0	0	0	1.67777e-05	1.67777e-05	0	0	0	0	1.67777e-05	0.000352331	0	0	0	0	0	0	0	0	0	0	0	0	0	0.00219788	0	0	0	0	6.71107e-05	0.000100666	0	0.000117444
k__Bacteria;p__Proteobacteria;c__Gammaproteobacteria;o__Pseudomonadales;f__Moraxellaceae	0.000855662	0.00159388	0.0320621	0.0114927	0.000234888	5.0333e-05	0.00286898	0.000134221	3.35554e-05	0.000385887	0.000100666	0.0014261	1.67777e-05	0.000268443	0.000301998	5.0333e-05	0.000117444	0.0132879	0.000117444	0.00634196	0.02468	0.0685368	0.000335554	0.000805329	0.00114088	6.71107e-05	0.000201332	0.000184554	0.00137577	0.00627485	0	0.000402664	0.00211399	0.000301998	0.00213077	0.196769	0.00120799	0.000268443	0.000671107	1.67777e-05	0.00139255	0.0109223	0.00848951	0.440867
k__Bacteria;p__Proteobacteria;c__Gammaproteobacteria;o__Pseudomonadales;f__Pseudomonadaceae	0.0146134	0.00174488	0.0140597	0.00756673	3.35554e-05	1.67777e-05	0.00332198	0.000301998	1.67777e-05	0.000738218	0	0.000167777	0	0.000150999	0.000117444	0.00610708	0	0.000301998	0	0.00149321	0.0183548	0.00434542	1.67777e-05	0.00102344	0.000201332	8.38884e-05	0.0023321	0.000117444	0.00184554	0.00810362	3.35554e-05	0.000117444	0.000637552	3.35554e-05	3.35554e-05	0.00367431	0.00124155	0.000570441	0.000671107	0	5.0333e-05	0.191467	0.018942	0.0359713
k__Bacteria;p__Proteobacteria;c__Gammaproteobacteria;o__Vibrionales;f__Pseudoalteromonadaceae	0	0	0	0	0	0	0	0	0	0	0	0	0	0	0	0	0	0	0	0	0	1.67777e-05	0	0	0	0	0	0	3.35554e-05	0	0	0	0	0	0	3.35554e-05	0	0	0	0	0	0	0	0
k__Bacteria;p__Proteobacteria;c__Gammaproteobacteria;o__Xanthomonadales;f__Sinobacteraceae	3.35554e-05	0	0	0	0	0	0	0	0	0	0	0	0	0	0	0	0	0	0	0	0	0	0	0	0	0	3.35554e-05	0	0	0	0	0	0	0	0	0	0	0	1.67777e-05	0	0	0	3.35554e-05	0
k__Bacteria;p__Proteobacteria;c__Gammaproteobacteria;o__Xanthomonadales;f__Xanthomonadaceae	5.0333e-05	8.38884e-05	0.00941228	5.0333e-05	0.000167777	8.38884e-05	1.67777e-05	0.00021811	1.67777e-05	0.00162743	1.67777e-05	0.000469775	8.38884e-05	0.000117444	1.67777e-05	1.67777e-05	0	0.00434542	0	0.000100666	0.000100666	0	1.67777e-05	0.0012751	0.000150999	1.67777e-05	6.71107e-05	0	0.000822106	5.0333e-05	0	0.000150999	0.00021811	0.000167777	5.0333e-05	0.20962	3.35554e-05	0	1.67777e-05	0	0	1.67777e-05	0.00446286	0
k__Bacteria;p__SR1;c__;o__;f__	0	0	0	1.67777e-05	0	0	0	0	0	8.38884e-05	0	0	0	0	0	0	0	0.00043622	0	0	0	0	0	0	0	0	0	0	0	0	0	0	0	0	0	0	0	0	0	0	0	0	0	0
k__Bacteria;p__Spirochaetes;c__Spirochaetes;o__Spirochaetales;f__Spirochaetaceae	0	0	0.000100666	0	0	0	0	0	0	0	0	0	0	0	0	0	0	0.000285221	0	0	0	0	0	0	0	0	0	0	0	0	0	0	0	3.35554e-05	0	0	0	0	0	0	0	0	5.0333e-05	0
k__Bacteria;p__Spirochaetes;c__Spirochaetes;o__[Borreliales];f__[Borreliaceae]	0	0	0	0	0	0	0	0	0	0	0	0	0	0	0	0	0	1.67777e-05	0	0	0	0	0	0	0	0	0	0	0	0	0	0	0	0	0	0	0	0	0	0	0	0	0	0
k__Bacteria;p__Spirochaetes;c__[Brevinematae];o__[Brevinematales];f__Brevinemataceae	0	3.35554e-05	0	0	0	0	0	0	0	0	3.35554e-05	0	0	3.35554e-05	0	0	0	6.71107e-05	0	0	0	0	0	1.67777e-05	0	0	0	0	0	0	0	0	0	0	0	0	0	0	0	0	0	1.67777e-05	0	0
k__Bacteria;p__Synergistetes;c__Synergistia;o__Synergistales;f__Dethiosulfovibrionaceae	0	0	5.0333e-05	0	0	0	0	0	0	0	0	0	0	0	0	0	0	1.67777e-05	0	0	0	0	0	0	0	0	0	0	0	0	0	0	0	0	0	0	0	0	0	0	0	0	0	0
k__Bacteria;p__TM6;c__SJA-4;Other;Other	0	0	0	0	0	0	0	0	0	0	0	0	0	0	0	0	0	0	0	0	0	0	0	5.0333e-05	0	0	0	0	0	0	0	0	0	0	0	0	0	0	0	0	0	0	0	0
k__Bacteria;p__TM6;c__SJA-4;o__;f__	0	0	0	0	0	0	0	0	0	1.67777e-05	0	0	0	0	0	0	0	0	0	0	0	0	0	0.000301998	0	0	0	0	0	0	0	0	0	1.67777e-05	0	0	0	0	0	0	0	0	0	0
k__Bacteria;p__TM7;c__SC3;o__;f__	0	0	1.67777e-05	0	0	0	0	0	0	0	0	0	0	0	0	1.67777e-05	0	0	0	0	0	0	0	0	0	0	0	0	0	0	0	0	0	0	0	0	0	0	0	0	0	0	0	0
k__Bacteria;p__TM7;c__TM7-1;o__;f__	0	0	3.35554e-05	0	0	0	0	0	0	6.71107e-05	0	0	0	0	0	0	0	0	0	1.67777e-05	0	0	0	0.000452997	0	0	0	0	0	0	0	0	0	1.67777e-05	0	0	0	0	0	0	0	0	0	0
k__Bacteria;p__TM7;c__TM7-3;o__;f__	6.71107e-05	0	3.35554e-05	1.67777e-05	1.67777e-05	3.35554e-05	0	8.38884e-05	0	0.00021811	0	0	1.67777e-05	0.000150999	0	1.67777e-05	0	3.35554e-05	0	5.0333e-05	1.67777e-05	0	0	0.000452997	0	0	0	0	0	1.67777e-05	0	6.71107e-05	1.67777e-05	0	5.0333e-05	0	0	1.67777e-05	0	0	0	1.67777e-05	3.35554e-05	3.35554e-05
k__Bacteria;p__TM7;c__TM7-3;o__CW040;f__	1.67777e-05	0	1.67777e-05	0	0	0	0	0	0	0	0	0	0	0	0	1.67777e-05	3.35554e-05	0.000318776	0	0	0	0	0	0	0	0	0	0	0	3.35554e-05	0	0	1.67777e-05	0	0	0	0	0	0	0	0	0	1.67777e-05	0
k__Bacteria;p__TM7;c__TM7-3;o__CW040;f__F16	0	0	0	0	0	0	0	0	0	0	0	0	0	0	0	0	1.67777e-05	0	0	0	0	0	0	0	0	0	0	0	0	0	0	8.38884e-05	1.67777e-05	0	0	0	0	0	0	0	0	0	0	0
k__Bacteria;p__TM7;c__TM7-3;o__EW055;f__	0	0	0	6.71107e-05	0	0	0	0	0	0	0	0	0.000134221	0	0	0	0	0	0	0	0	0	0	0.000117444	0	0	0	0	0	0	0	0	0	0	0	0	0	0	0	0	0	0	5.0333e-05	0
k__Bacteria;p__Tenericutes;c__CK-1C4-19;o__;f__	0	0	6.71107e-05	0	0	0	0	0	0	0	0	0	0	0	0	0	0	0	0	0	0	0	0	0	0	0	0	0	0	0	0	0	0	0	0	0	0	0	0	0	0	0	0	0
k__Bacteria;p__Tenericutes;c__Mollicutes;o__;f__	0.0179689	0.0210224	0.0239417	0.000117444	0.000268443	0.00224821	0.000100666	0.0696945	0.00135899	0.0123316	0	0.0381021	1.67777e-05	0.0837374	0.00191266	0	0.00468097	0.223613	0	5.0333e-05	0.0796436	0	0.000268443	0.00656007	0.0159052	0	0.00654329	0.00619096	3.35554e-05	0.00729829	0	1.67777e-05	0.22269	0.0408536	0	0.00100666	0	1.67777e-05	0.000419442	0.000452997	6.71107e-05	0	0.0738889	0.000268443
k__Bacteria;p__Tenericutes;c__Mollicutes;o__Mycoplasmatales;f__Mycoplasmataceae	0.000201332	1.67777e-05	0.00317098	1.67777e-05	0.000989883	0	1.67777e-05	0	6.71107e-05	0	0.000738218	0	3.35554e-05	0.000134221	0	0	0.000117444	0.00526819	0	6.71107e-05	0.00377498	1.67777e-05	1.67777e-05	0.000452997	6.71107e-05	0	0.000184554	0.00219788	1.67777e-05	0.00758351	1.67777e-05	0	0.000268443	0.000117444	0.000201332	0.000469775	6.71107e-05	1.67777e-05	0	1.67777e-05	1.67777e-05	0.00021811	0.00684529	0
k__Bacteria;p__Tenericutes;c__Mollicutes;o__RF39;f__	0	0	0	0	0	0	0	5.0333e-05	0	5.0333e-05	0	0	0	0	0	0	0	0	0	0	0	0	0	0	0	0	0	0	0	0	0	0	0	0	0	0	0	0	0	0	0	0	0	0
k__Bacteria;p__Tenericutes;c__Mollicutes;o__RsaHF231;f__	0	0	8.38884e-05	5.0333e-05	0	0	0	0	0	0	0	0	1.67777e-05	0	0	0	0	0	0	0	0	0	0	0	0	0	0	0	1.67777e-05	0	0	0	0	0	0	0	0	0	0	0	0	0	0	0
k__Bacteria;p__Verrucomicrobia;c__Verrucomicrobiae;o__Verrucomicrobiales;f__Verrucomicrobiaceae	0	3.35554e-05	0	0	0	0	0	0	0	0.0014261	0	0	0	0	0	0	0	0	0	0	0	0	0	0.000352331	0	0	0	0	0	0	0	0	0	0	0	0	0	0	3.35554e-05	0	0	0	0	0
k__Bacteria;p__Verrucomicrobia;c__[Methylacidiphilae];o__Methylacidiphilales;f__	0	0	0	0	0	0	0	0	0	0	0	0	0	0	0	0	0	0.000201332	0	0	0	0	3.35554e-05	0	0	0	0	0	0	0	0	0	0	0	0	0	0	0	0	0	0	0	0	0
k__Bacteria;p__Verrucomicrobia;c__[Pedosphaerae];o__[Pedosphaerales];f__auto67_4W	0	0	0	0	0	1.67777e-05	0	0	0	0	0	0	0	0	0	0	0	0	0	0	0	0	3.35554e-05	0	0	0	0	0	0	0	0	0	0	0	0	0	0	0	0	0	0	0	0	0
k__Bacteria;p__Verrucomicrobia;c__[Spartobacteria];o__[Chthoniobacterales];f__[Chthoniobacteraceae]	0	0	3.35554e-05	0	0	1.67777e-05	0	0	0	0	0	0	0	3.35554e-05	0	0	0	0	0	0	5.0333e-05	0	6.71107e-05	0.00149321	0	0	1.67777e-05	0	1.67777e-05	0	0	0	1.67777e-05	3.35554e-05	0	0	1.67777e-05	0	0	0	0	0	5.0333e-05	0
k__Bacteria;p__WPS-2;c__;o__;f__	0	0	0	0	0	1.67777e-05	0	0	0	0	0	0	0	0	0	0	0	0	0	1.67777e-05	0	0	1.67777e-05	1.67777e-05	0	0	0	0	0	0	0	0	0	0	0	0	0	0	0	0	0	0	0	0
k__Bacteria;p__WS6;c__;o__;f__	0	0	0	0	0	0	0	0	0	0	0	0	0	0	0	0	0	0	0	0	0	0	0	0	0	0	0	0	0	0	0	0	3.35554e-05	0	0	0	0	0	0	0	0	0	0	0
k__Bacteria;p__[Thermi];c__Deinococci;o__Deinococcales;f__Deinococcaceae	0	0	0	0	3.35554e-05	0	0	0	0	0.000637552	0	0	0	0	0	0	0	1.67777e-05	0	3.35554e-05	0.00021811	0	0	0	0	0	0.000335554	0	0	5.0333e-05	0	1.67777e-05	0.00105699	0	0	0	0	0	0	0	0	0	0.00214754	1.67777e-05

## Sheet: Genus
Taxonomic features (ASVs)	Ak220917-16s.assembled.fastq	Zo310816-16S.assembled.fastq	Ra021116-16S.assembled.fastq	Mo310816-16S.assembled.fastq	Mo200916-16S.assembled.fastq	Nu150916-16S.assembled.fastq	As300816-16S.assembled.fastq	Ak011116-16S.assembled.fastq	Fr260816-16S.assembled.fastq	Nu011116-16S.assembled.fastq	Ar140616-16S.assembled.fastq	Ma011116-16S.assembled.fastq	As061016-16S.assembled.fastq	Fra271016-16S.assembled.fastq	Ma310816-16S.assembled.fastq	Qu220617-16S.assembled.fastq	Nu210917-16S.assembled.fastq	Ma200917-16S.assembled.fastq	Zo230516-16S.assembled.fastq	Ro180616-16S.assembled.fastq	Ga210917-16S.assembled.fastq	As140616-16S.assembled.fastq	Ak260816-16S.assembled.fastq	Ru200917-16S.assembled.fastq	Ma150916-16S.assembled.fastq	Zo140616-16S.assembled.fastq	To210917-16S.assembled.fastq	Nu250516-16S.assembled.fastq	Ak180616-16S.assembled.fastq	Qu230917-16S.assembled.fastq	Fr180616-16S.assembled.fastq	Mo260516-16S.assembled.fastq	Am200917-16S.assembled.fastq	Fr200916-16S.assembled.fastq	Ma180616-16S.assembled.fastq	Zo251016-16S.assembled.fastq	Ro220916-16S.assembled.fastq	Ra180616-16S.assembled.fastq	Ar230816-16S.assembled.fastq	Nu180616-16S.assembled.fastq	Nu260816-16S.assembled.fastq	Ar021116-16S.assembled.fastq	On210917-16S.assembled.fastq	Fra230816-16S.assembled.fastq
Unassigned;Other;Other;Other;Other;Other	0.00872439	0.0186568	0.00384209	0.0102679	0.00276832	0.00236565	0.0309213	0.0104525	0.0453836	0.000620774	0.0104525	0.1537	0.00332198	0.0266262	0.0679496	0.0236901	0.00204688	0.00162743	0.00110733	0.00998272	0.0644766	0.0177843	0.0130363	0.00102344	0.0312904	0.0149657	0.00572119	0.0133215	0.0239921	0.00919417	0.0177676	0.00493264	0.181987	0.00508364	0.021962	0.0227673	0.00973105	0.0123819	0.0113753	0.0106706	0.0448467	0.0139758	0.0264248	0.0324648
k__Archaea;p__Crenarchaeota;c__MCG;o__pGrfC26;f__;g__	3.35554e-05	0	0	0	0	0	0	0	0	0	0	0	0	0	0	0	1.67777e-05	0	0	0	0	0	0	0	0	0	0	0	0	0	0	0	0	0	0	0	0	0	0	0	0	0	0	0
k__Archaea;p__Crenarchaeota;c__Thaumarchaeota;o__Cenarchaeales;f__Cenarchaeaceae;g__Nitrosopumilus	0	0	0	0	0	0	0	0	0	0	0	0	0	0	0	0	0	1.67777e-05	0	0	1.67777e-05	0	0	1.67777e-05	0	0	1.67777e-05	0	0	0	0	0	0	0	0	0	0	0	0	0	0	0	1.67777e-05	0
k__Archaea;p__Euryarchaeota;c__Thermoplasmata;o__E2;f__;g__	0	0	0	0	0	0	0	0	0	0	0	0	0	0	0	0	0	0	0	0	0	0	0	0	0	0	1.67777e-05	0	0	0	0	0	0	0	0	0	0	0	0	0	0	0	0	0
k__Archaea;p__Euryarchaeota;c__Thermoplasmata;o__E2;f__DHVEG-1;g__	1.67777e-05	0	0	0	0	0	0	0	0	0	0	0	0	0	0	0	3.35554e-05	1.67777e-05	0	0	5.0333e-05	0	0	5.0333e-05	0	0	1.67777e-05	0	0	3.35554e-05	0	0	0	0	0	0	0	0	0	0	0	0	5.0333e-05	0
k__Bacteria;Other;Other;Other;Other;Other	0	0.000184554	0	5.0333e-05	3.35554e-05	0	0.000201332	1.67777e-05	0.000134221	0	0.000318776	5.0333e-05	0.00043622	5.0333e-05	0.000134221	0	0	0	0	0	0	0.000201332	1.67777e-05	0	3.35554e-05	6.71107e-05	5.0333e-05	5.0333e-05	0.000100666	0	8.38884e-05	0	0	0	0.000117444	0	0.000234888	5.0333e-05	0	8.38884e-05	8.38884e-05	0	0	3.35554e-05
k__Bacteria;p__;c__;o__;f__;g__	0	1.67777e-05	0	0	0	0	0	0	0	0	0	0	0	0	0	0	0	0	0	0	0	0	0	0	0	0	0	0	0	0	0	0	0	0	0	0	0	0	0	0	0	0	0	0
k__Bacteria;p__AD3;c__JG37-AG-4;o__;f__;g__	0	0	0	0	0	0	0	0	0	0	0	0	0	1.67777e-05	0	0	0	0	0	0	0	0	0	0	0	0	0	0	0	0	0	0	0	0	0	0	0	0	0	0	0	0	0	0
k__Bacteria;p__Acidobacteria;c__Acidobacteria-6;o__iii1-15;f__;g__	0	0	5.0333e-05	0	0	3.35554e-05	0	0	0	0	0	0	0	0	0	0	0	0	0	0	6.71107e-05	0	0	0	0	0	0	0	0	0	0	0	0	0	0	0	0	0	0	0	0	0	0	0
k__Bacteria;p__Acidobacteria;c__Acidobacteriia;o__Acidobacteriales;f__Acidobacteriaceae;Other	0	0	1.67777e-05	0	0	0	0	0	0	0	0	0	0	0	0	0	0	0	0	0	0	0	0	0	0	0	0	0	0	0	0	0	0	0	0	0	0	0	0	0	0	0	0	0
k__Bacteria;p__Acidobacteria;c__Acidobacteriia;o__Acidobacteriales;f__Acidobacteriaceae;g__	0	0	0.000452997	0	0	3.35554e-05	0	0	0	0	3.35554e-05	0	1.67777e-05	0	1.67777e-05	0	0	0	0	0	1.67777e-05	0	0.000184554	0.000134221	0	0	0	0	0	0	0	0	0	0	0	0	0	0	0	0	0	0	0	0
k__Bacteria;p__Acidobacteria;c__Acidobacteriia;o__Acidobacteriales;f__Acidobacteriaceae;g__Terriglobus	0	0	1.67777e-05	0	0	0	0	0	0	0	0	0	0	0	0	0	0	0	0	0	0	0	3.35554e-05	0	0	0	0	0	0	0	0	0	0	0	0	0	0	0	0	0	0	0	0	0
k__Bacteria;p__Acidobacteria;c__Acidobacteriia;o__Acidobacteriales;f__Koribacteraceae;g__Candidatus Koribacter	0	0	5.0333e-05	0	0	0	0	0	0	0	0	0	0	0	0	0	0	0	0	0	0	0	0	0	0	0	0	0	0	0	0	0	0	0	0	0	0	0	0	0	0	0	0	0
k__Bacteria;p__Acidobacteria;c__DA052;o__Ellin6513;f__;g__	0	0	0	0	0	1.67777e-05	0	0	0	0	0	0	0	0	0	0	0	0	0	0	0	0	0	0	0	0	0	0	0	0	0	0	1.67777e-05	0	0	0	0	0	0	0	0	0	0	0
k__Bacteria;p__Acidobacteria;c__Solibacteres;o__Solibacterales;f__Solibacteraceae;g__	0	0	0	0	0	0	0	0	0	0	0	0	0	0	0	0	0	0	0	0	1.67777e-05	0	0	0	0	0	0	0	0	0	0	0	0	0	0	0	0	0	0	0	0	0	0	0
k__Bacteria;p__Acidobacteria;c__Sva0725;o__Sva0725;f__;g__	0	0	0	0	0	0	0	0	0	0	0	0	0	0	0	1.67777e-05	0	0	0	0	0	0	0	0	0	0	0	0	0	0	0	0	0	0	0	0	0	0	0	0	0	0	0	0
k__Bacteria;p__Actinobacteria;c__Acidimicrobiia;o__Acidimicrobiales;f__;g__	0	0	3.35554e-05	0	0	1.67777e-05	0	0.00021811	0	0	0	0	0	0	0	0	0	0	0	0	0	0	0	0	0	0	0	0	1.67777e-05	0	0	0	3.35554e-05	0	0	0	0	0	0	0	0	0	0	0
k__Bacteria;p__Actinobacteria;c__Acidimicrobiia;o__Acidimicrobiales;f__AKIW874;g__	0	0	0	0	0	0	0	5.0333e-05	0	0	0	0	0	0	0	0	0	0	0	0	0	0	0	0	0	0	0	0	0	0	0	0	0	0	0	0	0	0	0	0	0	0	0	0
k__Bacteria;p__Actinobacteria;c__Acidimicrobiia;o__Acidimicrobiales;f__C111;g__	0	0	0	0	0	0	0	0.000117444	0	0	0	0	0	1.67777e-05	0	0	0	0	0	0	0	0	1.67777e-05	0	0	0	0	0	0	0	0	0	0	1.67777e-05	0	0	1.67777e-05	0	0	0	0	0	0	0
k__Bacteria;p__Actinobacteria;c__Acidimicrobiia;o__Acidimicrobiales;f__EB1017;g__	0	0	0	0	0	0	0	6.71107e-05	0	0	0	0	0	0	0	0	0	0	0	0	0	0	0	5.0333e-05	0	0	1.67777e-05	0	0	0	0	0	1.67777e-05	0	0	0	1.67777e-05	0	0	0	0	0	0	0
k__Bacteria;p__Actinobacteria;c__Acidimicrobiia;o__Acidimicrobiales;f__Microthrixaceae;g__	0	0	0	0	0	0	0	8.38884e-05	0	0	0	0	0	0	0	0	0	0	0	0	0	0	0	0	0	0	0	0	0	0	0	0	0	0	0	0	0	0	0	0	0	0	0	0
k__Bacteria;p__Actinobacteria;c__Actinobacteria;o__Actinomycetales;Other;Other	0	0	0	0	0	0	0	3.35554e-05	0	0	0	0	0	3.35554e-05	0	0	0	0	0	5.0333e-05	0	0	0	3.35554e-05	0	0	0	0	1.67777e-05	0	3.35554e-05	0	3.35554e-05	3.35554e-05	0	0	1.67777e-05	0	1.67777e-05	0	0	0	6.71107e-05	0
k__Bacteria;p__Actinobacteria;c__Actinobacteria;o__Actinomycetales;f__;g__	0	3.35554e-05	5.0333e-05	0	1.67777e-05	0.000100666	0	0	0	0	0	0	0	1.67777e-05	0	0	0	0	0	1.67777e-05	0	0	8.38884e-05	1.67777e-05	0	0	0	0	0	0	0	0	1.67777e-05	0	0	0	0	0	0	1.67777e-05	0	0	5.0333e-05	0
k__Bacteria;p__Actinobacteria;c__Actinobacteria;o__Actinomycetales;f__Actinomycetaceae;g__	0	0	0	1.67777e-05	0	0	1.67777e-05	0	0	5.0333e-05	0	0	1.67777e-05	0	0	1.67777e-05	0	5.0333e-05	0	0	0	0	0	0	0	0	0	0	1.67777e-05	0	0	0	0	3.35554e-05	0	0	0	0	0	0	0	0	0	0
k__Bacteria;p__Actinobacteria;c__Actinobacteria;o__Actinomycetales;f__Actinomycetaceae;g__Actinomyces	0.000452997	0.00119122	0.00219788	0.00174488	0	0.000285221	0.000184554	0.000184554	8.38884e-05	0.000822106	8.38884e-05	0.00192943	0.000268443	0.0018791	0.000285221	0.000637552	0.000285221	0.00447964	0.00119122	0.000251665	0.00226499	0.000520108	0.000889217	0.000335554	0.00021811	6.71107e-05	0.000234888	0.000134221	0.00125833	0.000754996	0.000117444	0.000117444	0.00050333	0.00223143	0.000553663	5.0333e-05	0.000134221	0.00122477	0.000117444	1.67777e-05	0.000469775	5.0333e-05	0.000285221	0.000234888
k__Bacteria;p__Actinobacteria;c__Actinobacteria;o__Actinomycetales;f__Actinomycetaceae;g__Trueperella	0	0	0	0	0	0	0	0	0	0	0	0	0	0.000587219	0	0	0	0.000452997	0	0	0	0	0	0	0	0	0	0	0	0	0	0	0	1.67777e-05	0	0	3.35554e-05	0	0	0	0	0	0	0
k__Bacteria;p__Actinobacteria;c__Actinobacteria;o__Actinomycetales;f__Brevibacteriaceae;g__Brevibacterium	0	0.000117444	0	0.000268443	0	0	3.35554e-05	0	0	0	0	0	0	0	0	0	0	1.67777e-05	0	1.67777e-05	1.67777e-05	1.67777e-05	0	0	0	1.67777e-05	0	0	3.35554e-05	0	1.67777e-05	1.67777e-05	3.35554e-05	0	0	0	1.67777e-05	0	1.67777e-05	0	0	0	3.35554e-05	3.35554e-05
k__Bacteria;p__Actinobacteria;c__Actinobacteria;o__Actinomycetales;f__Cellulomonadaceae;Other	0	0.00134221	0	3.35554e-05	0	0	1.67777e-05	0	0	0	0	0	0	0	0	0	0	0	0	3.35554e-05	0	1.67777e-05	0	0	1.67777e-05	0	0	0	0	0	0	6.71107e-05	1.67777e-05	0	0	0	1.67777e-05	0	0	0	0	0	0	0
k__Bacteria;p__Actinobacteria;c__Actinobacteria;o__Actinomycetales;f__Cellulomonadaceae;g__Cellulomonas	0	3.35554e-05	0	1.67777e-05	0	0	0	0.00021811	0	0	0	0	0	0	0	0	0	0	0	0	0	0	1.67777e-05	0	0	0	0	0	0	0	0	3.35554e-05	0	0	0	0	0	0	0	0	0	0	0	0
k__Bacteria;p__Actinobacteria;c__Actinobacteria;o__Actinomycetales;f__Cellulomonadaceae;g__Demequina	0	0	0	0	0	0	0	6.71107e-05	0	0	0	0	0	0	0	0	0	0	0	0	0	0	0	0	0	0	0	0	0	0	0	0	0	0	0	0	0	0	0	0	0	0	0	0
k__Bacteria;p__Actinobacteria;c__Actinobacteria;o__Actinomycetales;f__Cellulomonadaceae;g__Oerskovia	0	3.35554e-05	0	0	0	0	0	0	0	0	0	0	0	0	0	0	0	0	0	0	0	0	0	0	0	0	0	0	0	0	0	0	0	0	0	0	0	0	0	0	0	0	0	0
k__Bacteria;p__Actinobacteria;c__Actinobacteria;o__Actinomycetales;f__Corynebacteriaceae;g__Corynebacterium	3.35554e-05	0.000301998	0.00223143	0.000234888	3.35554e-05	3.35554e-05	0.000100666	0.000117444	0	0.000687885	0	0.000369109	5.0333e-05	0.00367431	5.0333e-05	0	0.000184554	0.00114088	0.000167777	0.00182877	6.71107e-05	1.67777e-05	0	0.00397631	5.0333e-05	5.0333e-05	0	0	0	0.000134221	1.67777e-05	1.67777e-05	3.35554e-05	0.000201332	1.67777e-05	3.35554e-05	0.00137577	0.00021811	8.38884e-05	0	5.0333e-05	1.67777e-05	6.71107e-05	0.000100666
k__Bacteria;p__Actinobacteria;c__Actinobacteria;o__Actinomycetales;f__Dermabacteraceae;Other	0	0	0	1.67777e-05	0	0	0	0	0	0	0	0	0	0	0	0	0	0	0	0	0	0	0	0	0	0	0	0	1.67777e-05	0	0	0	0	0	0	0	0	0	0	0	0	0	0	0
k__Bacteria;p__Actinobacteria;c__Actinobacteria;o__Actinomycetales;f__Dermabacteraceae;g__	0	0	0	0	0	0	0	0	0	0	0	0	0	0	0	0	0	0	0	0	0	0	0	0	0	0	0	0	0	0	0	0	0	0	0	0	0	0	0	0	0	0	5.0333e-05	0
k__Bacteria;p__Actinobacteria;c__Actinobacteria;o__Actinomycetales;f__Dermabacteraceae;g__Brachybacterium	0	1.67777e-05	0	0	0	0	0.000167777	0	0	0	0	0	0	0	0	0	0	3.35554e-05	0	0.000100666	6.71107e-05	3.35554e-05	0	0.000452997	0	0	1.67777e-05	0	0	0	0	8.38884e-05	6.71107e-05	5.0333e-05	0	0	0	3.35554e-05	1.67777e-05	0	0	0	6.71107e-05	3.35554e-05
k__Bacteria;p__Actinobacteria;c__Actinobacteria;o__Actinomycetales;f__Dermacoccaceae;g__Dermacoccus	0	0	0.00149321	1.67777e-05	0	0	1.67777e-05	0	0	0	0	0	0	0.000452997	0	0	0	1.67777e-05	0	6.71107e-05	6.71107e-05	1.67777e-05	0	0.000100666	0	0	0	1.67777e-05	0	0	0	0	8.38884e-05	0	0	0	0	0	0	0	0	5.0333e-05	6.71107e-05	1.67777e-05
k__Bacteria;p__Actinobacteria;c__Actinobacteria;o__Actinomycetales;f__Dermatophilaceae;g__Dermatophilus	0	0	0	0	0	0	0	0	0	0	0	0	0	3.35554e-05	0	0	0	0	0	6.71107e-05	0	0	0	0	0	0	0	1.67777e-05	0	0	0	0	0	0	0	0	0	0	0	0	0	0	0	1.67777e-05
k__Bacteria;p__Actinobacteria;c__Actinobacteria;o__Actinomycetales;f__Dietziaceae;g__Dietzia	0	0	6.71107e-05	1.67777e-05	0	0	0.000117444	0	0	0	0	0	0.000117444	1.67777e-05	0	1.67777e-05	0	1.67777e-05	1.67777e-05	0	1.67777e-05	1.67777e-05	0	0	0	0	1.67777e-05	0	3.35554e-05	0	0	0	3.35554e-05	0	0	0	5.0333e-05	0	1.67777e-05	0	0	0	0	8.38884e-05
k__Bacteria;p__Actinobacteria;c__Actinobacteria;o__Actinomycetales;f__Frankiaceae;g__	0	0	1.67777e-05	0	0	0	0	1.67777e-05	0	0	0	0	0	1.67777e-05	0	0	0	1.67777e-05	0	0	0	0	8.38884e-05	0	0	0	1.67777e-05	0	8.38884e-05	0	0	3.35554e-05	0	0	0	0	0	0	0	0	0	0	0	0
k__Bacteria;p__Actinobacteria;c__Actinobacteria;o__Actinomycetales;f__Frankiaceae;g__Frankia	0	0	0	0	0	0	0	0	0	0	0	0	0	0	0	0	0	0	0	0	0	0	1.67777e-05	0	0	0	0	0	0	0	0	0	0	0	0	0	1.67777e-05	0	0	0	0	0	0	0
k__Bacteria;p__Actinobacteria;c__Actinobacteria;o__Actinomycetales;f__Geodermatophilaceae;Other	0	0	0	0	5.0333e-05	0	1.67777e-05	0	0	0	0	0	0	0	0	0	0	0	0	0	0	0	1.67777e-05	0	0	0	0	0	0	0	0	0	0	0	0	0	0	0	0	0	0	0	0	0
k__Bacteria;p__Actinobacteria;c__Actinobacteria;o__Actinomycetales;f__Geodermatophilaceae;g__	0	0	0	0	0	0	0	0	0	0	0	0	0	1.67777e-05	0	0	0	0	0	0	0	0	0	0	0	0	0	0	0	0	0	0	0	0	0	0	0	0	1.67777e-05	0	0	0	0	0
k__Bacteria;p__Actinobacteria;c__Actinobacteria;o__Actinomycetales;f__Geodermatophilaceae;g__Modestobacter	0	0	0	0	0	0	0	6.71107e-05	0	0	0	0	0	0	0	0	0	0	0	0	0	0	0	0	0	0	0	0	0	0	0	0	0	0	0	0	0	0	0	0	0	0	0	0
k__Bacteria;p__Actinobacteria;c__Actinobacteria;o__Actinomycetales;f__Gordoniaceae;g__Gordonia	0	0	0	3.35554e-05	0	0	0	0	0	0	0	0	0	0	0	0	0	0	0	0	0	0	0	0	0	0	0	0	0	0	1.67777e-05	0	0	0	0	0	0	0	0	0	0	0	0	0
k__Bacteria;p__Actinobacteria;c__Actinobacteria;o__Actinomycetales;f__Intrasporangiaceae;Other	0	0	5.0333e-05	3.35554e-05	5.0333e-05	0	3.35554e-05	0	0	0.000318776	0	1.67777e-05	0	0	0	0	0	0.000117444	0	0.000150999	6.71107e-05	0	0	0.00093955	0	0	0	1.67777e-05	0	1.67777e-05	0	3.35554e-05	5.0333e-05	5.0333e-05	0	0	0	0	1.67777e-05	0	0	0	0.000134221	1.67777e-05
k__Bacteria;p__Actinobacteria;c__Actinobacteria;o__Actinomycetales;f__Intrasporangiaceae;g__	0	0	0.000285221	0	0	0	0	0	0	3.35554e-05	0	0	0	1.67777e-05	1.67777e-05	0	0	0	0	0	5.0333e-05	0	0	0.000150999	0	0	0	0	0	3.35554e-05	0	0	5.0333e-05	0	0	1.67777e-05	0	0	0	0	0	3.35554e-05	0	0
k__Bacteria;p__Actinobacteria;c__Actinobacteria;o__Actinomycetales;f__Intrasporangiaceae;g__Phycicoccus	0	0	5.0333e-05	1.67777e-05	1.67777e-05	0	0	0	0	0	0	0	0	0	0	0	0	0	0	0	1.67777e-05	0	0	0	0	0	0	0	0	0	0	0	0	0	0	0	0	0	0	0	0	1.67777e-05	0	0
k__Bacteria;p__Actinobacteria;c__Actinobacteria;o__Actinomycetales;f__Intrasporangiaceae;g__Terracoccus	0	0	0	0	0	0	0	0	0	0	0	0	0	0	0	0	0	0	0	0	0	0	0	1.67777e-05	0	0	0	0	0	0	0	0	0	0	0	0	0	0	0	0	0	0	0	0
k__Bacteria;p__Actinobacteria;c__Actinobacteria;o__Actinomycetales;f__Kineosporiaceae;Other	0	0	0	0	0	0	0	0	0	0	0	0	0	0	0	0	0	1.67777e-05	0	0	0	0	0	0	0	0	0	0	0	0	0	0	0	0	0	0	0	0	0	0	0	0	0	0
k__Bacteria;p__Actinobacteria;c__Actinobacteria;o__Actinomycetales;f__Kineosporiaceae;g__	0	0	0	0	0	0	0	1.67777e-05	0	0	0	0	0	1.67777e-05	1.67777e-05	0	0	0	0	0	0	0	0	0	0	0	0	0	0	0	0	0	0	0	0	0	1.67777e-05	0	0	0	0	0	0	0
k__Bacteria;p__Actinobacteria;c__Actinobacteria;o__Actinomycetales;f__Kineosporiaceae;g__Kineosporia	0	0	0	0	0	0	0	0	0	0	0	0	0	0	0	0	0	0	0	0	0	0	0	0	0	0	0	0	0	0	0	0	0	0	0	0	0	0	0	0	1.67777e-05	0	0	0
k__Bacteria;p__Actinobacteria;c__Actinobacteria;o__Actinomycetales;f__Microbacteriaceae;Other	0	3.35554e-05	0.000134221	5.0333e-05	0	0	0	0	0	0	1.67777e-05	0	0.000469775	0	0	0	0	8.38884e-05	0	0	3.35554e-05	0	0	0.000352331	0	0	0	0	8.38884e-05	0	0	0	1.67777e-05	1.67777e-05	1.67777e-05	1.67777e-05	0.000100666	0	0	0	0	0	5.0333e-05	0
k__Bacteria;p__Actinobacteria;c__Actinobacteria;o__Actinomycetales;f__Microbacteriaceae;g__	0	0.000201332	0.00788551	6.71107e-05	1.67777e-05	0	0	0	0	8.38884e-05	0	0	0.0153516	0	1.67777e-05	0	1.67777e-05	0	0	5.0333e-05	1.67777e-05	3.35554e-05	3.35554e-05	0.000369109	5.0333e-05	0	6.71107e-05	0	0.000738218	1.67777e-05	0	1.67777e-05	0	6.71107e-05	0	0.000167777	0.000318776	0	0	0	0	1.67777e-05	5.0333e-05	0
k__Bacteria;p__Actinobacteria;c__Actinobacteria;o__Actinomycetales;f__Microbacteriaceae;g__Agromyces	0	0	0	0	0	0	0	0	0	0	0	0	0	3.35554e-05	0	0	0	0	0	0	0	0	0	0	0	0	0	0	0	0	0	0	0	0	0	0	0	0	0	0	0	0	0	0
k__Bacteria;p__Actinobacteria;c__Actinobacteria;o__Actinomycetales;f__Microbacteriaceae;g__Clavibacter	0	0	0	0	0	0	0	0	0	0	0	0	0	0	1.67777e-05	0	0	0	0	0	0	0	0	0	0	0	0	0	0	0	0	0	0	0	0	0	0	0	0	0	0	0	0	0
k__Bacteria;p__Actinobacteria;c__Actinobacteria;o__Actinomycetales;f__Microbacteriaceae;g__Cryocola	0	0	0	0	0	0	0	0	0	0	0	0	0	0	0	0	0	0	0	0	0	0	1.67777e-05	3.35554e-05	0	0	0	0	0	0	0	0	1.67777e-05	0	0	0	0	0	0	0	0	0	0	0
k__Bacteria;p__Actinobacteria;c__Actinobacteria;o__Actinomycetales;f__Microbacteriaceae;g__Curtobacterium	0	0	0	0	0	0	0	0	0	0	0	0	0	0	0	0	3.35554e-05	0	0	1.67777e-05	0	0	0	0.000201332	0	0	0	0	0	0	0	0	0	0	0	0	0	1.67777e-05	0	0	0	0	1.67777e-05	0
k__Bacteria;p__Actinobacteria;c__Actinobacteria;o__Actinomycetales;f__Microbacteriaceae;g__Leucobacter	6.71107e-05	0.00093955	0.00169455	0.000603996	3.35554e-05	0.000100666	3.35554e-05	8.38884e-05	0	0.000150999	0	0.000134221	0.00181199	3.35554e-05	0	0.000117444	1.67777e-05	0.000100666	0	0.000117444	1.67777e-05	5.0333e-05	6.71107e-05	0.000637552	3.35554e-05	1.67777e-05	3.35554e-05	1.67777e-05	0.00117444	6.71107e-05	5.0333e-05	0	0	0.000301998	3.35554e-05	1.67777e-05	0.000285221	0.000134221	1.67777e-05	1.67777e-05	3.35554e-05	0	6.71107e-05	0.000167777
k__Bacteria;p__Actinobacteria;c__Actinobacteria;o__Actinomycetales;f__Microbacteriaceae;g__Microbacterium	0	0	0	0	0	0	0	0	0	0	0	0	0	0	0	0	1.67777e-05	3.35554e-05	0	0	0	0	0	0.000167777	0	0	0	0	0	0	0	0	0	0	0	0	0	0	0	0	0	0	3.35554e-05	0
k__Bacteria;p__Actinobacteria;c__Actinobacteria;o__Actinomycetales;f__Microbacteriaceae;g__Mycetocola	0	0	0	0	0	0	0	0	0	0	0	0	0	0	0	0	0	0	0	0	0	0	0	5.0333e-05	0	0	0	0	0	0	0	0	0	0	0	0	0	0	0	0	0	0	0	0
k__Bacteria;p__Actinobacteria;c__Actinobacteria;o__Actinomycetales;f__Microbacteriaceae;g__Pseudoclavibacter	0	1.67777e-05	0	1.67777e-05	8.38884e-05	0	0	0	0	0	0	0	0	0	0	0	0	0	0	0	0	0	0	0	0	0	0	0	1.67777e-05	0	0	0	0	0	0	0	0	0	0	0	0	0	0.00140933	0
k__Bacteria;p__Actinobacteria;c__Actinobacteria;o__Actinomycetales;f__Microbacteriaceae;g__Rathayibacter	0	1.67777e-05	0	0	0	0	0	0	0	0	0	0	0	0	0	0	0	0	0	0	0	0	0	8.38884e-05	0	0	0	0	0	0	0	0	0	0	0	0	0	0	0	0	0	0	0	0
k__Bacteria;p__Actinobacteria;c__Actinobacteria;o__Actinomycetales;f__Microbacteriaceae;g__Salinibacterium	0	3.35554e-05	0.000301998	0.000134221	0	0	0	5.0333e-05	0	5.0333e-05	0	0	0.000369109	1.67777e-05	0	0	0	0	0	1.67777e-05	0	5.0333e-05	0	3.35554e-05	0	0	1.67777e-05	0	5.0333e-05	0	0	0	0	1.67777e-05	0	0	5.0333e-05	0	1.67777e-05	0	0	0	6.71107e-05	0
k__Bacteria;p__Actinobacteria;c__Actinobacteria;o__Actinomycetales;f__Micrococcaceae;Other	0	0	0	0	0	0	0	0	0	0	0	0	0	0	0	0	0	0	0	0	0	0	1.67777e-05	0	0	0	0	0	0	0	0	0	0	0	0	0	0	0	0	0	0	0	0	0
k__Bacteria;p__Actinobacteria;c__Actinobacteria;o__Actinomycetales;f__Micrococcaceae;g__	0.000150999	0.000419442	0.000637552	0.000620774	1.67777e-05	1.67777e-05	8.38884e-05	0.000419442	0	0.000100666	5.0333e-05	0.000150999	3.35554e-05	0.000285221	5.0333e-05	0.000100666	3.35554e-05	0.000184554	0.000553663	0.000150999	0.00050333	0.000167777	1.67777e-05	0.000905995	0	3.35554e-05	0	3.35554e-05	0.000318776	0.000150999	0	0.000117444	0.000117444	0.000385887	1.67777e-05	1.67777e-05	0.000150999	0.000184554	3.35554e-05	1.67777e-05	0.00093955	1.67777e-05	1.67777e-05	0.000268443
k__Bacteria;p__Actinobacteria;c__Actinobacteria;o__Actinomycetales;f__Micrococcaceae;g__Arthrobacter	0.000771773	0.00134221	0.00110733	0.0033052	0	0	8.38884e-05	0.000134221	0	0	3.35554e-05	0.000100666	1.67777e-05	0.00050333	0.000234888	0.000100666	0	0	0	0.000251665	0.000855662	0.00021811	0.000184554	0.00021811	8.38884e-05	0	1.67777e-05	0.00072144	0.00110733	0.000285221	1.67777e-05	0.000100666	0.000301998	0	0.000117444	0	0.000117444	1.67777e-05	8.38884e-05	0	0.0030032	0.000167777	0.000352331	0.00216432
k__Bacteria;p__Actinobacteria;c__Actinobacteria;o__Actinomycetales;f__Micrococcaceae;g__Kocuria	0	0	0.000570441	0	0	0	6.71107e-05	0	0	0	0	1.67777e-05	0	0	0	0	0	0	0	1.67777e-05	1.67777e-05	0	0	0.000234888	0	0	0	0	0	8.38884e-05	0	5.0333e-05	0.000134221	1.67777e-05	0	0	0	0	0	0	3.35554e-05	0	3.35554e-05	0
k__Bacteria;p__Actinobacteria;c__Actinobacteria;o__Actinomycetales;f__Micrococcaceae;g__Micrococcus	0	0.000318776	5.0333e-05	0	1.67777e-05	0	1.67777e-05	0	0	5.0333e-05	0	0.000285221	0	6.71107e-05	1.67777e-05	0	0	0.000150999	0	0.00176166	3.35554e-05	1.67777e-05	0	0.000805329	5.0333e-05	1.67777e-05	0	0	1.67777e-05	0.000134221	0	0	1.67777e-05	0.000201332	1.67777e-05	0	1.67777e-05	0.000285221	1.67777e-05	0	0	0.000117444	0.000134221	5.0333e-05
k__Bacteria;p__Actinobacteria;c__Actinobacteria;o__Actinomycetales;f__Micromonosporaceae;Other	0	0	0	0	0	0	0	0	0	0	0	0	0	0	0	0	0	0	0	0	0	0	1.67777e-05	0	0	0	0	0	0	0	0	0	0	0	0	0	0	0	0	0	0	0	0	0
k__Bacteria;p__Actinobacteria;c__Actinobacteria;o__Actinomycetales;f__Micromonosporaceae;g__	0	0	0	1.67777e-05	0	0	0	6.71107e-05	0	0	0	0	0	0	1.67777e-05	0	0	0	0	0	0	0	0	3.35554e-05	0	0	0	0	0	0	0	1.67777e-05	0	0	0	0	0	0	0	0	0	0	0	0
k__Bacteria;p__Actinobacteria;c__Actinobacteria;o__Actinomycetales;f__Micromonosporaceae;g__Actinoplanes	0	0	0	0	0	0	0	3.35554e-05	0	0	0	0	0	0	0	0	0	0	0	0	0	0	3.35554e-05	0	0	0	0	0	0	0	0	0	1.67777e-05	0	0	0	0	0	0	0	0	0	0	0
k__Bacteria;p__Actinobacteria;c__Actinobacteria;o__Actinomycetales;f__Micromonosporaceae;g__Pilimelia	0	0	0	0	0	0	0	8.38884e-05	0	0	0	0	0	0	0	0	0	0	0	0	0	0	0	0	0	0	0	0	0	0	0	0	0	0	0	0	0	0	0	0	0	0	0	0
k__Bacteria;p__Actinobacteria;c__Actinobacteria;o__Actinomycetales;f__Micromonosporaceae;g__Verrucosispora	0	0	0	0	0	0	0	3.35554e-05	0	0	0	0	0	0	0	0	0	0	0	0	0	0	0	0	0	0	0	0	0	0	0	0	0	0	0	0	0	0	0	0	0	0	0	0
k__Bacteria;p__Actinobacteria;c__Actinobacteria;o__Actinomycetales;f__Micromonosporaceae;g__Virgisporangium	0	0	0	0	0	0	0	1.67777e-05	0	0	0	0	0	0	0	0	0	0	0	0	0	0	0	0	0	0	0	0	0	0	0	0	0	0	0	0	0	0	0	0	0	0	0	0
k__Bacteria;p__Actinobacteria;c__Actinobacteria;o__Actinomycetales;f__Mycobacteriaceae;g__Mycobacterium	0	0	0	0	0	3.35554e-05	0	1.67777e-05	0	0	0	0	0	0	0	0	0	1.67777e-05	3.35554e-05	1.67777e-05	5.0333e-05	0	0.000100666	0.000285221	0	0	0	0	0	1.67777e-05	1.67777e-05	0	0	1.67777e-05	0	0	1.67777e-05	0	1.67777e-05	0	1.67777e-05	0	1.67777e-05	0
k__Bacteria;p__Actinobacteria;c__Actinobacteria;o__Actinomycetales;f__Nakamurellaceae;g__	0	0	0	0	0	0	0	0	0	0	0	0	0	0	0	0	0	1.67777e-05	0	0	0	0	1.67777e-05	0	0	0	1.67777e-05	0	0	0	0	0	0	0	0	0	0	0	0	0	0	0	0	0
k__Bacteria;p__Actinobacteria;c__Actinobacteria;o__Actinomycetales;f__Nocardiaceae;Other	0	0	0	0	0	0	0	0	0	0	0	0	0	0	0	0	0	0	0	0	0	0	1.67777e-05	0	0	0	0	0	0	0	0	0	0	0	0	0	0	0	0	0	0	0	0	0
k__Bacteria;p__Actinobacteria;c__Actinobacteria;o__Actinomycetales;f__Nocardiaceae;g__	0	0	0	0	0	0	0	0	0	0	0	0	0	0	0	0	0	0	0	0	0	0	0	0.000100666	0	0	0	0	0	0	0	0	0	0	0	0	0	0	0	0	0	0	0	0
k__Bacteria;p__Actinobacteria;c__Actinobacteria;o__Actinomycetales;f__Nocardiaceae;g__Rhodococcus	0	0.00072144	0	0	0	0	3.35554e-05	0	0	0	0	0	1.67777e-05	8.38884e-05	0	0	0	3.35554e-05	0	3.35554e-05	3.35554e-05	1.67777e-05	0	0.000117444	0	0	0	0	6.71107e-05	0	0	0	0	0	0	0	0	0	0	0	1.67777e-05	0	0	0
k__Bacteria;p__Actinobacteria;c__Actinobacteria;o__Actinomycetales;f__Nocardioidaceae;g__	0	1.67777e-05	3.35554e-05	0	0	0	0	3.35554e-05	0	0	0	0	0	0	1.67777e-05	3.35554e-05	0	0	0	0	0	0	6.71107e-05	0.000201332	0	0	1.67777e-05	0	0	0	0	0	1.67777e-05	0	1.67777e-05	0	0	0	1.67777e-05	0	0	0	1.67777e-05	0
k__Bacteria;p__Actinobacteria;c__Actinobacteria;o__Actinomycetales;f__Nocardioidaceae;g__Aeromicrobium	0	0.000167777	1.67777e-05	3.35554e-05	0	0	8.38884e-05	3.35554e-05	0	0	0	0	0	0	0	0	1.67777e-05	0	0	8.38884e-05	0	0	0.00021811	0	1.67777e-05	0	0	0	0	0	0	3.35554e-05	1.67777e-05	0	0	0	0	0	0	0	0	0	0	1.67777e-05
k__Bacteria;p__Actinobacteria;c__Actinobacteria;o__Actinomycetales;f__Nocardioidaceae;g__Friedmanniella	0	0	0	0	0	0	0	0	0	0	0	0	0	0	0	0	0	0	0	0	0	0	0	5.0333e-05	0	0	0	0	0	0	0	0	0	0	0	0	0	0	0	0	0	0	0	0
k__Bacteria;p__Actinobacteria;c__Actinobacteria;o__Actinomycetales;f__Nocardioidaceae;g__Nocardioides	0	0	0	0	0	0	0	0	0	0	0	0	0	1.67777e-05	0	0	0	0	0	0	1.67777e-05	0	0	0	0	0	0	0	0	0	0	1.67777e-05	0	0	0	0	0	0	0	0	0	0	1.67777e-05	0
k__Bacteria;p__Actinobacteria;c__Actinobacteria;o__Actinomycetales;f__Promicromonosporaceae;g__Xylanimicrobium	0	0	0	0	0	0	0	1.67777e-05	0	0	1.67777e-05	0	0	0	0	0	0	0	0	0	0	0	0	0	0	0	0	0	0	0	0	0	0	0	0	0	0	0	0	0	0	0	0	0
k__Bacteria;p__Actinobacteria;c__Actinobacteria;o__Actinomycetales;f__Propionibacteriaceae;Other	0	0	0	0	0	0	0	0	0	0	0	0	0	0	0	0	0	0	0	0	0	0	0	0	0	0	0	0	0	0	0	0	0	0	0	0	0	0	0	0	0	0	0.000100666	0
k__Bacteria;p__Actinobacteria;c__Actinobacteria;o__Actinomycetales;f__Propionibacteriaceae;g__	0	0	0	0	0	0	0	0	0	0	0	0	0	0	0	0	0	3.35554e-05	0	0	0	0	0	0	0	0	0	0	0	0	0	0	0	0	0	0	0	0	0	0	0	0	0	0
k__Bacteria;p__Actinobacteria;c__Actinobacteria;o__Actinomycetales;f__Propionibacteriaceae;g__Luteococcus	0	0	0	0	0	0	0	0	0	0	0	0	0	0	0	0	0	0	0	0	0	0	0	6.71107e-05	0	0	0	0	0	1.67777e-05	0	0	5.0333e-05	0	0	0	0	0	0	0	0	0	0	0
k__Bacteria;p__Actinobacteria;c__Actinobacteria;o__Actinomycetales;f__Propionibacteriaceae;g__Propionibacterium	0	0	0	0	0	0	0	0	0	0	0	0	0	0	0	0	0	5.0333e-05	0	0	0	0	0	8.38884e-05	0	0	0	0	0	0	0	0	0	0	0	0	0	0	0	0	0	0	0	0
k__Bacteria;p__Actinobacteria;c__Actinobacteria;o__Actinomycetales;f__Pseudonocardiaceae;g__Actinomycetospora	0	0	0	0	0	0	0	0	0	0	0	0	0	0	0	0	0	0	0	0	0	0	5.0333e-05	0	0	0	0	0	0	0	0	0	0	0	0	0	0	0	0	0	0	0	0	0
k__Bacteria;p__Actinobacteria;c__Actinobacteria;o__Actinomycetales;f__Pseudonocardiaceae;g__Pseudonocardia	0	0	0	0	0	0	0	1.67777e-05	0	0	0	0	0	0	0	0	0	0	3.35554e-05	0	0	0	0	0	0	0	0	0	0	0	0	0	1.67777e-05	0	0	0	3.35554e-05	0	0	0	0	0	0	0
k__Bacteria;p__Actinobacteria;c__Actinobacteria;o__Actinomycetales;f__Pseudonocardiaceae;g__Saccharopolyspora	0	0	0.000234888	0	0	0	0	0	0	0	0	0	0	0	0	0	0	0	0	0	0	0	0	0	0	0	0	0	0	0	0	0	5.0333e-05	0	0	0	0	0	0	0	0	0	0	0
k__Bacteria;p__Actinobacteria;c__Actinobacteria;o__Actinomycetales;f__Sanguibacteraceae;g__Sanguibacter	0	0.000184554	0	3.35554e-05	0	0	5.0333e-05	1.67777e-05	0	0	0	0	0	0	0	0	1.67777e-05	0	0	0	0	1.67777e-05	0	0	0	1.67777e-05	0	0	0.000150999	0	0	0	1.67777e-05	0	0	0	0	0	5.0333e-05	0	3.35554e-05	0	1.67777e-05	0
k__Bacteria;p__Actinobacteria;c__Actinobacteria;o__Actinomycetales;f__Sporichthyaceae;g__	0	0	0	0	0	0	0	0	0	0	0	0	0	0	0	0	0	0	0	0	3.35554e-05	0	0	3.35554e-05	0	0	0	0	0	0	0	0	0	0	0	1.67777e-05	0	1.67777e-05	0	0	0	0	0	0
k__Bacteria;p__Actinobacteria;c__Actinobacteria;o__Actinomycetales;f__Streptomycetaceae;g__Streptomyces	0	0	0	0	0	0	0	0	0	0	0	0	0	0	0	0	0	0	0	0	0	0	0	0	0	0	0	0	0	0	0	0	1.67777e-05	0	0	0	0	0	0	0	0	0	0	0
k__Bacteria;p__Actinobacteria;c__Actinobacteria;o__Actinomycetales;f__Yaniellaceae;g__Yaniella	0	0	0	0	0	0	0	0	0	0	0	0	0	0	0	0	0	0	0	0	0	0	0	0	0	0	0	0	0	0	0	0	0	0	0	0	0	0	3.35554e-05	0	0	0	0	0
k__Bacteria;p__Actinobacteria;c__Actinobacteria;o__Bifidobacteriales;f__Bifidobacteriaceae;g__Bifidobacterium	0	0	0	0	0	0	0	0	0	0	0	0	0	0	0	0	0	0	0	0	0	0	0	0	0	0	0	0	0	0	1.67777e-05	0	0	0	0	0	0	0	0	0	0	0	0	0
k__Bacteria;p__Actinobacteria;c__Coriobacteriia;o__Coriobacteriales;f__Coriobacteriaceae;Other	0	0	0	0	6.71107e-05	0	0	0	0	0.00021811	0	8.38884e-05	0	3.35554e-05	0	0	0	0	0	0	0	0	0	0	0	0	0	0	0	0	0	0	0	1.67777e-05	0	0	0	0	1.67777e-05	0	0	0	5.0333e-05	3.35554e-05
k__Bacteria;p__Actinobacteria;c__Coriobacteriia;o__Coriobacteriales;f__Coriobacteriaceae;g__	8.38884e-05	1.67777e-05	1.67777e-05	0	0.000452997	0	0.000671107	0.0678489	0	0.0057883	0	0.000553663	0.000301998	0.00295287	0.0033052	0.000369109	3.35554e-05	0.000150999	0	5.0333e-05	0	0	3.35554e-05	6.71107e-05	3.35554e-05	0	0	0	1.67777e-05	0.000687885	8.38884e-05	3.35554e-05	6.71107e-05	0.0122645	0.00102344	0.000704663	0	0.000754996	5.0333e-05	0	3.35554e-05	0	0.00100666	0.0110565
k__Bacteria;p__Actinobacteria;c__Coriobacteriia;o__Coriobacteriales;f__Coriobacteriaceae;g__Adlercreutzia	0	0	0	0	0	0	0	0.00109055	0	0	0	0	0	0.000117444	0.00021811	1.67777e-05	0	0	0	0	0	0	0	0	0	0	0	0	3.35554e-05	1.67777e-05	0.000100666	0	0	6.71107e-05	3.35554e-05	0.000318776	0	3.35554e-05	1.67777e-05	0	0	0	0	0.000301998
k__Bacteria;p__Actinobacteria;c__Coriobacteriia;o__Coriobacteriales;f__Coriobacteriaceae;g__Atopobium	0	0	0	0	0	0	0	0	0	0	0	0	0	5.0333e-05	0	0	0	0	0	0	0	0	0	0	0	0	0	0	0	0	0	0	0	0	0	0	0	0	0	0	0	0	0	0
k__Bacteria;p__Actinobacteria;c__Coriobacteriia;o__Coriobacteriales;f__Coriobacteriaceae;g__Collinsella	0	0	0	0	0	0	0	0	0	0	0	0	0	0	0	0	0	0	0	0	0	0	0	0	0	0	0	0	0	6.71107e-05	0	0	0	0	0	0	0	0	0	0	0	0	0	0.000134221
k__Bacteria;p__Actinobacteria;c__Coriobacteriia;o__Coriobacteriales;f__Coriobacteriaceae;g__Eggerthella	0	0	0	0	0	0	0	1.67777e-05	3.35554e-05	0	0	0.0146301	0	5.0333e-05	0.000134221	0	0	6.71107e-05	0	0	0	0	0	0	0	0	0	0	0	3.35554e-05	1.67777e-05	0	0	0	0	1.67777e-05	0	0	0	0	1.67777e-05	0	0	0
k__Bacteria;p__Actinobacteria;c__Coriobacteriia;o__Coriobacteriales;f__Coriobacteriaceae;g__Slackia	0	0	0	0	0	0	0	0	0	0.000352331	0	1.67777e-05	0	0	0	0	0.0096975	0	0	0	0	0	0	0	0	0	0	0	0	0	0	0	0	1.67777e-05	0.000100666	0	0	0	0	0	0	0	0	1.67777e-05
k__Bacteria;p__Actinobacteria;c__MB-A2-108;o__0319-7L14;f__;g__	0	0	0	0	0	0	0	0	0	0	0	0	0	0	0	0	0	0	0	0	0	0	0	0	0	0	0	0	0	0	0	1.67777e-05	0	0	0	0	0	0	0	0	0	0	0	0
k__Bacteria;p__Actinobacteria;c__Nitriliruptoria;o__Euzebyales;f__Euzebyaceae;g__Euzebya	0	0	0	1.67777e-05	0	0	0	0	0	0	0	0	0	0.000134221	0	1.67777e-05	0	0	0	5.0333e-05	0	0	0	0	0	0	0	1.67777e-05	0	0	0	0	0	0	0	0	1.67777e-05	0	0	0	0	0	0	0
k__Bacteria;p__Actinobacteria;c__Thermoleophilia;o__Gaiellales;f__Gaiellaceae;g__	0	0	0	0	0	5.0333e-05	0	0	0	0	0	0	0	0	0	0	0	1.67777e-05	0	0	1.67777e-05	0	0	5.0333e-05	1.67777e-05	0	5.0333e-05	0	0	0	0	0	0	0	0	0	1.67777e-05	0	1.67777e-05	0	0	0	0	0
k__Bacteria;p__Actinobacteria;c__Thermoleophilia;o__Solirubrobacterales;Other;Other	0	0	0	0	0	0	0	0	0	0	0	0	0	0	0	0	0	0	0	0	0	0	0	0	0	0	0	0	0	0	0	0	0	0	0	3.35554e-05	0	0	0	0	0	0	0	0
k__Bacteria;p__Actinobacteria;c__Thermoleophilia;o__Solirubrobacterales;f__;g__	0	0	1.67777e-05	0	0	0	0	0.000234888	0	0	0	0	0	1.67777e-05	0	1.67777e-05	1.67777e-05	0.000134221	0	1.67777e-05	0	0	0	6.71107e-05	0	0	0	0	0	0	0	0	0	0	0	1.67777e-05	0	0	0	0	0	0	0	0
k__Bacteria;p__Actinobacteria;c__Thermoleophilia;o__Solirubrobacterales;f__Conexibacteraceae;g__	0	0	3.35554e-05	0	0	3.35554e-05	0	0	0	0	0	1.67777e-05	0	0	1.67777e-05	0	0	0	0	0	0	0	1.67777e-05	3.35554e-05	0	0	0	0	0	0	0	0	0	0	0	0	0	1.67777e-05	1.67777e-05	0	0	0	1.67777e-05	0
k__Bacteria;p__Actinobacteria;c__Thermoleophilia;o__Solirubrobacterales;f__Conexibacteraceae;g__Conexibacter	0	0	0	0	0	0	0	0	0	0	0	0	0	1.67777e-05	0	0	0	0	0	0	0	0	0	0	0	0	0	0	0	0	0	0	0	0	0	0	0	0	0	0	0	0	0	0
k__Bacteria;p__Actinobacteria;c__Thermoleophilia;o__Solirubrobacterales;f__Patulibacteraceae;g__	0	0	0	1.67777e-05	0	0	0	0	0	0	0	0	0	1.67777e-05	0	0	0	0	0	0	0	0	5.0333e-05	0	0	0	0	0	0	0	0	0	0	0	0	0	1.67777e-05	0	0	0	0	0	0	0
k__Bacteria;p__Actinobacteria;c__Thermoleophilia;o__Solirubrobacterales;f__Patulibacteraceae;g__Patulibacter	0	0	0	0	0	0	3.35554e-05	0	0	6.71107e-05	0	0	1.67777e-05	0	0	0	0	0	0	0	0	0	0	0	0	0	0	0	0	0	0	0	0	0	0	0	0	0	0	0	0	0	0	0
k__Bacteria;p__Actinobacteria;c__Thermoleophilia;o__Solirubrobacterales;f__Solirubrobacteraceae;g__	0	0	0	0	0	3.35554e-05	0	5.0333e-05	0	0	0	0	0	0	0	0	0	0	0	0	0	0	0	1.67777e-05	0	0	0	0	0	0	0	0	0	0	0	0	1.67777e-05	0	0	0	0	0	0	0
k__Bacteria;p__Armatimonadetes;c__Armatimonadia;o__Armatimonadales;f__Armatimonadaceae;g__	0	0	0	0	0	0	0	0	0	0	0	0	0	0	0	0	0	0	0	0	0	0	0	0	0	0	1.67777e-05	0	0	0	0	0	0	0	0	0	0	0	0	0	0	0	0	0
k__Bacteria;p__Armatimonadetes;c__[Fimbriimonadia];o__[Fimbriimonadales];f__;g__	0	0	1.67777e-05	0	0	0	0	0	0	0	0	0	0	0	0	0	0	0	0	0	0	0	0	0	0	0	0	0	0	0	0	0	0	0	0	0	0	0	0	0	0	0	0	0
k__Bacteria;p__Armatimonadetes;c__[Fimbriimonadia];o__[Fimbriimonadales];f__[Fimbriimonadaceae];g__Fimbriimonas	0	0	0	0	0	0	0	0	0	0	1.67777e-05	0	0	0	0	0	0	0	0	0	0	0	0	0	0	0	0	0	0	0	0	1.67777e-05	0	0	0	0	0	0	0	0	0	0	0	0
k__Bacteria;p__BRC1;c__PRR-11;o__;f__;g__	0	0	0	0	0	0	0	0	0	0	0	0	0	0	0	0	0	0	0	1.67777e-05	0	0	0	0	0	0	0	0	0	0	0	0	0	0	0	0	0	0	0	0	0	0	0	0
k__Bacteria;p__Bacteroidetes;c__Bacteroidia;o__Bacteroidales;f__;g__	0	0	0	5.0333e-05	0	0	0	0	0	0	0	0	0	0	0	0	0	0	0	0	0	0	0	0	0	0	0	0	0	0	0	0	0	0	0	0	0	0	0	0	0	0	3.35554e-05	0
k__Bacteria;p__Bacteroidetes;c__Bacteroidia;o__Bacteroidales;f__Bacteroidaceae;Other	0	0	0	0	0	0	1.67777e-05	0	0.000520108	0	0	0	0	0	0.000469775	0	0	0	0	0	0	0	0	0	0	0	0	0	0	0	0	0	0	0	0.000117444	0	0	0	0	0	0.000973105	0	0	1.67777e-05
k__Bacteria;p__Bacteroidetes;c__Bacteroidia;o__Bacteroidales;f__Bacteroidaceae;g__	1.67777e-05	6.71107e-05	0.000100666	0.0208043	5.0333e-05	1.67777e-05	0.100968	3.35554e-05	0.201601	0	0	0.000905995	0.000100666	0	0.338473	0	0	0	0	5.0333e-05	1.67777e-05	0.000184554	0.0079694	1.67777e-05	5.0333e-05	0	0	3.35554e-05	0.0156032	0	0.0294784	6.71107e-05	5.0333e-05	0.000452997	0.0336225	0	0.000117444	0.0026341	0.0825965	0.000285221	0.258225	3.35554e-05	0	0.0289918
k__Bacteria;p__Bacteroidetes;c__Bacteroidia;o__Bacteroidales;f__Bacteroidaceae;g__Bacteroides	0.00711374	6.71107e-05	0.000805329	0.000469775	3.35554e-05	0.000201332	0.00156032	0.00474808	0.0208882	0.00427831	0.000402664	0.00822106	0.00100666	0.00216432	0.0137074	0.33193	0.00213077	0.00164421	3.35554e-05	0	5.0333e-05	1.67777e-05	0.00050333	0.000369109	1.67777e-05	0	6.71107e-05	0.000117444	0.00182877	0.0104189	0.000771773	0	0.000855662	1.67777e-05	0.0174152	3.35554e-05	0	0.00144288	0.00105699	8.38884e-05	0.0720601	0.000184554	0.000771773	0.0572119
k__Bacteria;p__Bacteroidetes;c__Bacteroidia;o__Bacteroidales;f__Porphyromonadaceae;g__Dysgonomonas	0	0	0.0012751	0	0	0	0	0	0	0	0	0	0	0	0	0	0	0	0	0	0	0	0	0	0	0	0	0	0	0	0	0	0	0	0	0	0	0	0	0	0	0	6.71107e-05	0
k__Bacteria;p__Bacteroidetes;c__Bacteroidia;o__Bacteroidales;f__Porphyromonadaceae;g__Paludibacter	0	0	1.67777e-05	0	0	0	0	0	0	0	0	0	0	0	0	0	0	0.000117444	0	0	0	0	0	6.71107e-05	0	0	0	0	0	1.67777e-05	0	0	0.000100666	0	0	0	0	0	0	0	0	0	3.35554e-05	0
k__Bacteria;p__Bacteroidetes;c__Bacteroidia;o__Bacteroidales;f__Porphyromonadaceae;g__Parabacteroides	0	0	0	0	0	0	0	0	3.35554e-05	0	0	1.67777e-05	0	1.67777e-05	1.67777e-05	0.0110733	0	0	0	0	0	0	0	0	0	0	0	0	0	8.38884e-05	0	0	0	0	5.0333e-05	0	0	0	0	0	0	0	0	0.000301998
k__Bacteria;p__Bacteroidetes;c__Bacteroidia;o__Bacteroidales;f__Porphyromonadaceae;g__Porphyromonas	1.67777e-05	1.67777e-05	0.000838884	1.67777e-05	0	0	0	0	0	3.35554e-05	0	0	0	8.38884e-05	0	0	0	0.00585541	0.000100666	5.0333e-05	0.000134221	0	0	8.38884e-05	0	0	0	0	8.38884e-05	0.000603996	0	0	0	0.000134221	0	0	0	5.0333e-05	0	0	1.67777e-05	1.67777e-05	0.000100666	0
k__Bacteria;p__Bacteroidetes;c__Bacteroidia;o__Bacteroidales;f__Porphyromonadaceae;g__Tannerella	0	0	0	0	0	0	0	0	0	0	0	0	0	0	0	0	0	3.35554e-05	0	1.67777e-05	1.67777e-05	0	0	0	0	0	0	0	0	0	0	0	0	0	0	0	0	0	0	0	0	0	0	0
k__Bacteria;p__Bacteroidetes;c__Bacteroidia;o__Bacteroidales;f__Prevotellaceae;g__Prevotella	0	0	0	0	0	0	0	0	0	0	0	0	0	0	0	0	0	0	0	0	0	0	0	0	0	0	0	0	0	0	0	0	0	0	0	0	0	0	0	0	0	0	0.000184554	0
k__Bacteria;p__Bacteroidetes;c__Bacteroidia;o__Bacteroidales;f__RF16;g__	0	0	0	0	0	0	0	0	0	0	0	0	0	0	0	0	0	0	0	0	0	0	0	0	0	0	0	0	0	0	0	0	0	0	0	0	0	0	0	0	0	0	1.67777e-05	0
k__Bacteria;p__Bacteroidetes;c__Bacteroidia;o__Bacteroidales;f__S24-7;g__	0	0	0	0	0	0	0	0	0	0	0	0	0	0	0	0	0	0	0	0	0	0	0	0	0	0	0	0	0	0	0	0	0	0	0	0	0	0	0	0	0	0	6.71107e-05	0
k__Bacteria;p__Bacteroidetes;c__Bacteroidia;o__Bacteroidales;f__[Odoribacteraceae];g__Odoribacter	0	0	0	0	0	0	0	0	0	0	0	0	0	0	0	0	0	0.000100666	0	0	0	0	0	0	0	0	0	0	0	0	0	0	0	0	0	0	0	0	0	0	0	0	0	0
k__Bacteria;p__Bacteroidetes;c__Bacteroidia;o__Bacteroidales;f__[Paraprevotellaceae];g__CF231	0	0	0	0	0	0	0	0	0	8.38884e-05	0	0	0	0	0	0	0	0	0	0	0	0	0	0	0	0	0	0	0	0	0	0	0	0	0	0	0	0	0	0	0	0	1.67777e-05	0
k__Bacteria;p__Bacteroidetes;c__Bacteroidia;o__Bacteroidales;f__[Paraprevotellaceae];g__YRC22	0	0	0	0	0	0	0	0	0	0	0	0	0	0	0	0	0	0	0	0	0	0	0	0	0	0	0	0	0	0	0	0	0	0	0	0	0	0	0	0	0	0	3.35554e-05	0
k__Bacteria;p__Bacteroidetes;c__Cytophagia;o__Cytophagales;f__Cyclobacteriaceae;g__	0	0	0	0	0	0	0	0	0	0	0	0	0	0	0	0	0	0	0	0	0	0	0	0	0	0	0	0	0	0	0	3.35554e-05	0	0	0	0	0	0	0	0	0	0	0	0
k__Bacteria;p__Bacteroidetes;c__Cytophagia;o__Cytophagales;f__Cytophagaceae;g__	0	0	0	0	0	0	0	0	0	0	0	0	3.35554e-05	0	0	0	0	0	0	0	0	0	0	0	0	0	0	0	0	0	0	1.67777e-05	0	0	0	0	0	0	0	0	0	0	0	0
k__Bacteria;p__Bacteroidetes;c__Cytophagia;o__Cytophagales;f__Cytophagaceae;g__Adhaeribacter	0	0	0	0	0	0	0	0	0	0	0	0	0	0	0	0	0	0	0	0	0	0	0	0	0	0	0	0	0	0	0	1.67777e-05	0	0	0	0	0	0	0	0	0	0	0	0
k__Bacteria;p__Bacteroidetes;c__Cytophagia;o__Cytophagales;f__Cytophagaceae;g__Dyadobacter	0	0	0	0	0	0	0	0	0	0	0	0	0	0	0	0	0	0	0	0	0	0	0	0	0	0	0	0	0	0	0	3.35554e-05	0	0	0	0	0	0	0	0	0	0	0	0
k__Bacteria;p__Bacteroidetes;c__Cytophagia;o__Cytophagales;f__Cytophagaceae;g__Hymenobacter	0	0	0	0	5.0333e-05	0	0	0	0	0	0	0	0	0	0	0	0	0	0	0	1.67777e-05	0	1.67777e-05	0	0	0	0	0	0	0	0	1.67777e-05	0	0	0	0	0	0	0	0	0	0	0.000201332	0
k__Bacteria;p__Bacteroidetes;c__Cytophagia;o__Cytophagales;f__Cytophagaceae;g__Pontibacter	0	0	0	0	0	0	0	0	0	0	0	0	0	0	0	0	0	0	0	0	0	0	0	0	0	0	0	0	0	0	0	1.67777e-05	0	0	0	0	0	0	0	0	0	0	0	0
k__Bacteria;p__Bacteroidetes;c__Cytophagia;o__Cytophagales;f__Cytophagaceae;g__Spirosoma	0	0	3.35554e-05	1.67777e-05	0	0	0	0	0	0	0	0	0	0	0	0	0	0	0	0	0	0	0	0	0	0	0	0	0	0	0	0	0	0	0	0	0	0	0	0	0	0	0	0
k__Bacteria;p__Bacteroidetes;c__Flavobacteriia;o__Flavobacteriales;f__Flavobacteriaceae;Other	0	0	0	0	0	0	0	0	0	0	0	0	0	0	0	0	0	0	0	0	0	0	0	0	0	0	0	0	0	0	0	0	0	0	0	0	0	0	0	0	0	0	0	3.35554e-05
k__Bacteria;p__Bacteroidetes;c__Flavobacteriia;o__Flavobacteriales;f__Flavobacteriaceae;g__	0	0	5.0333e-05	0	0	0	0	0	0	0	0	0	0	0	0	0	0	1.67777e-05	0	0	0	0	0	0	0	0	0	0	0	0	0	0	0	0	0	0	0	0	0	0	0	0	0	0
k__Bacteria;p__Bacteroidetes;c__Flavobacteriia;o__Flavobacteriales;f__Flavobacteriaceae;g__Capnocytophaga	0	0	0.000117444	0	0	0	0	0	0	0	0	0	0	0	0	0	0	0.000905995	5.0333e-05	0	0	0	0	0.000184554	0	0	0	0	0	0	0	0	0	3.35554e-05	0	0	0	0	0	0	0	0	3.35554e-05	0
k__Bacteria;p__Bacteroidetes;c__Flavobacteriia;o__Flavobacteriales;f__Flavobacteriaceae;g__Flavobacterium	0	6.71107e-05	0.000234888	1.67777e-05	0	0	0.000234888	0	0	0	0	0	0	0	0	0	0	0	0	0	0.000603996	0	0	0	0	0	0	0	0.000100666	0	0	3.35554e-05	0	0	0	0	0	0	0	0	0	3.35554e-05	3.35554e-05	0
k__Bacteria;p__Bacteroidetes;c__Flavobacteriia;o__Flavobacteriales;f__Flavobacteriaceae;g__Myroides	0	0	0.00911028	0	0	0	6.71107e-05	0	0	0	0	0	0	0	0	0	0	5.0333e-05	0	0	0	0	0	0	1.67777e-05	0	0	0	0	0	0	0	0	0	0.000822106	6.71107e-05	0	0	0	1.67777e-05	0	3.35554e-05	0	0
k__Bacteria;p__Bacteroidetes;c__Flavobacteriia;o__Flavobacteriales;f__[Weeksellaceae];Other	0	0	0	0	0	0	0	0	0	0	0	0	0	0	0	0	0	0	0	0	0	0	0	0	0	0	0	0	0	0	0	0	0	0	0	0	0	0	0	0	0	1.67777e-05	0	0
k__Bacteria;p__Bacteroidetes;c__Flavobacteriia;o__Flavobacteriales;f__[Weeksellaceae];g__	0	0	3.35554e-05	1.67777e-05	0	0	0	0	0	0	0	0	0	1.67777e-05	0	1.67777e-05	0	0.0197641	0	3.35554e-05	5.0333e-05	0	0	0	0	0	0.000150999	0	0	0.000100666	0	1.67777e-05	0	0	0	0	0	3.35554e-05	0	0	0	0	0.000184554	0
k__Bacteria;p__Bacteroidetes;c__Flavobacteriia;o__Flavobacteriales;f__[Weeksellaceae];g__Chryseobacterium	0	0	0.00251665	0	1.67777e-05	0	0	0	0	0	1.67777e-05	0	1.67777e-05	1.67777e-05	0	0	0	0.00125833	3.35554e-05	3.35554e-05	0.00021811	0	0	0.000184554	0	0	1.67777e-05	0	5.0333e-05	0.000234888	0	0.000184554	0	1.67777e-05	0	0	0	0	0	0	0	1.67777e-05	0.000234888	1.67777e-05
k__Bacteria;p__Bacteroidetes;c__Flavobacteriia;o__Flavobacteriales;f__[Weeksellaceae];g__Cloacibacterium	0	0	0	0	0	1.67777e-05	0	0	0	0	0	0	0	0	0	0	0	0	0	0	0	0	0	0	0	0	0	0	0	0	0	0	0	0	0	0	0	0	0	0	0	0	0	0
k__Bacteria;p__Bacteroidetes;c__Flavobacteriia;o__Flavobacteriales;f__[Weeksellaceae];g__Wautersiella	0	1.67777e-05	0.000536886	5.0333e-05	0	0	0.000100666	0	0	0	0	0	0	0	0	0	0	0	0	0	0	0	0	0	1.67777e-05	0	0	0	0	0	0	0	0	0	0	0	0	0	0	0	0	0.000738218	3.35554e-05	0
k__Bacteria;p__Bacteroidetes;c__Sphingobacteriia;o__Sphingobacteriales;f__Sphingobacteriaceae;g__	0	0	8.38884e-05	0	0	0	0	0	0	0	0	0	0	1.67777e-05	1.67777e-05	0	0	0	0	0	0	0	0.000134221	0	0	0	0	0	0	0	0	3.35554e-05	0	0	0	0	0	3.35554e-05	1.67777e-05	0	0	0	0	0
k__Bacteria;p__Bacteroidetes;c__Sphingobacteriia;o__Sphingobacteriales;f__Sphingobacteriaceae;g__Pedobacter	0	0	0.000100666	0	0	0	0	0	0	0	0	0	0	0	0	0	0	0	0	1.67777e-05	0	0	1.67777e-05	0	1.67777e-05	0	0	0	3.35554e-05	0	0	5.0333e-05	0	0	0	0	0	1.67777e-05	0	0	0	0	3.35554e-05	0
k__Bacteria;p__Bacteroidetes;c__Sphingobacteriia;o__Sphingobacteriales;f__Sphingobacteriaceae;g__Sphingobacterium	0	0.000100666	0.000989883	0	0	0	6.71107e-05	8.38884e-05	0	0	0	0	0	1.67777e-05	0	0	0	0	0	3.35554e-05	0	3.35554e-05	0	0	0	0	0	0	3.35554e-05	0	0	3.35554e-05	3.35554e-05	0	0	0	0	0	0	0	0	5.0333e-05	0	0.000100666
k__Bacteria;p__Bacteroidetes;c__[Saprospirae];o__[Saprospirales];f__Chitinophagaceae;g__	0	3.35554e-05	1.67777e-05	3.35554e-05	0	0	0	0	0	0	0	0	0	0	0	0	0	0	0	0	0	0	0.000100666	0	0	0	0	0	0	0	0	1.67777e-05	0	0	0	0	0	1.67777e-05	0	0	0	0	3.35554e-05	0
k__Bacteria;p__Bacteroidetes;c__[Saprospirae];o__[Saprospirales];f__Chitinophagaceae;g__Flavisolibacter	0	0	0	0	0	0	0	0	0	0	0	0	0	0	0	0	0	0	0	0	0	0	0	0	0	0	0	0	0	0	0	3.35554e-05	0	0	0	0	0	0	0	0	0	0	0	0
k__Bacteria;p__Bacteroidetes;c__[Saprospirae];o__[Saprospirales];f__Chitinophagaceae;g__Segetibacter	0	0	0	0	0	0	0	0	0	0	0	0	0	0	0	0	0	0	0	0	0	0	0.000100666	0	0	0	0	0	0	3.35554e-05	0	5.0333e-05	0	0	0	0	0	0	0	0	0	0	0	0
k__Bacteria;p__Chlamydiae;c__Chlamydiia;o__Chlamydiales;f__;g__	0	0	0	0	0	0	0	0	0	0	0	0	0	0	0	0	0	0	0	0	0	0	0	0.000285221	0	0	0	0	0	0	0	0	0	0	0	0	0	0	0	0	0	0	0	0
k__Bacteria;p__Chlamydiae;c__Chlamydiia;o__Chlamydiales;f__Chlamydiaceae;g__	0	0	0	0	0	0	0	0	0	0	0	0	0	0	0	0	0	0	0	0	0.000402664	0	0	0	0	0	0	0	0	0	0	0	0	0	0	0	0	0	0	0	0	0	0	0
k__Bacteria;p__Chlamydiae;c__Chlamydiia;o__Chlamydiales;f__Chlamydiaceae;g__Chlamydia	0	0	0	0	0	0	0	0	0	0	0	0	0	0	0	0	0	0	0	0	3.35554e-05	0	0	0	0	0	0	0	0	0	0	0	0	0	0	0	0	0	0	0	0	0	0	0
k__Bacteria;p__Chlamydiae;c__Chlamydiia;o__Chlamydiales;f__Parachlamydiaceae;Other	0	0	0	0	0	0	0	0	0	0	0	0	0	0	0	0	0	0	0	0	0	0	0	3.35554e-05	0	0	0	0	0	0	0	0	0	0	0	0	0	0	0	0	0	0	0	0
k__Bacteria;p__Chlamydiae;c__Chlamydiia;o__Chlamydiales;f__Rhabdochlamydiaceae;g__Candidatus Rhabdochlamydia	0	0	0	0	0	0	0	0	0	0	0	0	0	0	0	0	0	0	0	0	0	0	0	6.71107e-05	0	0	0	0	0	0	0	0	0	0	0	0	0	0	0	0	0	0	0	0
k__Bacteria;p__Chlorobi;c__OPB56;o__;f__;g__	0	0	0	0	0	0	0	0	0	0	0	0	0	0	0	0	0	0.000117444	0	0	0	0	0	0	0	0	0	0	0	0	0	0	0	0	0	0	0	0	0	0	0	0	0	0
k__Bacteria;p__Chloroflexi;c__Anaerolineae;o__Caldilineales;f__Caldilineaceae;g__	0	0	0	0	0	0	0	3.35554e-05	0	0	0	0	0	0	0	0	0	0	0	0	0	0	0	0	0	0	0	0	0	0	0	0	0	0	0	0	0	0	0	0	0	0	0	0
k__Bacteria;p__Chloroflexi;c__Anaerolineae;o__SBR1031;f__A4b;g__	0	0	0	0	0	0	0	0	0	0	0	0	0	0	0	0	0	0	0	0	0	0	0	0	0	0	0	0	0	0	0	1.67777e-05	0	0	0	0	0	0	0	0	0	0	0	0
k__Bacteria;p__Chloroflexi;c__C0119;o__;f__;g__	0	0	0	0	0	0	0	0	0	0	0	0	0	0	0	0	0	0	0	0	0	0	6.71107e-05	0	0	0	0	0	0	0	0	0	0	0	0	0	0	0	0	0	0	0	0	0
k__Bacteria;p__Chloroflexi;c__Dehalococcoidetes;o__Dehalococcoidales;f__Dehalococcoidaceae;g__Dehalogenimonas	0	0	0	0	0	0	0	0	0	0	0	0	0	0	0	0	0	0	0	0	3.35554e-05	0	0	0	0	0	0	0	0	0	0	0	0	0	0	0	0	0	0	0	0	0	0	0
k__Bacteria;p__Chloroflexi;c__Ellin6529;o__;f__;g__	0	0	0	0	0	1.67777e-05	0	0	0	0	0	0	0	0	0	0	0	0	0	0	0	0	0	0	0	0	0	0	0	0	0	0	0	0	0	0	0	0	0	0	0	0	0	0
k__Bacteria;p__Chloroflexi;c__Gitt-GS-136;o__;f__;g__	0	0	0	0	0	0	0	0	0	0	0	0	0	0	0	0	0	0	0	0	0	0	0	0	0	0	1.67777e-05	0	0	0	0	0	0	0	0	0	0	0	0	0	0	0	0	0
k__Bacteria;p__Chloroflexi;c__Ktedonobacteria;o__B12-WMSP1;f__;g__	0	0	0	0	0	0	0	0	0	0	0	0	0	0	0	0	0	0	0	0	0	0	0	0	0	0	0	0	0	0	0	0	0	0	0	1.67777e-05	0	0	0	0	0	0	0	0
k__Bacteria;p__Chloroflexi;c__Ktedonobacteria;o__JG30-KF-AS9;f__;g__	0	0	0	0	0	0	0	0	0	0.000335554	0	0	0	0	0	0	0	0	0	0	0	0	0	0	0	0	0	0	0	0	0	0	0	0	0	0	0	0	0	0	0	0	0	0
k__Bacteria;p__Chloroflexi;c__Thermomicrobia;o__AKYG1722;f__;g__	0	0	0	0	0	0	0	0	0	0	0	0	0	0	0	1.67777e-05	0	0	0	0	0	0	0	0	0	0	0	0	0	0	0	0	0	0	0	0	0	0	0	0	0	0	0	0
k__Bacteria;p__Chloroflexi;c__Thermomicrobia;o__JG30-KF-CM45;f__;g__	0	0	0	0	0	0	0	3.35554e-05	0	0	0	0	0	0	0	0	0	0	0	0	0	0	0	0	0	0	0	1.67777e-05	0	0	0	6.71107e-05	1.67777e-05	0	0	0	0	0	0	0	0	0	0	0
k__Bacteria;p__Cyanobacteria;c__4C0d-2;o__YS2;f__;g__	0	0	0	1.67777e-05	0	0	0	0	0	0	0	0	0	0	0	0	0	0	0	0	0	0	0	0	0	0	0	0	0	0	0	0	0	0	0	0	0	0	0	0	0	0	0	0
k__Bacteria;p__Cyanobacteria;c__Chloroplast;o__Chlorophyta;f__;g__	0	0	0	3.35554e-05	0	0	0	0	0	0	0	0	0	0	0	0	0	0	0	0	0	0	0	0	0	0	0	0	0	0	0	0	0	0	0	0	0	0	0	0	0	0	0	0
k__Bacteria;p__Cyanobacteria;c__Chloroplast;o__Chlorophyta;f__Trebouxiophyceae;Other	0	0	0	0	0	0	0	0	0	0	0	0	0	0	0	0	0	0	0	3.35554e-05	0	0	0	0	0	0	0	0	0	0	0	0	0	0	0	0	0	0	0	0	0	0	0	0
k__Bacteria;p__Cyanobacteria;c__Chloroplast;o__Chlorophyta;f__Trebouxiophyceae;g__	0	0	3.35554e-05	0	0	0	0	0	0	0	0	0	0	0	0	0	0	5.0333e-05	0	0	1.67777e-05	0	0	1.67777e-05	0	0	0	0	0	0	0	0	0	0	0	0	0	0	0	0	0	0	3.35554e-05	0
k__Bacteria;p__Cyanobacteria;c__Chloroplast;o__Chlorophyta;f__Trebouxiophyceae;g__Coccomyxa	0	0	1.67777e-05	0	0	0	0	0	0	0	0	0	0	0	0	0	0	0	0	0	0	0	0	0	0	0	0	0	0	0	0	0	0	0	0	0	0	0	0	0	0	0	0	0
k__Bacteria;p__Cyanobacteria;c__Chloroplast;o__Euglenozoa;f__;g__	0	0	0	0	0	0	0	0	0	0	0	0	0	0	0	0	0	0	0	0	0	0	0	0	0	0	0	0	0	0	0	0	0	0	0	0	0	0	0	0	0	0	3.35554e-05	0
k__Bacteria;p__Cyanobacteria;c__Chloroplast;o__Stramenopiles;f__;g__	0	0	3.35554e-05	1.67777e-05	0	0	0	0	0	0	0	0	0	0	0	0	0	0	0	0	0	0	0	0	0	0	0	0	0	0	0	0	0	0	0	0	0	0	0	0	0	0	0	0
k__Bacteria;p__Cyanobacteria;c__Chloroplast;o__Streptophyta;f__;g__	0	3.35554e-05	0	3.35554e-05	3.35554e-05	0	0	0.000134221	0	0.00572119	0	0.000318776	0	0	0	0	0	3.35554e-05	0	5.0333e-05	0	0	0	5.0333e-05	0	0	0	0	0	0	1.67777e-05	1.67777e-05	5.0333e-05	8.38884e-05	0	0	0	3.35554e-05	0	0	0	0	3.35554e-05	0
k__Bacteria;p__Cyanobacteria;c__Nostocophycideae;o__Nostocales;f__Nostocaceae;g__	0	0	0	1.67777e-05	0	0	0	0	0	0	0	0	0	0	0	0	0	0	0	0	0	0	0	0	0	0	0	0	0	0	0	0	0	0	0	0	0	0	0	0	0	0	0	0
k__Bacteria;p__Firmicutes;Other;Other;Other;Other	0	1.67777e-05	1.67777e-05	3.35554e-05	0	0	0	0	0	0	0	1.67777e-05	0	0	0.000167777	0	0	0	0	1.67777e-05	0	0	0	1.67777e-05	1.67777e-05	0	0	1.67777e-05	0	0	0	0	0	0	0	1.67777e-05	0	0	0	0	1.67777e-05	0	0	0
k__Bacteria;p__Firmicutes;c__Bacilli;Other;Other;Other	0	8.38884e-05	0	8.38884e-05	0	0	1.67777e-05	0	0	3.35554e-05	0	0	1.67777e-05	3.35554e-05	0.00021811	0	0	1.67777e-05	0	1.67777e-05	0	3.35554e-05	0	0	0	0	0	3.35554e-05	1.67777e-05	0	0	0	0	0	0	5.0333e-05	0	0	6.71107e-05	0	1.67777e-05	5.0333e-05	0	8.38884e-05
k__Bacteria;p__Firmicutes;c__Bacilli;o__Bacillales;Other;Other	1.67777e-05	0.0015771	6.71107e-05	0.000251665	0	0	0	6.71107e-05	0	0	0	0	0	5.0333e-05	0.000150999	0	0	0	0	3.35554e-05	0	0	0	0.0093955	0	0	0	0	5.0333e-05	6.71107e-05	0	1.67777e-05	0.000117444	0	0	5.0333e-05	6.71107e-05	1.67777e-05	0	0	3.35554e-05	3.35554e-05	0	0.000234888
k__Bacteria;p__Firmicutes;c__Bacilli;o__Bacillales;f__;g__	0	0.000184554	0	0	0	0	0	0	0	0	0	0	0	0	0.000285221	0	0	0	0	0	0	0	0	0.000150999	0	0	0	0	1.67777e-05	0	0	0	0	0	0	0	0	0	0	0	3.35554e-05	0	0	0
k__Bacteria;p__Firmicutes;c__Bacilli;o__Bacillales;f__Alicyclobacillaceae;g__Alicyclobacillus	0	0	0	0	0	0	0	6.71107e-05	0	0	0	0	0	0	0	0	0	0	0	0	0	0	0	5.0333e-05	0	0	0	0	0	0	0	0	0	0	0	0	0	0	0	0	0	0	0	0
k__Bacteria;p__Firmicutes;c__Bacilli;o__Bacillales;f__Bacillaceae;Other	0	0.000184554	0	1.67777e-05	0	0	0	0	0	0	0	0	0	0	5.0333e-05	0	0	0	0	0	0	0	0	0	0	0	0	0	0	0	0	0	0	0	0	0	0	0	0	0	0	0	0	3.35554e-05
k__Bacteria;p__Firmicutes;c__Bacilli;o__Bacillales;f__Bacillaceae;g__	0	0	0.000822106	0	0	0	0	0.000419442	0	0	0	0	0	0	0	0	0	0.000150999	1.67777e-05	0	0	0	0	0.000167777	0	0	0	1.67777e-05	0	0	0	0	0	0	0	0	0	0	1.67777e-05	0	0	0	3.35554e-05	0
k__Bacteria;p__Firmicutes;c__Bacilli;o__Bacillales;f__Bacillaceae;g__Anaerobacillus	0	1.67777e-05	0	1.67777e-05	0	0	0	0	0	0	0	0	0	0	0	0	0	0	0	0	0	0	0	0	0	0	0	0	0	0	0	0	0	0	0	0	0	0	0	0	0	0	0	0
k__Bacteria;p__Firmicutes;c__Bacilli;o__Bacillales;f__Bacillaceae;g__Bacillus	0.000100666	0.0624297	0.000234888	0.00196299	0	3.35554e-05	0.000234888	6.71107e-05	0	0	1.67777e-05	0.000167777	0.00043622	0.000134221	0.00124155	0.000117444	1.67777e-05	5.0333e-05	0.00072144	0.000419442	0.000201332	8.38884e-05	0.000234888	0.000738218	0	5.0333e-05	1.67777e-05	1.67777e-05	0.00093955	1.67777e-05	1.67777e-05	0.000134221	0.000167777	3.35554e-05	6.71107e-05	1.67777e-05	0.000117444	0.000788551	0.000318776	3.35554e-05	0.000520108	1.67777e-05	8.38884e-05	0.000905995
k__Bacteria;p__Firmicutes;c__Bacilli;o__Bacillales;f__Listeriaceae;Other	0	5.0333e-05	3.35554e-05	0.000687885	0	0	0	0	0	0	0	0	0	0	1.67777e-05	0	0	0	0	0	5.0333e-05	0	0	0	0	0	0	0	0	0.000117444	0	0	0	0	0	0	5.0333e-05	0	0	0	0	1.67777e-05	0	3.35554e-05
k__Bacteria;p__Firmicutes;c__Bacilli;o__Bacillales;f__Listeriaceae;g__Brochothrix	8.38884e-05	0.000285221	0.0100834	0.0386222	0	0	3.35554e-05	0	0	0.000268443	0	0.00021811	1.67777e-05	0.000251665	5.0333e-05	0	0	0	0	1.67777e-05	0.00298643	3.35554e-05	0	1.67777e-05	5.0333e-05	1.67777e-05	0	5.0333e-05	0.000318776	0.00749962	0	0	0	1.67777e-05	1.67777e-05	0.000184554	8.38884e-05	0	0	0	0	0.000889217	0.000301998	0.000805329
k__Bacteria;p__Firmicutes;c__Bacilli;o__Bacillales;f__Listeriaceae;g__Listeria	0	0	0	0	0	0	5.0333e-05	0	0	0	0	0	0.000452997	0	0	0	0	0	0	0	0	0	0	3.35554e-05	0	0	0	0	1.67777e-05	0	0	0	0	0	0	0	0	0	0	0	0	0	0	0
k__Bacteria;p__Firmicutes;c__Bacilli;o__Bacillales;f__Paenibacillaceae;g__Brevibacillus	3.35554e-05	0	1.67777e-05	0	0	0	0	0	0	0	0	0	0	0	0	0	0	0	0	0	0	0	0	0	0	0	0	0	0	0	0	0	0	0	0	0	0	0	0	0	0	0	0	0
k__Bacteria;p__Firmicutes;c__Bacilli;o__Bacillales;f__Paenibacillaceae;g__Cohnella	0	0	0	0	0	0	0	0	0	0	0	0	0	0	0	0	0	0	0	0	0	0	0	8.38884e-05	0	0	0	0	0	0	0	0	1.67777e-05	0	0	0	0	0	0	0	0	0	0	0
k__Bacteria;p__Firmicutes;c__Bacilli;o__Bacillales;f__Paenibacillaceae;g__Paenibacillus	0	5.0333e-05	5.0333e-05	0.000150999	0	1.67777e-05	0	0	0	0	0	0	0	1.67777e-05	0	0	0	0	5.0333e-05	0	0	1.67777e-05	0	0.000201332	0	0	0	0	0	0	0	1.67777e-05	0	0	0	0	0	0	0	0	0	0	0	0
k__Bacteria;p__Firmicutes;c__Bacilli;o__Bacillales;f__Planococcaceae;Other	0	0.00140933	0.000234888	0	0	0	0	0	0	0	0	0	0	6.71107e-05	0.000234888	0.000167777	0	0.00021811	0	0	3.35554e-05	1.67777e-05	0	0.000184554	0	1.67777e-05	0	0	1.67777e-05	0	0	3.35554e-05	3.35554e-05	8.38884e-05	0	0	5.0333e-05	0	1.67777e-05	1.67777e-05	0	0	0	8.38884e-05
k__Bacteria;p__Firmicutes;c__Bacilli;o__Bacillales;f__Planococcaceae;g__	3.35554e-05	0.00379176	0.0053353	0.00100666	0	0	0	0.000117444	0	0.00184554	1.67777e-05	0	0	3.35554e-05	0.000603996	0	0	3.35554e-05	0	6.71107e-05	0	8.38884e-05	1.67777e-05	0.000134221	5.0333e-05	0	0	0	6.71107e-05	0	1.67777e-05	0.000234888	8.38884e-05	0	5.0333e-05	0	8.38884e-05	0	0	0	5.0333e-05	0.000184554	0.000100666	0.00130866
k__Bacteria;p__Firmicutes;c__Bacilli;o__Bacillales;f__Planococcaceae;g__Kurthia	0	0	0.000150999	0.000167777	0	0	1.67777e-05	0	0	0	0	0	0	0	0.00117444	0	0	0	0	0	0	1.67777e-05	0	0	0	0	0	0	0	0	1.67777e-05	0	0	0	0	8.38884e-05	0	0	0	0	0	0.000301998	0	0.000285221
k__Bacteria;p__Firmicutes;c__Bacilli;o__Bacillales;f__Planococcaceae;g__Lysinibacillus	0	0.0117612	5.0333e-05	3.35554e-05	0	0	0	0	0	0	0	0	5.0333e-05	0	0.000234888	0	0	0	0	5.0333e-05	0	0	8.38884e-05	0	0	0	0	1.67777e-05	0.000872439	0	0	5.0333e-05	1.67777e-05	0	0	0	0	1.67777e-05	0	8.38884e-05	0	5.0333e-05	3.35554e-05	5.0333e-05
k__Bacteria;p__Firmicutes;c__Bacilli;o__Bacillales;f__Planococcaceae;g__Paenisporosarcina	0	1.67777e-05	0	0	0	0	0	0	0	1.67777e-05	0	0	0	0	0.000100666	0	0	0	0	3.35554e-05	0	1.67777e-05	0	0	0	0	0	0	0	0	1.67777e-05	0	0	0	0	0.000100666	0	0	1.67777e-05	0	1.67777e-05	0	0	0.000167777
k__Bacteria;p__Firmicutes;c__Bacilli;o__Bacillales;f__Planococcaceae;g__Planomicrobium	0	0	0	3.35554e-05	0	0	0	1.67777e-05	0	0	0	0	0	0	0	0	0	0	0	0	0	0	0	0	0	0	5.0333e-05	0	0	0	0	1.67777e-05	0.00050333	0	0	0	0	0	0	0	0	0	0	0
k__Bacteria;p__Firmicutes;c__Bacilli;o__Bacillales;f__Planococcaceae;g__Rummeliibacillus	0	0.000201332	0.00117444	0.00241599	0	0	0	0.000201332	0	0	0	3.35554e-05	0	0	0.000117444	0	0	0	0	8.38884e-05	0	0.000100666	0	0.000268443	1.67777e-05	0	0	0	0	0	0	0	0.000201332	0	0	0.00246632	0.000117444	0	0	0	8.38884e-05	8.38884e-05	1.67777e-05	0.000822106
k__Bacteria;p__Firmicutes;c__Bacilli;o__Bacillales;f__Planococcaceae;g__Solibacillus	0	0.00179521	0	0.000117444	0	0	0	0	0	0	0	0	1.67777e-05	0	5.0333e-05	0	0	0	0.000134221	1.67777e-05	0	3.35554e-05	3.35554e-05	0	0	0	1.67777e-05	0	3.35554e-05	0	0	5.0333e-05	0.000100666	0	0	0	0	1.67777e-05	1.67777e-05	0	0	0	1.67777e-05	0.000150999
k__Bacteria;p__Firmicutes;c__Bacilli;o__Bacillales;f__Planococcaceae;g__Sporosarcina	0	0.0180696	0.00785195	0.000838884	0	3.35554e-05	0	0	0	0.000117444	3.35554e-05	1.67777e-05	1.67777e-05	0.000100666	0.0200829	5.0333e-05	1.67777e-05	0.000117444	8.38884e-05	6.71107e-05	3.35554e-05	0.000134221	1.67777e-05	0.0171468	3.35554e-05	0	0	0	0	1.67777e-05	0	0.000117444	0.000117444	0	0	0.000150999	0.000603996	0	6.71107e-05	0	0.00265087	0	0	0.00265087
k__Bacteria;p__Firmicutes;c__Bacilli;o__Bacillales;f__Staphylococcaceae;Other	0	0.000251665	3.35554e-05	3.35554e-05	0	0	0	0	0	0	0	0	0	5.0333e-05	0	0	0	0	0	5.0333e-05	0	0	0	0	0	0	0	0	0	0	0	0	0	0	0	0	0	0	0	0	0	0	0	0
k__Bacteria;p__Firmicutes;c__Bacilli;o__Bacillales;f__Staphylococcaceae;g__Jeotgalicoccus	0	0.000184554	0.000704663	0.000268443	0	0	0.000134221	0	0	0	0	0	0	0	0	0	8.38884e-05	0.000335554	0	6.71107e-05	0	1.67777e-05	0	8.38884e-05	0	1.67777e-05	1.67777e-05	0	0	0	0	1.67777e-05	0.000167777	0	0	0	0	0	0	0	6.71107e-05	0	0	0.00184554
k__Bacteria;p__Firmicutes;c__Bacilli;o__Bacillales;f__Staphylococcaceae;g__Macrococcus	0	0.0107377	0.00228176	0.00093955	1.67777e-05	0	6.71107e-05	0.00159388	0	3.35554e-05	0	8.38884e-05	0	0.000167777	1.67777e-05	0	0	0.00186232	0	0.00109055	0.000100666	3.35554e-05	0	0.00244954	0	0	0	0	1.67777e-05	5.0333e-05	0	0	6.71107e-05	1.67777e-05	0	8.38884e-05	1.67777e-05	0.000100666	0.000167777	0	0	0	1.67777e-05	0.00021811
k__Bacteria;p__Firmicutes;c__Bacilli;o__Bacillales;f__Staphylococcaceae;g__Salinicoccus	0	0.000100666	0	3.35554e-05	0	0	0	5.0333e-05	0	0	0	0	0	0	0	0	0	0	0	1.67777e-05	0	0	0	0	0	0	0	0	0	0	0	0	0	0	0	0	0	0	0	0	1.67777e-05	0	0	1.67777e-05
k__Bacteria;p__Firmicutes;c__Bacilli;o__Bacillales;f__Staphylococcaceae;g__Staphylococcus	0	0.00640907	0.000788551	0.00463064	0	5.0333e-05	6.71107e-05	5.0333e-05	0	0.000536886	6.71107e-05	0.000117444	0	0.000553663	0.000167777	1.67777e-05	6.71107e-05	0.00441253	3.35554e-05	0.000603996	0.000167777	6.71107e-05	0	0.000520108	0	1.67777e-05	0	0	6.71107e-05	0.000117444	0	0.000184554	8.38884e-05	0	0	5.0333e-05	6.71107e-05	3.35554e-05	1.67777e-05	0	0.000318776	0	3.35554e-05	0.00152677
k__Bacteria;p__Firmicutes;c__Bacilli;o__Bacillales;f__[Exiguobacteraceae];g__	0	0	0	0	0	0	0	0	0	0	0	0	0	0	3.35554e-05	0	0	0	0	0	0	0	0	0	0	0	0	0	0	0	0	0	0	0	0	0	0	0	0	0	0	0	0	0
k__Bacteria;p__Firmicutes;c__Bacilli;o__Bacillales;f__[Exiguobacteraceae];g__Exiguobacterium	0	0	0	0	0	0	0	0	0	0	0	0	0	0	0.000536886	0	0	0	0	0	0	0	0	0	0	0	0	0	0	0	0	0	0	0	0	0	0	0	0	0	3.35554e-05	0	0	0
k__Bacteria;p__Firmicutes;c__Bacilli;o__Gemellales;f__Gemellaceae;Other	0	0	1.67777e-05	0	0	0	0	0	0	0	0	0	0	1.67777e-05	0	0	0	0	3.35554e-05	0	1.67777e-05	0	0	0	1.67777e-05	1.67777e-05	0	0	0	0	0	0	0	0	0	0	3.35554e-05	0	0	0	0	0	0	0
k__Bacteria;p__Firmicutes;c__Bacilli;o__Gemellales;f__Gemellaceae;g__	0	0	0	1.67777e-05	0	0	0	0	0	0	0	0	0	6.71107e-05	0	0	0	1.67777e-05	0	1.67777e-05	0	0	0	0	1.67777e-05	0	0	0	0	0	0	0	0	0	0	0	1.67777e-05	0	0	0	0	0	0	0
k__Bacteria;p__Firmicutes;c__Bacilli;o__Gemellales;f__Gemellaceae;g__Gemella	0	0.000117444	0.000486553	0.000352331	6.71107e-05	3.35554e-05	0	0.000201332	0	6.71107e-05	0	0	0	0.000385887	0	1.67777e-05	0	0.00528497	0.000234888	0.000234888	0.000150999	5.0333e-05	1.67777e-05	0.00120799	5.0333e-05	1.67777e-05	5.0333e-05	1.67777e-05	3.35554e-05	0.000469775	1.67777e-05	0	5.0333e-05	0.000100666	0	1.67777e-05	6.71107e-05	0.000167777	0	1.67777e-05	3.35554e-05	6.71107e-05	0.000285221	1.67777e-05
k__Bacteria;p__Firmicutes;c__Bacilli;o__Lactobacillales;Other;Other	0	0.0023321	0.000352331	0.000318776	6.71107e-05	0	5.0333e-05	0.000100666	0	0.00117444	0	3.35554e-05	1.67777e-05	0.000117444	0.000520108	0	0	0	6.71107e-05	6.71107e-05	0.000301998	0.000100666	0	1.67777e-05	5.0333e-05	5.0333e-05	0	0.000536886	0.000117444	1.67777e-05	0	0	1.67777e-05	1.67777e-05	0.000117444	0.00150999	0.000117444	0.000117444	6.71107e-05	0	0.000201332	6.71107e-05	3.35554e-05	0.000100666
k__Bacteria;p__Firmicutes;c__Bacilli;o__Lactobacillales;f__;g__	1.67777e-05	0.000452997	1.67777e-05	0.00110733	5.0333e-05	0	1.67777e-05	1.67777e-05	0	0.000234888	0	3.35554e-05	0	0.000134221	0.000352331	1.67777e-05	0	1.67777e-05	5.0333e-05	3.35554e-05	0	1.67777e-05	0	0	0.000134221	0	0	0	0	3.35554e-05	0	0	1.67777e-05	0.0087915	0	5.0333e-05	5.0333e-05	0	6.71107e-05	0	0	0	0	0.00021811
k__Bacteria;p__Firmicutes;c__Bacilli;o__Lactobacillales;f__Aerococcaceae;Other	0	3.35554e-05	0	0	0	0	0	0	0	0	0	0	0	1.67777e-05	0	0	0	0.000369109	0	0	0	0	0	0.000134221	0	1.67777e-05	0	0	0	0	0	0	0	0	0	0	0	0	0	0	0	0	0	0
k__Bacteria;p__Firmicutes;c__Bacilli;o__Lactobacillales;f__Aerococcaceae;g__	0	0	3.35554e-05	0	0	0	0	0	0	0	0	0	0	0	0	0	0	0	0	0	0	0	0	0.000268443	0	3.35554e-05	0	1.67777e-05	0	0	0	0	0	0	0	0	0	0	0	0	0	0	0	0
k__Bacteria;p__Firmicutes;c__Bacilli;o__Lactobacillales;f__Aerococcaceae;g__Alloiococcus	0	0	0	0	0	0	0	0	0	0	0	0	0	0	0	0	1.67777e-05	0	0	0	0	0	0	0	0	0	0	0	0	1.67777e-05	0	0	0	0	0	0	0	0	0	0	0	0	0	0
k__Bacteria;p__Firmicutes;c__Bacilli;o__Lactobacillales;f__Aerococcaceae;g__Facklamia	0	0	1.67777e-05	0	0	0	1.67777e-05	0	0	0	0	0	0	0.00134221	1.67777e-05	0	5.0333e-05	0.000369109	0	0	6.71107e-05	0	0	0	3.35554e-05	0	0	0	0	0	0	0	0	0	0	0	0.000100666	1.67777e-05	5.0333e-05	0	0	0	0	0
k__Bacteria;p__Firmicutes;c__Bacilli;o__Lactobacillales;f__Carnobacteriaceae;Other	5.0333e-05	0.000838884	0	0.000100666	0	0	6.71107e-05	0	0	0	0	0.000117444	0	1.67777e-05	0.000167777	0	0	0	0	0	0	6.71107e-05	0	0	0	0	0	0	1.67777e-05	3.35554e-05	0	0	0	0	0	0.000369109	5.0333e-05	0	1.67777e-05	0	6.71107e-05	5.0333e-05	0	5.0333e-05
k__Bacteria;p__Firmicutes;c__Bacilli;o__Lactobacillales;f__Carnobacteriaceae;g__	0	0.000184554	0	1.67777e-05	0	0	0	0	0	0	0	0	1.67777e-05	0	6.71107e-05	0	0	0	0	0	3.35554e-05	0	0	0	0	0	0	0	0	1.67777e-05	0	0	0	0	0	0	0	0	0	0	0	0	0	0
k__Bacteria;p__Firmicutes;c__Bacilli;o__Lactobacillales;f__Carnobacteriaceae;g__Carnobacterium	0.000754996	0.0189084	0.00120799	0.01109	0	3.35554e-05	8.38884e-05	0	0	0.000117444	1.67777e-05	0.000335554	0.000100666	0.000520108	0.000301998	0	1.67777e-05	0.000117444	0	0.000100666	0.000637552	0.00120799	0.000100666	0.00149321	6.71107e-05	0.000134221	3.35554e-05	0.000251665	0.00050333	0.000738218	0	3.35554e-05	0.000150999	0.000553663	3.35554e-05	0.000637552	0.000452997	3.35554e-05	0.000536886	3.35554e-05	0.00021811	0.0031542	1.67777e-05	0.0198648
k__Bacteria;p__Firmicutes;c__Bacilli;o__Lactobacillales;f__Carnobacteriaceae;g__Desemzia	0	0	0	0	0	0	0	0	0	0	0	0	0	0	0	0	0	0	0	0	0	0	0	0	0	0	0	0	0	0	0	1.67777e-05	0	0	0	0	0	0	3.35554e-05	0	0	0	0	0
k__Bacteria;p__Firmicutes;c__Bacilli;o__Lactobacillales;f__Carnobacteriaceae;g__Granulicatella	0	0	1.67777e-05	0	0	0	0	0	0	0	0	0	0	0	0	0	0	0	0	0	0	0	0	0	0	0	0	0	0	0	0	0	0	0	0	1.67777e-05	0	0	0	0	0	0	0	0
k__Bacteria;p__Firmicutes;c__Bacilli;o__Lactobacillales;f__Carnobacteriaceae;g__Trichococcus	0	0.000369109	0	0	5.0333e-05	0	0	3.35554e-05	0	1.67777e-05	0	1.67777e-05	0	0	0.000335554	0	0	0	0	0	0	0	0	0	0	0	0	1.67777e-05	1.67777e-05	0	0	0	0	0	1.67777e-05	0.000201332	0	0	6.71107e-05	0	0	0	0	1.67777e-05
k__Bacteria;p__Firmicutes;c__Bacilli;o__Lactobacillales;f__Enterococcaceae;Other	0.00169455	0.0429005	0.000134221	0.00261732	0.00130866	0	0.000268443	0.000285221	0	0.00305354	1.67777e-05	0.000771773	1.67777e-05	0.00109055	0.00043622	0	0.000385887	0.00907672	1.67777e-05	0.000100666	8.38884e-05	0	0	0.000872439	1.67777e-05	0.000117444	1.67777e-05	5.0333e-05	1.67777e-05	0.000637552	0	0	0	0.000587219	0	0.00125833	5.0333e-05	5.0333e-05	0.000134221	1.67777e-05	0.0014261	5.0333e-05	0.000134221	0.000452997
k__Bacteria;p__Firmicutes;c__Bacilli;o__Lactobacillales;f__Enterococcaceae;g__	0	1.67777e-05	0	0	0	0	0	0	0	0	0	3.35554e-05	0	0	1.67777e-05	0	0	0	0	0	0	0	0	0.000838884	0	0	0	0	0	0.000301998	0	0	0	0	0	0	0	0	0	0	0	0	5.0333e-05	0
k__Bacteria;p__Firmicutes;c__Bacilli;o__Lactobacillales;f__Enterococcaceae;g__Enterococcus	0.00122477	0.00501653	0.00689563	0.0040602	0.000587219	1.67777e-05	0.000805329	0.0123651	1.67777e-05	0.104928	1.67777e-05	0.0119289	0.000285221	0.00102344	0.00541919	0	0.00159388	0.00295287	0.00120799	0.000603996	0.000184554	0.000117444	0	0.00337231	0.000100666	8.38884e-05	1.67777e-05	0.000570441	0.000134221	0.00104022	0	0	0.00102344	0.00132544	6.71107e-05	0.0657014	6.71107e-05	0.000234888	0.00654329	0.000100666	0.00137577	0.000620774	0.0030032	0.00125833
k__Bacteria;p__Firmicutes;c__Bacilli;o__Lactobacillales;f__Enterococcaceae;g__Vagococcus	0.000201332	0.0120464	0.00921095	0.000922772	0.00144288	1.67777e-05	0.000100666	0.00102344	0	0.0181031	0	0.0014261	0.00216432	0.00169455	0.00359042	0	0.000134221	0.0031542	0	0.000285221	1.67777e-05	0.000268443	0	0.00447964	0.000167777	0	5.0333e-05	5.0333e-05	0.000855662	0.000318776	5.0333e-05	0	0.000704663	0.00122477	8.38884e-05	0.0669597	0.00236565	1.67777e-05	0.000536886	1.67777e-05	0.00276832	0.00439575	0.00679496	0.000587219
k__Bacteria;p__Firmicutes;c__Bacilli;o__Lactobacillales;f__Lactobacillaceae;g__Lactobacillus	0	0	0	0	0	0	0	0	0	0.000100666	0	0	0	1.67777e-05	0	0	0	0	0	1.67777e-05	0	5.0333e-05	0	0.000134221	0	0.000385887	0	0	0	3.35554e-05	6.71107e-05	0	0	0.000150999	0	0	0	0	0	0	0	0	0	0
k__Bacteria;p__Firmicutes;c__Bacilli;o__Lactobacillales;f__Lactobacillaceae;g__Pediococcus	0	0	0	0	1.67777e-05	0	0	0	0	0	0	0	0	0	0	0	0	0	0	0	0	0	0	0	0	0	0	0	0	0	0	0	0	0.000872439	0	0	0	0	0	0	0	0	0	0
k__Bacteria;p__Firmicutes;c__Bacilli;o__Lactobacillales;f__Leuconostocaceae;g__Leuconostoc	0	5.0333e-05	0	1.67777e-05	0	0	0	0	0	0	0	0	0	0	0	0	0	0	0	0	0	0	0	0	0	0	0	0	0	0	0	0	0	0	0	0	0	0	0	0	0	0	0	0
k__Bacteria;p__Firmicutes;c__Bacilli;o__Lactobacillales;f__Leuconostocaceae;g__Weissella	0	0	0	0	3.35554e-05	0	3.35554e-05	0	0	0	0	0	0	0	0	0	0	0	0	0	0	0	0	0	0	0	0	0	0	0	0	0	0	0.00122477	0	0	0	0	0	0	0	0	0	0
k__Bacteria;p__Firmicutes;c__Bacilli;o__Lactobacillales;f__Streptococcaceae;Other	0	6.71107e-05	0	0	6.71107e-05	0	0	0	0	0	0	1.67777e-05	0	1.67777e-05	3.35554e-05	0	0	0	0	0	0	0	0	0	0	0	0	0	0	0	0	0	0	0	0	0	0	0	0	0	0	0	0	0
k__Bacteria;p__Firmicutes;c__Bacilli;o__Lactobacillales;f__Streptococcaceae;g__Lactococcus	0	0.00318776	0.000100666	0.00213077	0.000352331	0	1.67777e-05	0.000419442	0	0.00362398	0	0.00100666	0	0.000150999	0.000184554	0	3.35554e-05	0.000117444	3.35554e-05	0	6.71107e-05	0	0	0.000788551	6.71107e-05	3.35554e-05	0	1.67777e-05	0	0.000201332	1.67777e-05	0	0	0.0264081	0	0.000369109	0.000150999	0.000100666	0	0	0	0	0.00216432	0.000100666
k__Bacteria;p__Firmicutes;c__Bacilli;o__Lactobacillales;f__Streptococcaceae;g__Streptococcus	0.000100666	0.00124155	0.00246632	0.00177843	0.00400987	0	0.000150999	0.000536886	0	0.00333876	0.000234888	0.00239921	0.000100666	0.00338909	0.000134221	0	0.000201332	0.00728151	6.71107e-05	0.000100666	8.38884e-05	5.0333e-05	1.67777e-05	0.00615741	0.000117444	0.000117444	1.67777e-05	0.000335554	0.000167777	0.00137577	8.38884e-05	0	3.35554e-05	0.000369109	0.000100666	0.000100666	5.0333e-05	0.00050333	0.000184554	0	3.35554e-05	3.35554e-05	0.000285221	1.67777e-05
k__Bacteria;p__Firmicutes;c__Bacilli;o__Turicibacterales;f__Turicibacteraceae;g__Turicibacter	0.000369109	0.000637552	3.35554e-05	0.00093955	0.000352331	8.38884e-05	1.67777e-05	0	1.67777e-05	0.000184554	0.000134221	0.000150999	1.67777e-05	0.00135899	5.0333e-05	1.67777e-05	0.00114088	0.000301998	0.000587219	0.00050333	0	0	0.000452997	0.0023321	0	0.000637552	0.000352331	0.000369109	0	0.000117444	0.000167777	0.00043622	8.38884e-05	0	5.0333e-05	0	5.0333e-05	3.35554e-05	0.00021811	0.000285221	0.000150999	0.00192943	0.000167777	6.71107e-05
k__Bacteria;p__Firmicutes;c__Clostridia;Other;Other;Other	0	0	0	0	0	0	0	0	0	0	0	0	0	0	0	0	0	0	0	0	0	0	0	0	0	0	0	0	0	0	0	0	0	0	1.67777e-05	0	0	0	0	0	0	0	0	0
k__Bacteria;p__Firmicutes;c__Clostridia;o__Clostridiales;Other;Other	3.35554e-05	0.00124155	0.00276832	0.00223143	0.000167777	0.000402664	0.000201332	0.000352331	0.000369109	0.000285221	0.000620774	0.000134221	6.71107e-05	0.00244954	0.000838884	0.000268443	0.000637552	3.35554e-05	0.00050333	0.000570441	0.000402664	0.00093955	0.000402664	1.67777e-05	0.000251665	0.000167777	0.00072144	0.00194621	0.000301998	0.000687885	0.00208043	0.00137577	0.000771773	1.67777e-05	0.000352331	0.000251665	0.000905995	0.00021811	0.000419442	0.000201332	0.000536886	0.00221465	3.35554e-05	0.000134221
k__Bacteria;p__Firmicutes;c__Clostridia;o__Clostridiales;f__;g__	0.000603996	0.000285221	0.000369109	0.000671107	0.000973105	0.00283543	0.00323809	0.00134221	0.00104022	0.000117444	0.00374142	0.00159388	0.00150999	0.00553663	0.00419442	0.00109055	0.00177843	3.35554e-05	0.00194621	0.00145966	0.000385887	0.00266765	0.00104022	0.000167777	0.0123819	0.00295287	0.000973105	0.0040602	0.00152677	0.000150999	0.0060903	0.000352331	0.000134221	0.000419442	0.0100498	0.000385887	0.0118618	0.00177843	0.0015771	0.00414409	0.00238243	0.00132544	0.000788551	0.00199654
k__Bacteria;p__Firmicutes;c__Clostridia;o__Clostridiales;f__Christensenellaceae;g__	0	0	0	0	0	0	0	1.67777e-05	0	0	0	0	0.000150999	0	0	6.71107e-05	0	0	0	0	0	0	0	0	0	0	0	0	0	0	0	0	0	0	0	0	0	0	0	0	0	0	0	1.67777e-05
k__Bacteria;p__Firmicutes;c__Clostridia;o__Clostridiales;f__Clostridiaceae;Other	0.00919417	0.0168112	0.20306	0.0535376	0.00152677	0.0195963	0.00357365	0.0168112	0.00598963	0.0293609	0.00632518	0.00555341	0.00129188	0.0516249	0.00860695	0.00614063	0.0331862	0.0800463	0.0185729	0.00946261	0.014563	0.00588897	0.00699629	0.00333876	0.00427831	0.00484875	0.0299649	0.0340587	0.00602319	0.021056	0.0214922	0.041961	0.0666745	0.00107377	0.0026341	0.000956328	0.00783518	0.00620774	0.00815395	0.00573797	0.00801973	0.082563	0.00266765	0.00206365
k__Bacteria;p__Firmicutes;c__Clostridia;o__Clostridiales;f__Clostridiaceae;g__	0.0279516	0.0578327	0.0292267	0.102126	0.0143449	0.0286395	0.0488398	0.0347634	0.0480513	0.0299146	0.0508364	0.057732	0.0202171	0.0429676	0.0305522	0.0130698	0.0915893	0.0372632	0.0575307	0.0657182	0.059846	0.0642417	0.0231868	0.119323	0.0290757	0.0308038	0.0908008	0.0577991	0.0724628	0.0660202	0.050635	0.14152	0.0686039	0.02317	0.020905	0.00332198	0.0330017	0.029579	0.0347801	0.0336225	0.0475479	0.0221801	0.0260725	0.00523464
k__Bacteria;p__Firmicutes;c__Clostridia;o__Clostridiales;f__Clostridiaceae;g__02d06	0	0	0	0	0	0	0	0	0	0	1.67777e-05	0	0	0	0	0	0	0	0	0	0	0	0	0	0	0	0	0	0	0	0	0	0	0	1.67777e-05	0	0	0	0	0	0	0	0	0
k__Bacteria;p__Firmicutes;c__Clostridia;o__Clostridiales;f__Clostridiaceae;g__Caloramator	0	0	0	3.35554e-05	0	0	0	0	0	0	0	0	1.67777e-05	0	0	0	0	0	0	0	0	0	0	0	0	0	0	0	0	1.67777e-05	0	0	0	0	0	0	1.67777e-05	0	0	0	0	0	0	0
k__Bacteria;p__Firmicutes;c__Clostridia;o__Clostridiales;f__Clostridiaceae;g__Clostridium	0.0302502	0.0928812	0.203664	0.110582	0.0648457	0.0852306	0.0602822	0.228898	0.0122142	0.434122	0.0460883	0.0683523	0.0234552	0.214352	0.0767075	0.0371122	0.23472	0.0451152	0.482643	0.158784	0.250474	0.0877305	0.0647618	0.278325	0.104793	0.0824455	0.208278	0.239334	0.0347969	0.462376	0.134456	0.196752	0.185276	0.0547288	0.0368941	0.0291428	0.0878144	0.0270288	0.125329	0.0564569	0.0259886	0.040602	0.154355	0.0132208
k__Bacteria;p__Firmicutes;c__Clostridia;o__Clostridiales;f__Clostridiaceae;g__Proteiniclasticum	0	0	0	0	0	0	0	0	0	0	0	0	0	5.0333e-05	0	0	0	0	0	0	0	0	0	0	0	0	0	0	0	0	0	0	0	0	0	0	1.67777e-05	0	0	0	0	0	0	0
k__Bacteria;p__Firmicutes;c__Clostridia;o__Clostridiales;f__Clostridiaceae;g__SMB53	0.00021811	0.000603996	0.00439575	0.00176166	0.000301998	0.000234888	0.000268443	1.67777e-05	8.38884e-05	5.0333e-05	0.000536886	0.000117444	0.000150999	0.000385887	0.000335554	0.000570441	0.000452997	0.000134221	3.35554e-05	5.0333e-05	1.67777e-05	0.000520108	0.000352331	5.0333e-05	0.000100666	0	8.38884e-05	0.000150999	0.000335554	0	0.000150999	0.000318776	0.000150999	0	3.35554e-05	1.67777e-05	0.000905995	0.000134221	0.00043622	0.000184554	0.000201332	0.000889217	0	6.71107e-05
k__Bacteria;p__Firmicutes;c__Clostridia;o__Clostridiales;f__Clostridiaceae;g__Sarcina	0.00258376	0.00754996	0.000553663	0.00369109	0.000704663	0.000452997	0.000872439	0.00093955	0.000855662	0.000419442	0.00510041	0.000620774	0.000402664	0.00169455	0.00372464	0.000704663	0.00154355	0.000704663	0.0108719	0.00186232	0.000738218	0.00926128	0.0115766	0.000100666	0.00214754	0.00122477	0.00337231	0.00892573	0.00125833	0.00219788	0.0167777	0.00362398	0.000167777	0.000100666	0.00528497	6.71107e-05	0.00104022	0.00491586	0.00104022	0.0069124	0.000973105	0.000989883	0.000150999	0.000167777
k__Bacteria;p__Firmicutes;c__Clostridia;o__Clostridiales;f__Eubacteriaceae;g__Anaerofustis	0	0	0	0	0	0	0	0	0	0	0	3.35554e-05	0	0	0	0	0	0	0	0	0	0	0	0	0	0	0	0	0	0	0	0	0	0	0	0	0	0	0	0	0	0	0	0
k__Bacteria;p__Firmicutes;c__Clostridia;o__Clostridiales;f__Eubacteriaceae;g__Pseudoramibacter_Eubacterium	0	0	6.71107e-05	0	0	0	0	0	0	0	0	0	0	1.67777e-05	0	0	0	0	0	0	0	0	0	0	0	0	0	0	0	0	0	0	0	0	0	0	0	0	0	0	0	0	0	6.71107e-05
k__Bacteria;p__Firmicutes;c__Clostridia;o__Clostridiales;f__Lachnospiraceae;Other	0.000150999	0	0	1.67777e-05	0	0.000838884	0.000134221	0.00266765	0	8.38884e-05	0.000385887	0.000922772	0.000352331	0.000469775	0.000402664	0.000335554	0.000117444	0	1.67777e-05	0	0	0	3.35554e-05	0	0.000352331	0	0	3.35554e-05	0	1.67777e-05	6.71107e-05	0	5.0333e-05	0	0.000150999	1.67777e-05	0	0	1.67777e-05	0	1.67777e-05	1.67777e-05	0	0.000822106
k__Bacteria;p__Firmicutes;c__Clostridia;o__Clostridiales;f__Lachnospiraceae;g__	3.35554e-05	1.67777e-05	0	0	0.000268443	6.71107e-05	0	0.00265087	0	0.00904317	3.35554e-05	0.00117444	0.000100666	0.000654329	0.000251665	0.00050333	0.000150999	0.000201332	1.67777e-05	0	3.35554e-05	1.67777e-05	1.67777e-05	8.38884e-05	0	0	0	0	0	6.71107e-05	1.67777e-05	0	0.000285221	0.000838884	0.000100666	0.00021811	0	1.67777e-05	3.35554e-05	0	0.000134221	0	0.00117444	0.000100666
k__Bacteria;p__Firmicutes;c__Clostridia;o__Clostridiales;f__Lachnospiraceae;g__Anaerostipes	0	0	0	0	0	0	0	0	0	0	0	0	0	0	1.67777e-05	0	0	0	0	0	0	0	0	0	0	0	0	0	0	0	1.67777e-05	0	0	0	0	0	0	0	0	0	0	0	0	0
k__Bacteria;p__Firmicutes;c__Clostridia;o__Clostridiales;f__Lachnospiraceae;g__Blautia	0.00072144	5.0333e-05	5.0333e-05	0.000184554	0.000100666	0.00570441	0.000134221	0.260742	3.35554e-05	0.000922772	0.000301998	0.00877473	0.00394275	0.00114088	0.00181199	0.0112914	0.0147811	0	3.35554e-05	0	0	0	5.0333e-05	0	1.67777e-05	1.67777e-05	0	0	1.67777e-05	0.000268443	1.67777e-05	1.67777e-05	0	0	0.000352331	1.67777e-05	0	1.67777e-05	1.67777e-05	0	6.71107e-05	0	0	0.0056373
k__Bacteria;p__Firmicutes;c__Clostridia;o__Clostridiales;f__Lachnospiraceae;g__Butyrivibrio	0	0	0	0	1.67777e-05	0	0	0	0	0.00072144	0	3.35554e-05	0	0	0	0	0	0	0	0	0	0	0	0	0	0	0	0	0	0	0	0	0	0	0	0	0	0	0	0	0	0	0.000201332	0
k__Bacteria;p__Firmicutes;c__Clostridia;o__Clostridiales;f__Lachnospiraceae;g__Clostridium	0	0	0	0	0	0	0	0	0	0	0	0	0	0	0	0	0	0	0	0	0	0	0	0	1.67777e-05	0	0	0	1.67777e-05	0	0	0	0	1.67777e-05	1.67777e-05	0	0	0	0	0	0	0	0	0
k__Bacteria;p__Firmicutes;c__Clostridia;o__Clostridiales;f__Lachnospiraceae;g__Coprococcus	1.67777e-05	3.35554e-05	0	1.67777e-05	1.67777e-05	0	1.67777e-05	1.67777e-05	0	0.000788551	0	3.35554e-05	0.000335554	3.35554e-05	0.000687885	0.00310387	0	0	6.71107e-05	0	0	0	0	0	0	0	0	0	0.000469775	1.67777e-05	0.000167777	0	1.67777e-05	0	3.35554e-05	3.35554e-05	0	0.00050333	0	0	3.35554e-05	1.67777e-05	1.67777e-05	5.0333e-05
k__Bacteria;p__Firmicutes;c__Clostridia;o__Clostridiales;f__Lachnospiraceae;g__Dorea	0.00162743	5.0333e-05	8.38884e-05	0.000285221	0.000352331	0.0202507	0.000385887	0.0791403	0.00050333	0.00244954	0.00713051	0.0170293	0.00682852	0.00647618	0.00407698	0.0128853	0.00780162	0.000251665	0.000100666	1.67777e-05	0	6.71107e-05	0.000469775	0	0.00110733	3.35554e-05	0	5.0333e-05	0.000100666	0.000805329	0.000469775	0.000201332	0.00369109	3.35554e-05	0.000889217	0	0	5.0333e-05	0.000301998	3.35554e-05	8.38884e-05	0	5.0333e-05	0.017885
k__Bacteria;p__Firmicutes;c__Clostridia;o__Clostridiales;f__Lachnospiraceae;g__Epulopiscium	0.00963039	0.0690569	0.0011241	0.0129859	0.0197306	0.00283543	0.010486	0.000352331	0.0194621	0.000150999	0.0891063	0.00323809	0.00463064	0.00664396	0.0107713	0.0141604	0.0171803	0.00387564	0.0912035	0.014563	0.000100666	0.0543429	0.0619935	0.000385887	0.0540073	0.0387397	0.0376491	0.0056373	0.0398973	0.00182877	0.0743755	0.041055	0.000704663	0.00317098	0.0482694	0.000301998	0.0275154	0.0722615	0.0529504	0.0902975	0.00889217	0.00848951	0.00627485	0.00177843
k__Bacteria;p__Firmicutes;c__Clostridia;o__Clostridiales;f__Lachnospiraceae;g__Lachnobacterium	0	0	0	0	0	0	0	8.38884e-05	0	0	0	1.67777e-05	0	1.67777e-05	0	0	0	0	0	0	0	0	0	0	0	0	0	0	0	0	0	0	0	0	0	0	0	0	0	0	0	0	0	0
k__Bacteria;p__Firmicutes;c__Clostridia;o__Clostridiales;f__Lachnospiraceae;g__Oribacterium	0	0	0	0	0	0	0	0	0	0	0	0	0	0	0	0.000100666	0	0	0	0	0	0	0	0	0	0	0	0	0	0	0	0	0	0	0	0	0	0	0	0	0	0	0	0
k__Bacteria;p__Firmicutes;c__Clostridia;o__Clostridiales;f__Lachnospiraceae;g__Roseburia	0	0	0	0	0	0	0	0	0	0	1.67777e-05	0	1.67777e-05	0	0	0.000838884	1.67777e-05	0	0	0	0	0	0	0	0	0	0	0	0	0	0	0	0	0	8.38884e-05	0	0	0	0	0	0	0	0	3.35554e-05
k__Bacteria;p__Firmicutes;c__Clostridia;o__Clostridiales;f__Lachnospiraceae;g__Shuttleworthia	0	0	0	0	0	0	0	0	0	0.00050333	0	1.67777e-05	0	0	0	0	1.67777e-05	0	0	0	0	0	0	0	0	0	0	0	0	0	0	0	5.0333e-05	3.35554e-05	0	0	0	0	0	0	0	0	8.38884e-05	0
k__Bacteria;p__Firmicutes;c__Clostridia;o__Clostridiales;f__Lachnospiraceae;g__[Ruminococcus]	0	6.71107e-05	0	0	0	6.71107e-05	0	0.00459708	6.71107e-05	0	0.000469775	5.0333e-05	6.71107e-05	3.35554e-05	0.000100666	1.67777e-05	0.000402664	0	3.35554e-05	0	0	0	0	0	0	1.67777e-05	0	0	3.35554e-05	1.67777e-05	0	0	0	0	6.71107e-05	0	1.67777e-05	0	0	0	1.67777e-05	0	0	0.000486553
k__Bacteria;p__Firmicutes;c__Clostridia;o__Clostridiales;f__Peptococcaceae;g__Peptococcus	0	0	5.0333e-05	0	0	3.35554e-05	0	0	0	0	0	0	0	0.000117444	0	1.67777e-05	0	8.38884e-05	3.35554e-05	1.67777e-05	1.67777e-05	0	0	0	0	0	0	0	0	0	0	0	0	0	0	0	0	0	0	0	0	0	0	0
k__Bacteria;p__Firmicutes;c__Clostridia;o__Clostridiales;f__Peptostreptococcaceae;Other	0.000150999	0.000553663	0.00474808	0.00156032	0.000117444	0.00050333	0.000100666	0.000268443	0.000201332	0.00104022	6.71107e-05	0.000201332	3.35554e-05	0.00191266	0.000251665	5.0333e-05	0.000234888	0.000754996	0.00050333	0.000201332	0.000100666	0.00021811	0.000285221	5.0333e-05	0.000234888	6.71107e-05	0.000234888	0.000620774	0.000134221	0.00021811	0.000855662	0.00104022	0.00159388	5.0333e-05	3.35554e-05	6.71107e-05	0.000167777	0.000150999	0.000419442	0.000100666	0.000251665	0.00241599	3.35554e-05	0.000117444
k__Bacteria;p__Firmicutes;c__Clostridia;o__Clostridiales;f__Peptostreptococcaceae;g__	0.0229854	0.0568092	0.198144	0.209201	0.0722279	0.0276999	0.0110397	0.0438904	0.00572119	0.235542	0.0124658	0.0263242	0.0188917	0.178515	0.0089425	0.0192272	0.0811201	0.110145	0.0860527	0.14006	0.1537	0.0398805	0.0262738	0.224435	0.0374478	0.0441756	0.112159	0.149607	0.0160898	0.320252	0.0924282	0.0648961	0.0545946	0.0492928	0.0646947	0.0582353	0.0247135	0.0355016	0.0821603	0.0256698	0.0151838	0.0501653	0.231884	0.00662718
k__Bacteria;p__Firmicutes;c__Clostridia;o__Clostridiales;f__Peptostreptococcaceae;g__Clostridium	0	0	0	1.67777e-05	0	0	0	0	0	0	0	0	0	0	0	0	0	0	0	0	0	0	0	0	0	0	0	0	0	0	0	0	0	0	0	0	0	0	0	0	0	0	0	0
k__Bacteria;p__Firmicutes;c__Clostridia;o__Clostridiales;f__Peptostreptococcaceae;g__Filifactor	0	0	0	0	0	0	0	0	0	0	0	0	0	0	0	0	0	0.00021811	0	0	0	0	0	0	0	0	0	0	0	0	0	0	0	0	0	0	0	0	0	0	0	0	0	0
k__Bacteria;p__Firmicutes;c__Clostridia;o__Clostridiales;f__Peptostreptococcaceae;g__Peptostreptococcus	0.00679496	0.00355687	0.00461386	0.0566247	0.000402664	0.000150999	0.033807	0.0191098	0.00114088	0.00305354	0.00466419	0.237186	0.00395953	0.0454172	0.00694596	0.000150999	0.00347298	0.0409375	0.0103518	0.0123987	0.00583863	5.0333e-05	0.000486553	0.154321	0.00150999	0.00798618	0.0642082	0.0092445	0.00872439	0.02317	0.0127175	0.000318776	0.00164421	0.0383873	0.00642585	0.0175159	0.0208714	0.0150831	0.00174488	0.000301998	0.00696274	0	0.00521786	0.00838884
k__Bacteria;p__Firmicutes;c__Clostridia;o__Clostridiales;f__Ruminococcaceae;Other	0	0	0	0	0	0	0	0	0	0	0	0	0	0	0	0	0	0	0	0	0	0	0	0	0	0	0	0	0	0	0	0	3.35554e-05	0	0	0	0	0	0	0	0	0	0	0
k__Bacteria;p__Firmicutes;c__Clostridia;o__Clostridiales;f__Ruminococcaceae;g__	3.35554e-05	3.35554e-05	1.67777e-05	6.71107e-05	1.67777e-05	5.0333e-05	1.67777e-05	0.000922772	1.67777e-05	0.000251665	0	0.0070634	0.00107377	0.000150999	0.000587219	0.00159388	6.71107e-05	1.67777e-05	5.0333e-05	0	3.35554e-05	1.67777e-05	1.67777e-05	0.00021811	0	0	0	0	5.0333e-05	0.000134221	0.000335554	0	5.0333e-05	0	0.000335554	6.71107e-05	0	0.000520108	0	0	0	0	3.35554e-05	0.000989883
k__Bacteria;p__Firmicutes;c__Clostridia;o__Clostridiales;f__Ruminococcaceae;g__Ethanoligenens	0	0	0	0	0	0	0	6.71107e-05	0	0	0	0	0	0	0	0	0	0	0	0	0	0	0	0	0	0	0	0	0	0	0	0	0	0	0	0	0	0	0	0	0	0	0	0
k__Bacteria;p__Firmicutes;c__Clostridia;o__Clostridiales;f__Ruminococcaceae;g__Faecalibacterium	0	0	0	0	0	0	0	0	0	0	0	6.71107e-05	0	0	0	0	0	0	0	0	0	0	0	0	0	0	0	0	0	0	0	0	0	0	0	0	0	0	0	0	0	0	0	0
k__Bacteria;p__Firmicutes;c__Clostridia;o__Clostridiales;f__Ruminococcaceae;g__Oscillospira	0	0	0	0	0	0	0	0	0	0	0	0.000318776	0	0	0	0	0	0	0	0	0	0	0	0	0	0	0	0	0	0	0	0	0	0	3.35554e-05	0	0	0	0	0	0	0	0	0
k__Bacteria;p__Firmicutes;c__Clostridia;o__Clostridiales;f__Ruminococcaceae;g__Ruminococcus	1.67777e-05	0	0	0	0	5.0333e-05	0	0.00129188	0	0.000167777	0	1.67777e-05	0	0	0	6.71107e-05	0.000134221	0	0	0	0	0	0	0	0	0	0	0	0	0	0	1.67777e-05	0	1.67777e-05	1.67777e-05	1.67777e-05	0	0	0	0	0	0	1.67777e-05	0.000100666
k__Bacteria;p__Firmicutes;c__Clostridia;o__Clostridiales;f__Veillonellaceae;g__	0	0	0	0	6.71107e-05	0	0	0	0	0	0	0	0	0	0	1.67777e-05	0	0	0	0	0	0	0	0.000134221	0	0	0	0	0	0	0	0	0	0	0	0	0	0	0	0	0	0	0	0
k__Bacteria;p__Firmicutes;c__Clostridia;o__Clostridiales;f__Veillonellaceae;g__Acidaminococcus	0	0	0	0	0	0	0	0	0	0	0	0	0	0	0	0	0	0	0	0	0	0	0	0	0	0	0	0	0	0	0	0	0	8.38884e-05	0	0	0	0	0	0	0	0	0	0
k__Bacteria;p__Firmicutes;c__Clostridia;o__Clostridiales;f__Veillonellaceae;g__Dialister	0	0	1.67777e-05	0	0	0	0	0	0	0	0	0	0	0	0	0	0	0	0	0	0	0	0	0	0	0	0	0	0	0	0	0	0	0	0	0	0	0	0	0	0	0	0	0
k__Bacteria;p__Firmicutes;c__Clostridia;o__Clostridiales;f__Veillonellaceae;g__Megamonas	0	0	0	0	0	0	0	0	0	0	0	0	0	0	0	0	0	0	0	0	0	0	0	0	0	0	0	0	0	8.38884e-05	0	0	0	0	0	0	0	0	0	0	0	0	0	0
k__Bacteria;p__Firmicutes;c__Clostridia;o__Clostridiales;f__Veillonellaceae;g__Pelosinus	0	0	0	0	0	0	0	0	0	0	0	0	0	0	0	0	0	0	0	0	0	0	0	0	0	0	0	0	0	0	0	0	1.67777e-05	0	0	0	0	0	0	0	0	0	0	0
k__Bacteria;p__Firmicutes;c__Clostridia;o__Clostridiales;f__Veillonellaceae;g__Phascolarctobacterium	0	0	0	0	0	0	0	0	0	0.000251665	0	0	0	0.000184554	0	0	0	0	0	0	0	0	0	0	0	0	0	0	0	8.38884e-05	0	0	0	0.000100666	0.000100666	0	0	0	0	0	0	0	0.00021811	0.000536886
k__Bacteria;p__Firmicutes;c__Clostridia;o__Clostridiales;f__Veillonellaceae;g__Sporomusa	0	0	3.35554e-05	0	0	0	0	0	0	0	0	0	0	0	0	0	0	0	0	0	0	0	0	0	0	0	0	0	0	0	0	0	0	0	0	0	0	0	0	0	0	0	0	0
k__Bacteria;p__Firmicutes;c__Clostridia;o__Clostridiales;f__Veillonellaceae;g__Succiniclasticum	0	0	0	0	0	0	0	0	0	0	0	0	0	0	0	0	1.67777e-05	0	0	0	0	0	0	0	0	0	0	0	0	0	0	0	0	0	0	0	0	0	0	0	0	0	0	0
k__Bacteria;p__Firmicutes;c__Clostridia;o__Clostridiales;f__Veillonellaceae;g__Veillonella	0	0	0	0	0	0	0	0	0	0	0	0	0	3.35554e-05	0	0	0	0.000671107	0	1.67777e-05	0	0	0	0.000486553	3.35554e-05	0	0	0	0	0.000117444	0	0	0	3.35554e-05	0	0	0	0	0	0	0	0	1.67777e-05	0
k__Bacteria;p__Firmicutes;c__Clostridia;o__Clostridiales;f__[Acidaminobacteraceae];g__Fusibacter	0	0	0	0	0	0	0	0	0	0	0	0	0	0	0	0	0	0.000301998	0	0	0	0	0	0	0	0	0	0	0	0	0	0	0	0	0	0	0	1.67777e-05	0	0	0	0	0	0
k__Bacteria;p__Firmicutes;c__Clostridia;o__Clostridiales;f__[Acidaminobacteraceae];g__Guggenheimella	0	0	0	0	0	0	0	0	0	0	0	0	0	0.00043622	0	0	0	0	0	0	0	0	0	0	0	0	0	0	0	0	0	0	0	0	0	0	0	0	0	0	0	0	0	0
k__Bacteria;p__Firmicutes;c__Clostridia;o__Clostridiales;f__[Mogibacteriaceae];g__	5.0333e-05	3.35554e-05	3.35554e-05	6.71107e-05	3.35554e-05	5.0333e-05	0	3.35554e-05	8.38884e-05	0.00109055	1.67777e-05	6.71107e-05	0	0.000117444	0.000100666	1.67777e-05	5.0333e-05	0.000134221	0.000587219	0.000100666	0.000167777	5.0333e-05	1.67777e-05	8.38884e-05	0	3.35554e-05	3.35554e-05	5.0333e-05	1.67777e-05	1.67777e-05	6.71107e-05	1.67777e-05	0	1.67777e-05	3.35554e-05	0	0.000100666	0.000100666	1.67777e-05	8.38884e-05	1.67777e-05	6.71107e-05	0.000117444	1.67777e-05
k__Bacteria;p__Firmicutes;c__Clostridia;o__Clostridiales;f__[Mogibacteriaceae];g__Mogibacterium	0	0	0	0	0	0	0	0	0	0.000318776	0	5.0333e-05	0	0	0	0	0	0	0	0	0	0	0	0	0	0	0	0	0	0	0	0	0	0	0	0	0	0	0	0	0	0	3.35554e-05	0
k__Bacteria;p__Firmicutes;c__Clostridia;o__Clostridiales;f__[Tissierellaceae];Other	0	0	0.000419442	0	0	0	0	0	0	0	0	0	0	0	0	0	0	0	0	0	0	0	0	1.67777e-05	0	0	0	0	0	1.67777e-05	0	0	0	0	0	0	1.67777e-05	0	0	0	0	0	0	0
k__Bacteria;p__Firmicutes;c__Clostridia;o__Clostridiales;f__[Tissierellaceae];g__	6.71107e-05	0	0.00317098	0	0	0	0	0	0	0.000268443	0	5.0333e-05	5.0333e-05	8.38884e-05	0	0	0	3.35554e-05	0	0	0	0	0	0.0313407	1.67777e-05	1.67777e-05	0	0	5.0333e-05	0.000184554	0	0	0	0.000100666	1.67777e-05	1.67777e-05	0.000184554	0	0	0	0	0	0.000637552	0
k__Bacteria;p__Firmicutes;c__Clostridia;o__Clostridiales;f__[Tissierellaceae];g__Finegoldia	0	0	0	0	0	0	0	0	0	0	0	0	0	0	0	0	0	5.0333e-05	0	0	0	0	0	0	0	0	0	0	0	0	0	0	0	0	0	0	0	0	0	0	0	0	0	0
k__Bacteria;p__Firmicutes;c__Clostridia;o__Clostridiales;f__[Tissierellaceae];g__Gallicola	0	0	0.00273476	0	0	0	0	0	0	0.000134221	0	0	0	0.00021811	0	0	0	0	0	0	0	0	0	0	0	0	0	1.67777e-05	0	5.0333e-05	0	0	3.35554e-05	0.00176166	0	0	0.000201332	0	0	0	0	0	0	0
k__Bacteria;p__Firmicutes;c__Clostridia;o__Clostridiales;f__[Tissierellaceae];g__Helcococcus	0	0	0.000184554	0	0	0	0	0	0	0.000352331	0	0	0	0.000889217	0	0	0	5.0333e-05	0	0	0	0	0	0	0	0	0	0	0	5.0333e-05	0	0	0	0	0	0	8.38884e-05	1.67777e-05	0	0	0	0	0	0
k__Bacteria;p__Firmicutes;c__Clostridia;o__Clostridiales;f__[Tissierellaceae];g__Parvimonas	0.000100666	6.71107e-05	0.00110733	0.000184554	1.67777e-05	0.000100666	0	0.000117444	0	0.000385887	1.67777e-05	0.000251665	6.71107e-05	0.000369109	1.67777e-05	0.000117444	0.000318776	0.0039092	0.000855662	0.000402664	0.00246632	5.0333e-05	8.38884e-05	0.000268443	0.000301998	1.67777e-05	0.000150999	0.000167777	8.38884e-05	0.000117444	8.38884e-05	3.35554e-05	8.38884e-05	0.000419442	0.000134221	3.35554e-05	5.0333e-05	0.000234888	0	0	3.35554e-05	0	3.35554e-05	5.0333e-05
k__Bacteria;p__Firmicutes;c__Clostridia;o__Clostridiales;f__[Tissierellaceae];g__Peptoniphilus	1.67777e-05	0	0.0152174	6.71107e-05	0	0	0	0	1.67777e-05	0.00182877	0	0.000150999	0	0.000385887	0	0	0	0.000419442	0	0.00021811	1.67777e-05	0	0	0.011241	0	0	0	0	0.000352331	0.000117444	0.000754996	0	0	0.00124155	0.00486553	0	5.0333e-05	0.00117444	0	1.67777e-05	0.000687885	0	0.000671107	0
k__Bacteria;p__Firmicutes;c__Clostridia;o__Clostridiales;f__[Tissierellaceae];g__Sporanaerobacter	0	0	0	0	0	0	0	0	0	0	0	0	0	1.67777e-05	0	0	0	0	0	0	0	0	0	0	0	0	0	0	0	0	0	0	0	0	0	0	1.67777e-05	0	0	0	0	0	0	0
k__Bacteria;p__Firmicutes;c__Clostridia;o__Clostridiales;f__[Tissierellaceae];g__Tepidimicrobium	0.000150999	0	0.00744929	0	0	0	0	0	0	0	0	0	0	0	0	0	0	1.67777e-05	0	3.35554e-05	0	0	0	0.0021811	0	0	0	0	1.67777e-05	6.71107e-05	0	0	0	0	0	0	6.71107e-05	0	0	0	0	0	0.000419442	0
k__Bacteria;p__Firmicutes;c__Clostridia;o__Clostridiales;f__[Tissierellaceae];g__Tissierella_Soehngenia	0.000251665	0	0.00276832	0	0	0	0	0	0	0.00021811	0	0	0	0.000117444	0	0	0	0	0	1.67777e-05	0	0	0	0.000788551	0	0	0	0	0	5.0333e-05	0	0	0	0	0	0	1.67777e-05	0	0	0	0	0	0.00140933	0
k__Bacteria;p__Firmicutes;c__Clostridia;o__OPB54;f__;g__	0	0	0	5.0333e-05	0	0	0	0	0	0	0	0	0	0	0	0	0	0	0	0	0	0	0	3.35554e-05	0	0	0	0	1.67777e-05	0	0	0	5.0333e-05	0	0	0	0	0	3.35554e-05	0	0	0	0	0
k__Bacteria;p__Firmicutes;c__Erysipelotrichi;o__Erysipelotrichales;f__Erysipelotrichaceae;Other	0	0	0	0	0	0	0	0	0	0	0	1.67777e-05	0	0	0	0	0	0	0	0	0	0	0	0	0	0	0	0	0	0	0	0	0	0	0	0	0	0	0	0	0	0	6.71107e-05	0
k__Bacteria;p__Firmicutes;c__Erysipelotrichi;o__Erysipelotrichales;f__Erysipelotrichaceae;g__	0.000100666	5.0333e-05	0.00226499	0	0.000352331	0.000134221	5.0333e-05	0.0036072	0	0.00119122	6.71107e-05	0.00327165	0.000285221	0.000704663	0.000469775	0.00214754	0.00196299	0.00560374	0.000167777	0.000234888	0.000301998	8.38884e-05	0	0.000520108	0.000369109	0	8.38884e-05	5.0333e-05	6.71107e-05	0.000402664	0	0	0.000167777	3.35554e-05	0.000117444	8.38884e-05	0.000167777	0.000117444	0	0	0	0.000117444	0.000637552	0.000553663
k__Bacteria;p__Firmicutes;c__Erysipelotrichi;o__Erysipelotrichales;f__Erysipelotrichaceae;g__Allobaculum	0	0	0	0	0	0	0	0	0	0	0	0	0	0	0	0	0	0	0	5.0333e-05	0	0	0	0	0	0	0	3.35554e-05	5.0333e-05	0	0	0	0	0	0	0	0	1.67777e-05	0	0	0	0	0	0
k__Bacteria;p__Firmicutes;c__Erysipelotrichi;o__Erysipelotrichales;f__Erysipelotrichaceae;g__Bulleidia	1.67777e-05	0	0	0	0	0	0	6.71107e-05	0	0.00520108	0	0.000100666	0	0	0	0	0	0	0	0	6.71107e-05	0	0	0	0	0	0	0	0	0	0	0	1.67777e-05	0.000100666	0	1.67777e-05	0	0	0	0	0	0	0.00152677	0
k__Bacteria;p__Firmicutes;c__Erysipelotrichi;o__Erysipelotrichales;f__Erysipelotrichaceae;g__Catenibacterium	0	0	0	0	0	0	0	0	0	0.000184554	0	0	0	0	0	0	0	0	0	0	0	0	0	0	0	0	0	0	0	0	0	0	0	0	0	0	0	0	0	0	0	0	6.71107e-05	0
k__Bacteria;p__Firmicutes;c__Erysipelotrichi;o__Erysipelotrichales;f__Erysipelotrichaceae;g__Clostridium	0	0	0	0	0	0	0	0	0	0	5.0333e-05	0	0	0	0	0	0	0	0	0	0	0	0	0	1.67777e-05	0	0	0	0	0	0	0	0	0	1.67777e-05	0	0	0	0	0	0	0	0	0
k__Bacteria;p__Firmicutes;c__Erysipelotrichi;o__Erysipelotrichales;f__Erysipelotrichaceae;g__Coprobacillus	0	0	0	0	0	0	0	0	0	0	0	0	0	0	0	0	0	0	0	0	0	0	0	0	0	0	0	0	0	0.000100666	0	0	0	0	0	0	0	0	0	0	0	0	0	0
k__Bacteria;p__Firmicutes;c__Erysipelotrichi;o__Erysipelotrichales;f__Erysipelotrichaceae;g__Erysipelothrix	0.000167777	0.000754996	0.0370954	0.000754996	0	1.67777e-05	0	0.000201332	0	0.00114088	0	0.000134221	0.00357365	3.35554e-05	0	0	0.00050333	0.00201332	0	0.000486553	3.35554e-05	1.67777e-05	0	0.00446286	5.0333e-05	1.67777e-05	0.000134221	0.000117444	0.0452326	0.000486553	0.000134221	0	5.0333e-05	0.00201332	0.000100666	0.000234888	0.000184554	5.0333e-05	0	0.000100666	0	1.67777e-05	0.000889217	1.67777e-05
k__Bacteria;p__Firmicutes;c__Erysipelotrichi;o__Erysipelotrichales;f__Erysipelotrichaceae;g__L7A_E11	0	0	0	0	0	0	0	0	0	0	0	0	0	0	0	0	0	0	0	0	0	0	0	0	0	0	0	0	0	0	0	0	0	0	0	0	0	0	0	0	0	0	0.000268443	0
k__Bacteria;p__Firmicutes;c__Erysipelotrichi;o__Erysipelotrichales;f__Erysipelotrichaceae;g__PSB-M-3	0	0	0	0	0	0	0	0	0	0	0	0	0	0	0	0	0	0	0	0	0	0	0	0	0	0	0	0	0	0	0	0	0	0	0	0	0	0	0	0	0	0	0	1.67777e-05
k__Bacteria;p__Firmicutes;c__Erysipelotrichi;o__Erysipelotrichales;f__Erysipelotrichaceae;g__Sharpea	0	0	0	0	0	0	0	8.38884e-05	0	3.35554e-05	0	0.000100666	0	0	0	0	0	0	0	0	5.0333e-05	0	0	0	0	0	0	0	0	0	0	0	0	0	0	0	0	0	0	0	0	0	0	0
k__Bacteria;p__Firmicutes;c__Erysipelotrichi;o__Erysipelotrichales;f__Erysipelotrichaceae;g__[Eubacterium]	3.35554e-05	0	3.35554e-05	1.67777e-05	0	0.000570441	1.67777e-05	0.00452997	1.67777e-05	0.00350653	3.35554e-05	0.00149321	0.000536886	0.00176166	0.000922772	0.00397631	0.000268443	0	0	0	1.67777e-05	0	3.35554e-05	0	0	0	0	0	0	0.000486553	1.67777e-05	0	1.67777e-05	0.000570441	0.000603996	5.0333e-05	0	0	1.67777e-05	0	0	0	0.000318776	0.000268443
k__Bacteria;p__Firmicutes;c__Erysipelotrichi;o__Erysipelotrichales;f__Erysipelotrichaceae;g__cc_115	1.67777e-05	0	0	0	0	0	0	0	0	0.000335554	0	0	0	0	0	0	0	0	0	0	0	0	0	0	0	0	0	0	0	0	0	0	0	0	0	0	0	0	0	0	0	0	0	0
k__Bacteria;p__Firmicutes;c__Erysipelotrichi;o__Erysipelotrichales;f__Erysipelotrichaceae;g__p-75-a5	0	0	0	0	0	0	0	0	0	0	0	0	0	0	0	0	0	0	1.67777e-05	0	0	0	1.67777e-05	0	0	0	0	0	0	0	0	0	0	0	0	0	0	0	0	0	0	0	0	0
k__Bacteria;p__Fusobacteria;c__Fusobacteriia;o__Fusobacteriales;f__Fusobacteriaceae;Other	0	1.67777e-05	0	6.71107e-05	0.00506686	0.00166099	0.00109055	1.67777e-05	0.00714729	5.0333e-05	0.00249987	0.000150999	0.000268443	0.000201332	0.00194621	0.00072144	3.35554e-05	0	0	0.000268443	1.67777e-05	0.000335554	0.000184554	0	0.000268443	0.000520108	1.67777e-05	0.000134221	0.00043622	3.35554e-05	0.00107377	0	0	0.000486553	0.00176166	0	0.000184554	0.00144288	0.00213077	0.000184554	0.000335554	1.67777e-05	5.0333e-05	0.000419442
k__Bacteria;p__Fusobacteria;c__Fusobacteriia;o__Fusobacteriales;f__Fusobacteriaceae;g__Cetobacterium	0.00310387	0.00763384	0.00243276	0.0250323	0.726742	0.333221	0.1007	0.000268443	0.173263	0.00119122	0.439978	0.0641746	0.0215929	0.0323641	0.0857507	0.000486553	0.0165596	0.000754996	0.00150999	0.275959	0.000754996	0.0643927	0.288526	0.0323138	0.0089425	0.226482	0.0646108	0.0123651	0.0595104	0.000570441	0.406959	0.0547288	0.0401825	0.62116	0.18744	0.000318776	0.0105532	0.364243	0.197155	0.00880828	0.0158885	0.0414744	0.119927	0.0282368
k__Bacteria;p__Fusobacteria;c__Fusobacteriia;o__Fusobacteriales;f__Fusobacteriaceae;g__Fusobacterium	0.543177	0.0101002	0.00550308	0.0215929	0.0350821	0.410416	0.343657	0.0115934	0.127074	0.0168783	0.18239	0.212825	0.798517	0.198883	0.137007	0.348355	0.397346	0.0134389	0.155093	0.033656	0.0279852	0.0739225	0.0105028	0.00582185	0.576682	0.210778	0.146335	0.146066	0.217657	0.011996	0.0367263	0.000838884	0.000352331	0.0659363	0.490059	0.00050333	0.728034	0.10825	0.110129	0.567723	0.326225	0.043924	0.100633	0.238042
k__Bacteria;p__Fusobacteria;c__Fusobacteriia;o__Fusobacteriales;f__Leptotrichiaceae;Other	0	0	3.35554e-05	1.67777e-05	1.67777e-05	0	0	0	0	0	0.000150999	0	0	0	1.67777e-05	0	0	0	1.67777e-05	0	0	0	0	0	0	0	0	1.67777e-05	3.35554e-05	1.67777e-05	1.67777e-05	0	0	0.000117444	0	0	0	5.0333e-05	0	0	0	0	1.67777e-05	0
k__Bacteria;p__Fusobacteria;c__Fusobacteriia;o__Fusobacteriales;f__Leptotrichiaceae;g__	1.67777e-05	6.71107e-05	0.00327165	0.000201332	5.0333e-05	0	0	0	0	0	0.000234888	0	0	3.35554e-05	0.000150999	1.67777e-05	3.35554e-05	0.0126839	0.000285221	0	0.000150999	1.67777e-05	3.35554e-05	0.000335554	0	0	5.0333e-05	0.000184554	6.71107e-05	0.00122477	0	0	0	0.000956328	0	0	0	0.000251665	0	0	5.0333e-05	1.67777e-05	0.000620774	0
k__Bacteria;p__Fusobacteria;c__Fusobacteriia;o__Fusobacteriales;f__Leptotrichiaceae;g__Leptotrichia	1.67777e-05	0	3.35554e-05	0	0	0	0	0	0	0	0	0	0	0	0	0	0	8.38884e-05	0	0	5.0333e-05	0	0	0	0	0	0	0	0	0	0	0	0.000603996	0	0	0	0	0	0	0	0	0	6.71107e-05	0
k__Bacteria;p__GN02;c__BD1-5;o__;f__;g__	0	0	0	0	0	0	0	0	0	0	0	0	0	0	0	0	1.67777e-05	0.000788551	0	0	0	0	0	0	0	0	0	0	0	0	0	0	0	0	0	0	0	0	0	0	0	0	0	0
k__Bacteria;p__Gemmatimonadetes;c__Gemm-1;o__;f__;g__	0	0	0	0	0	0	0	0	0	0	0	0	0	1.67777e-05	0	0	0	0	0	0	0	0	0	0	0	0	0	0	0	0	0	0	0	0	0	0	0	0	0	0	0	0	0	0
k__Bacteria;p__Gemmatimonadetes;c__Gemm-3;o__;f__;g__	0	0	0	0	0	0	0	0	0	0	0	0	0	0	0	0	0	0	0	0	0	0	0	0	0	0	0	0	0	0	0	1.67777e-05	0	0	0	0	0	0	0	0	0	0	0	0
k__Bacteria;p__Gemmatimonadetes;c__Gemmatimonadetes;o__;f__;g__	0	0	0	0	0	0	0	0	0	0	1.67777e-05	0	0	0	0	0	0	0	0	0	0	0	0	0	0	0	0	0	0	0	0	0	0	0	0	0	0	0	0	0	0	0	0	0
k__Bacteria;p__Gemmatimonadetes;c__Gemmatimonadetes;o__Ellin5290;f__;g__	0	0	0	0	0	0	0	0	0	0	0	0	0	0	0	0	0	0	0	0	0	0	0	0	0	0	0	0	1.67777e-05	0	0	0	0	0	0	0	0	0	0	0	0	0	0	0
k__Bacteria;p__Gemmatimonadetes;c__Gemmatimonadetes;o__Gemmatimonadales;f__;g__	0	0	0	0	0	0	0	0	0	0	0	0	0	0	0	0	0	0	0	0	0	0	5.0333e-05	0	0	0	0	0	0	0	0	0	0	0	0	0	0	0	0	0	0	0	0	0
k__Bacteria;p__Gemmatimonadetes;c__Gemmatimonadetes;o__Gemmatimonadales;f__Ellin5301;g__	0	0	8.38884e-05	0	0	0	0	0	0	0	0	0	0	0	0	0	0	0	0	0	0	0	0	0	0	0	0	0	0	0	0	0	0	0	0	0	0	0	0	0	0	0	0	0
k__Bacteria;p__OD1;c__;o__;f__;g__	0	0	0	0	0	0	0	0	0	0	0	0	0	0	0	0	0	0	0	0	0	0	0	0.000100666	0	0	0	0	0	0	0	0	0	0	0	0	0	0	0	0	0	0	0	0
k__Bacteria;p__Planctomycetes;c__Phycisphaerae;o__Phycisphaerales;f__;g__	0	0	0	0	0	0	0	0	0	5.0333e-05	0	0	0	0	0	0	0	0	0	0	0	0	0	0	0	0	0	0	0	0	0	0	0	0	0	0	0	0	0	0	0	0	0	0
k__Bacteria;p__Planctomycetes;c__Phycisphaerae;o__WD2101;f__;g__	0	0	0	0	0	0	0	0	0	0	0	0	0	0	0	0	0	0	0	0	1.67777e-05	0	6.71107e-05	0	0	0	0	0	0	0	0	0	3.35554e-05	0	0	0	0	0	0	0	0	0	0	0
k__Bacteria;p__Planctomycetes;c__Planctomycetia;o__Gemmatales;f__Gemmataceae;g__	0	0	0	0	0	0	0	0	0	0	0	0	0	1.67777e-05	0	0	0	0	0	0	0	0	0	0	0	0	0	0	0	0	0	0	1.67777e-05	0	0	0	0	0	0	0	0	0	0	0
k__Bacteria;p__Planctomycetes;c__Planctomycetia;o__Gemmatales;f__Gemmataceae;g__Gemmata	0	0	0	1.67777e-05	0	0	0	0	0	0	0	0	0	0	0	0	0	0	0	0	6.71107e-05	0	0	0	0	0	0	0	0	0	0	0	3.35554e-05	0	0	0	0	0	0	0	0	0	0	0
k__Bacteria;p__Planctomycetes;c__Planctomycetia;o__Gemmatales;f__Isosphaeraceae;g__	0	0	0	0	0	0	0	1.67777e-05	0	0	0	1.67777e-05	0	0	0	0	0	0	0	0	3.35554e-05	0	0	0.000100666	0	0	0	0	0	0	0	0	0	0	0	0	0	0	0	0	0	0	1.67777e-05	0
k__Bacteria;p__Planctomycetes;c__Planctomycetia;o__Pirellulales;f__Pirellulaceae;g__	0	0	0	0	0	0	0	0	0	0	0	0	0	0	0	3.35554e-05	0	0	0	0	0	0	0	0.000134221	0	0	0	0	0	0	0	0	0	0	0	0	0	0	0	0	0	0	0	0
k__Bacteria;p__Planctomycetes;c__Planctomycetia;o__Pirellulales;f__Pirellulaceae;g__A17	0	0	0	0	0	0	0	0	0	0	0	0	0	0	0	0	0	0	0	0	0	0	0	1.67777e-05	0	0	0	0	0	0	0	1.67777e-05	0	0	0	0	0	0	0	0	0	0	0	0
k__Bacteria;p__Planctomycetes;c__Planctomycetia;o__Planctomycetales;f__Planctomycetaceae;g__Planctomyces	0	0	0	0	0	0	0	0	0	0	0	0	0	0	0	0	0	0	0	0	3.35554e-05	0	0	0.000100666	0	0	0	0	0	0	0	0	0	0	0	0	0	0	0	0	0	0	0	0
k__Bacteria;p__Proteobacteria;Other;Other;Other;Other	0	8.38884e-05	0	1.67777e-05	0	0	0	0	0	0	1.67777e-05	0	0	0	1.67777e-05	0	1.67777e-05	0	0	0	0	0	0	0	0	0	0	0	0	0	0	0	0	0	0	0	0	3.35554e-05	0	0	0	0	0	0
k__Bacteria;p__Proteobacteria;c__Alphaproteobacteria;o__;f__;g__	0	0	0	0	0	0	0	0	0	0	0	0	0	0	0	0	0	0	0	1.67777e-05	0	0	3.35554e-05	0	0	0	0	0	0	0	0	0	0	0	0	0	0	0	0	0	0	0	0	0
k__Bacteria;p__Proteobacteria;c__Alphaproteobacteria;o__BD7-3;f__;g__	0	0	0	0	0	0	0	0	0	0	0	0	0	0	0	0	0	0	0	0	0	0	0	0	0	0	0	0	0	0	0	0	0	0	0	0	0	1.67777e-05	0	0	0	0	0	0
k__Bacteria;p__Proteobacteria;c__Alphaproteobacteria;o__Caulobacterales;f__Caulobacteraceae;g__	0	0	0.000150999	1.67777e-05	0	0	1.67777e-05	0	0	0	5.0333e-05	0	0	3.35554e-05	0	0	0	1.67777e-05	1.67777e-05	1.67777e-05	5.0333e-05	0	0.000201332	0	0	0	0	0	0	0	0	1.67777e-05	3.35554e-05	0	0	0	0	0	0	0	0	0	0	0
k__Bacteria;p__Proteobacteria;c__Alphaproteobacteria;o__Caulobacterales;f__Caulobacteraceae;g__Asticcacaulis	0	0	0	0	0	0	0	0	0	0	0	0	0	0	0	0	0	0	0	0	0	0	0.000134221	0	0	0	0	0	0	0	0	0	0	0	0	0	0	0	0	0	0	0	0	0
k__Bacteria;p__Proteobacteria;c__Alphaproteobacteria;o__Caulobacterales;f__Caulobacteraceae;g__Brevundimonas	0	0	0.000134221	0	0	0	0	0	0	0	0	0	0	0	0	0	0	0	0	0	0	0	0	0	0	0	0	0	1.67777e-05	0	0	0	0	0	0	0	0	0	0	0	0	0	0	0
k__Bacteria;p__Proteobacteria;c__Alphaproteobacteria;o__Caulobacterales;f__Caulobacteraceae;g__Mycoplana	0	0	1.67777e-05	0	0	0	0	0	0	0	0	0	0	0	1.67777e-05	0	0	0	0	0	0	0	0	0	0	0	0	0	1.67777e-05	0	0	1.67777e-05	0	0	0	0	0	0	0	0	0	0	0	0
k__Bacteria;p__Proteobacteria;c__Alphaproteobacteria;o__Caulobacterales;f__Caulobacteraceae;g__Phenylobacterium	0	0	0	0	1.67777e-05	0	0	0	0	0	3.35554e-05	0	0	0	0	0	0	0	0	0	0	0	3.35554e-05	0	0	0	0	0	0	0	0	5.0333e-05	0	0	0	0	0	0	0	0	0	0	0	0
k__Bacteria;p__Proteobacteria;c__Alphaproteobacteria;o__Ellin329;f__;g__	0	0	0.000100666	0	0	0	0	0	0	0	0	0	0	0	0	0	0	0	0	0	0	0	5.0333e-05	0	0	0	0	0	0	0	0	0	0	0	0	0	0	1.67777e-05	0	0	0	0	0	0
k__Bacteria;p__Proteobacteria;c__Alphaproteobacteria;o__Rhizobiales;Other;Other	0	0	0	0	0	0	0	0	0	0	0	0	0	0	0	0	0	0	0	0	5.0333e-05	0	0	0	0	0	0	0	3.35554e-05	0	0	0	0	0	0	0	0	0	0	0	0	0	0	0
k__Bacteria;p__Proteobacteria;c__Alphaproteobacteria;o__Rhizobiales;f__;g__	0	5.0333e-05	3.35554e-05	3.35554e-05	3.35554e-05	0	0	1.67777e-05	0	8.38884e-05	0	0	1.67777e-05	0	1.67777e-05	0	0	1.67777e-05	0	1.67777e-05	1.67777e-05	0	5.0333e-05	0.00043622	0	0	0	0	1.67777e-05	0	0	3.35554e-05	3.35554e-05	0	0	0	1.67777e-05	0	1.67777e-05	0	0	0	3.35554e-05	0
k__Bacteria;p__Proteobacteria;c__Alphaproteobacteria;o__Rhizobiales;f__Aurantimonadaceae;Other	0	0	0	0	0	0	0	0	0	0	0	0	0	0	0	0	0	1.67777e-05	0	0	0.000100666	0	0	5.0333e-05	0	0	0	0	0	0	0	0	3.35554e-05	0	0	0	0	0	1.67777e-05	0	0	0	0	0
k__Bacteria;p__Proteobacteria;c__Alphaproteobacteria;o__Rhizobiales;f__Aurantimonadaceae;g__	0	5.0333e-05	0	0	0	0	0	0.000117444	0	0	0	0	0	0	0	0	0	0	8.38884e-05	0	0	0	0	0.000201332	0	0	0	0	0	1.67777e-05	0	0	3.35554e-05	0	0	0	0	0	0	0	0	0	0	0
k__Bacteria;p__Proteobacteria;c__Alphaproteobacteria;o__Rhizobiales;f__Beijerinckiaceae;g__	0	0	0	3.35554e-05	0	0	0	3.35554e-05	0	0	0	0	0	0	0	0	0	0	0	0	0	0	3.35554e-05	0.000100666	0	0	0	0	1.67777e-05	0	0	0	0	0	0	0	1.67777e-05	0	0	0	0	0	1.67777e-05	0
k__Bacteria;p__Proteobacteria;c__Alphaproteobacteria;o__Rhizobiales;f__Beijerinckiaceae;g__Beijerinckia	0	0	8.38884e-05	0	0	0	0	0	0	0	0	0	0	0	0	0	0	3.35554e-05	0	0	3.35554e-05	0	0	0	0	0	0	0	0	0	0	0	0	0	0	0	0	0	0	0	0	0	0	0
k__Bacteria;p__Proteobacteria;c__Alphaproteobacteria;o__Rhizobiales;f__Bradyrhizobiaceae;Other	0	0	0	0	0	1.67777e-05	0	0	0	0	0	0	0	0	0	0	0	0	0	0	0	0	5.0333e-05	3.35554e-05	1.67777e-05	0	0	0	0	0	0	0	0	0	0	0	0	0	0	0	0	0	0	0
k__Bacteria;p__Proteobacteria;c__Alphaproteobacteria;o__Rhizobiales;f__Bradyrhizobiaceae;g__	0	0	1.67777e-05	0	0	0	0	6.71107e-05	0	6.71107e-05	0	0	0	3.35554e-05	0	0	0	0	0	0	1.67777e-05	0	0.000100666	0.000335554	0	1.67777e-05	0	0	0	0	0	3.35554e-05	8.38884e-05	5.0333e-05	0	0	0	3.35554e-05	3.35554e-05	0	0	0	0	1.67777e-05
k__Bacteria;p__Proteobacteria;c__Alphaproteobacteria;o__Rhizobiales;f__Bradyrhizobiaceae;g__Balneimonas	0	0	0	0	0	0	0	0	0	0	0	0	0	0	0	0	0	8.38884e-05	0	0	0	0	0	0	0	0	0	0	0	0	0	1.67777e-05	0	3.35554e-05	0	0	0	0	0	0	0	0	0	0
k__Bacteria;p__Proteobacteria;c__Alphaproteobacteria;o__Rhizobiales;f__Bradyrhizobiaceae;g__Bradyrhizobium	0	0	1.67777e-05	0	0	0	0	6.71107e-05	0	0	0	0	0	0	0	0	0	0	0	0	0	0	6.71107e-05	0	0	0	0	0	1.67777e-05	0	0	0	0	0	0	0	0	0	0	0	0	0	0	0
k__Bacteria;p__Proteobacteria;c__Alphaproteobacteria;o__Rhizobiales;f__Brucellaceae;Other	0	0.00050333	0.000671107	0	0	0	1.67777e-05	0	0	0	0	0	0.000301998	0	0	0	0	0	0	6.71107e-05	8.38884e-05	0	0	6.71107e-05	3.35554e-05	0	0	0	0.000251665	0	0	0	6.71107e-05	0	0	0	8.38884e-05	1.67777e-05	1.67777e-05	0	0	1.67777e-05	0	3.35554e-05
k__Bacteria;p__Proteobacteria;c__Alphaproteobacteria;o__Rhizobiales;f__Brucellaceae;g__Ochrobactrum	0	0	0	0	1.67777e-05	0	0	0	0	0	0	0	0	0	0	0	5.0333e-05	3.35554e-05	0	0	1.67777e-05	0	0	0.000553663	0	0	0	0	0	0	0	0	3.35554e-05	0	0	0	0	0	0	1.67777e-05	0	0	1.67777e-05	0
k__Bacteria;p__Proteobacteria;c__Alphaproteobacteria;o__Rhizobiales;f__Brucellaceae;g__Pseudochrobactrum	0	1.67777e-05	0	0	0	0	0	0	0	0	0	0	5.0333e-05	0	0	0	0	0	0	0	0	0	0	0	3.35554e-05	0	0	0	0	0	0	0	0	0	0	0	0	0	0	0	0	0	0	0
k__Bacteria;p__Proteobacteria;c__Alphaproteobacteria;o__Rhizobiales;f__Hyphomicrobiaceae;Other	0	0	0	0	0	0	0	0	0	0	0	0	0	0	0	0	0	0	0	0	0	0	0	0	0	0	0	0	0	0	0	0	0	1.67777e-05	0	0	0	0	0	0	0	0	0	0
k__Bacteria;p__Proteobacteria;c__Alphaproteobacteria;o__Rhizobiales;f__Hyphomicrobiaceae;g__	0	0	0	0	0	0	0	5.0333e-05	0	0	0	0	0	0	0	0	0	0	0	0	0	0	0	8.38884e-05	0	0	0	0	0	0	0	0	0	0	0	0	0	0	0	0	0	0	0	0
k__Bacteria;p__Proteobacteria;c__Alphaproteobacteria;o__Rhizobiales;f__Hyphomicrobiaceae;g__Devosia	0	0	0	0	1.67777e-05	0	0	0	0	0	0	0	1.67777e-05	0	1.67777e-05	0	0	0	0	0	0	1.67777e-05	0.000134221	0.000234888	0	0	0	0	0.000100666	0	0	0	3.35554e-05	0	0	0	0	0	0	0	0	1.67777e-05	6.71107e-05	0
k__Bacteria;p__Proteobacteria;c__Alphaproteobacteria;o__Rhizobiales;f__Hyphomicrobiaceae;g__Hyphomicrobium	0	0	0	0	0	0	0	0	0	0	0	0	1.67777e-05	0	0	0	0	0	0	0	0	0	0	0	0	0	0	0	0	0	0	0	0	0	0	0	0	0	0	0	0	0	0	0
k__Bacteria;p__Proteobacteria;c__Alphaproteobacteria;o__Rhizobiales;f__Hyphomicrobiaceae;g__Pedomicrobium	0	0	0	0	0	0	0	0	0	0	0	0	0	0	0	0	0	0	0	0	0	0	0	8.38884e-05	0	0	0	0	0	0	0	0	0	0	0	0	0	0	0	0	0	0	0	0
k__Bacteria;p__Proteobacteria;c__Alphaproteobacteria;o__Rhizobiales;f__Hyphomicrobiaceae;g__Rhodoplanes	0	0	0	0	0	1.67777e-05	0	0.000184554	0	0	1.67777e-05	0	1.67777e-05	6.71107e-05	0	0	0	3.35554e-05	0	0	0	0	5.0333e-05	0.000150999	0	1.67777e-05	0	0	0	0	0	0	3.35554e-05	5.0333e-05	0	0	0	0	3.35554e-05	0	0	0	6.71107e-05	0
k__Bacteria;p__Proteobacteria;c__Alphaproteobacteria;o__Rhizobiales;f__Methylobacteriaceae;g__	0	0	0	0	0	0	0	0	0	0	0	0	0	0	0	0	0	0	0	0	0	0	3.35554e-05	0	0	0	0	0	0	0	0	0	0	0	0	0	0	0	0	0	0	0	0	0
k__Bacteria;p__Proteobacteria;c__Alphaproteobacteria;o__Rhizobiales;f__Methylobacteriaceae;g__Methylobacterium	0	8.38884e-05	8.38884e-05	1.67777e-05	0	0	0	0	0	0	0	0	0	0	3.35554e-05	0	0	5.0333e-05	1.67777e-05	3.35554e-05	1.67777e-05	0	8.38884e-05	0.000234888	0	0	1.67777e-05	0	0	0	0	0	0	0	0	0	0	0	1.67777e-05	0	0	0	1.67777e-05	1.67777e-05
k__Bacteria;p__Proteobacteria;c__Alphaproteobacteria;o__Rhizobiales;f__Methylocystaceae;Other	0	0	0	0	1.67777e-05	1.67777e-05	0	0	0	6.71107e-05	0	0	0	0	0	0	0	0	0	0	0	0	1.67777e-05	0	0	0	0	0	0	0	0	0	0	0	0	1.67777e-05	0	0	0	0	0	0	3.35554e-05	0
k__Bacteria;p__Proteobacteria;c__Alphaproteobacteria;o__Rhizobiales;f__Methylocystaceae;g__	0	0	0.000285221	0	3.35554e-05	1.67777e-05	0	1.67777e-05	0	6.71107e-05	0	3.35554e-05	0	5.0333e-05	1.67777e-05	0	0	6.71107e-05	0	1.67777e-05	8.38884e-05	0	0.000117444	0.000301998	0	0	0	0	0	0	0	0	6.71107e-05	0	0	0	0	1.67777e-05	0	0	0	0	0.000352331	0
k__Bacteria;p__Proteobacteria;c__Alphaproteobacteria;o__Rhizobiales;f__Methylocystaceae;g__Methylosinus	0	0	0	5.0333e-05	0	0	0	0	0	0	0	0	0	0	0	0	0	0	0	0	0	0	0	0	0	0	0	0	0	0	0	0	0	0	0	0	0	0	0	0	0	0	0	0
k__Bacteria;p__Proteobacteria;c__Alphaproteobacteria;o__Rhizobiales;f__Methylocystaceae;g__Pleomorphomonas	0	0	0	0	0	0	0	0	0	0	0	0	0	0	0	0	0	0	0	0	0	0	3.35554e-05	0	0	0	0	0	0	0	0	0	0	0	0	0	0	0	0	0	0	0	0	0
k__Bacteria;p__Proteobacteria;c__Alphaproteobacteria;o__Rhizobiales;f__Phyllobacteriaceae;Other	0	0	0	0	0	0	0	1.67777e-05	0	0	0	0	1.67777e-05	0	0	0	1.67777e-05	0	0	0	0	0	0	0	0	0	0	0	0	0	0	0	1.67777e-05	1.67777e-05	1.67777e-05	0	1.67777e-05	0	1.67777e-05	0	0	0	0	0
k__Bacteria;p__Proteobacteria;c__Alphaproteobacteria;o__Rhizobiales;f__Phyllobacteriaceae;g__	0	1.67777e-05	3.35554e-05	0	0	0	0	0	0	0	0	0	0	0	0	0	0	0	0	0	0	0	0	6.71107e-05	0	0	0	0	0	0	0	0	0	0	0	0	1.67777e-05	0	0	0	0	0	0	0
k__Bacteria;p__Proteobacteria;c__Alphaproteobacteria;o__Rhizobiales;f__Phyllobacteriaceae;g__Mesorhizobium	0	0	0	0	0	0	0	1.67777e-05	0	0	0	0	0	0	0	0	0	0	0	0	1.67777e-05	0	0	1.67777e-05	0	0	0	0	0	0	0	0	0	3.35554e-05	0	0	0	0	0	0	0	0	0	0
k__Bacteria;p__Proteobacteria;c__Alphaproteobacteria;o__Rhizobiales;f__Rhizobiaceae;Other	0	0	0	0	0	0	0	0	0	0	0	0	0	0	0	0	0	0	0	0	0	0	0	0	0	0	0	0	0	0	0	0	0	0	0	0	1.67777e-05	0	0	0	0	0	1.67777e-05	0
k__Bacteria;p__Proteobacteria;c__Alphaproteobacteria;o__Rhizobiales;f__Rhizobiaceae;g__	0	1.67777e-05	0	0	0	0	0	0	0	0	0	0	0	0	0	0	0	0	0	0	0	0	0	3.35554e-05	0	0	0	0	1.67777e-05	0	0	0	0	0	0	0	0	0	0	0	0	0	0	0
k__Bacteria;p__Proteobacteria;c__Alphaproteobacteria;o__Rhizobiales;f__Rhizobiaceae;g__Agrobacterium	0	1.67777e-05	0	0	0	0	0	0	0	0	1.67777e-05	1.67777e-05	0	0	0	0	6.71107e-05	0.000150999	0	0	0	0	0	0.00181199	0	0	1.67777e-05	0	0	0.000150999	0	0	0	0	0	0	1.67777e-05	0	0	0	0	0	5.0333e-05	0
k__Bacteria;p__Proteobacteria;c__Alphaproteobacteria;o__Rhizobiales;f__Rhizobiaceae;g__Kaistia	0	0	0	0	0	0	0	0	0	0	0	0	1.67777e-05	0	0	0	0	0	0	0	0	0	0	0	0	0	0	0	0	0	0	0	0	0	0	0	0	0	0	0	0	0	1.67777e-05	0
k__Bacteria;p__Proteobacteria;c__Alphaproteobacteria;o__Rhizobiales;f__Rhizobiaceae;g__Rhizobium	0	0	1.67777e-05	0	0	0	0	0	0	0	0	0	0	0	0	0	0	0	0	0	0	0	1.67777e-05	0	1.67777e-05	0	0	0	1.67777e-05	0	0	0	0	0	0	0	0	0	0	0	0	0	0	0
k__Bacteria;p__Proteobacteria;c__Alphaproteobacteria;o__Rhizobiales;f__Xanthobacteraceae;g__	0	0	0	0	0	0	0	0	0	0.000201332	0	0	0	0	0	0	0	0	0	0	0	0	0	0	0	0	0	0	0	0	0	0	0	0	0	0	0	0	0	0	0	0	0	0
k__Bacteria;p__Proteobacteria;c__Alphaproteobacteria;o__Rhodobacterales;f__Rhodobacteraceae;g__	0	0	0	0	0	0	0	0	0	0	0	0	0	0	0	0	0	0	0	0	0	0	0	0.000134221	1.67777e-05	0	0	0	0	0	0	0	1.67777e-05	0	0	0	0	0	0	0	0	0	3.35554e-05	0
k__Bacteria;p__Proteobacteria;c__Alphaproteobacteria;o__Rhodobacterales;f__Rhodobacteraceae;g__Amaricoccus	0	0	0	0	0	0	0	0	0	0	0	0	0	0	0	1.67777e-05	0	1.67777e-05	0	0	0	0	0	3.35554e-05	0	0	0	0	0	0	0	1.67777e-05	0	0	0	0	1.67777e-05	0	0	0	0	0	0	0
k__Bacteria;p__Proteobacteria;c__Alphaproteobacteria;o__Rhodobacterales;f__Rhodobacteraceae;g__Paracoccus	0	0	0	0	0	0	0	0	0	0	0	0	3.35554e-05	1.67777e-05	0	0	0	0	0	0	0	0	0	5.0333e-05	3.35554e-05	0	0	0	0	0	0	3.35554e-05	1.67777e-05	0	0	0	1.67777e-05	0	0	0	0	0	1.67777e-05	0
k__Bacteria;p__Proteobacteria;c__Alphaproteobacteria;o__Rhodobacterales;f__Rhodobacteraceae;g__Rhodobacter	0	0	5.0333e-05	0	0	0	0	0	0	0	0	0	0	0	0	0	0	0	0	0	0	0	0	0.000201332	0	0	0	0	0	0	0	0	0	0	0	0	0	0	0	0	0	0	0	0
k__Bacteria;p__Proteobacteria;c__Alphaproteobacteria;o__Rhodobacterales;f__Rhodobacteraceae;g__Rubellimicrobium	0	0	0	0	0	0	0	0	0	0.000301998	0	0	0	0	0	0	0	0	0	0	0	0	0	0	0	0	0	0	0	0	0	0	0	0	0	0	0	0	0	0	0	0	0	0
k__Bacteria;p__Proteobacteria;c__Alphaproteobacteria;o__Rhodospirillales;f__Acetobacteraceae;g__	0	0	0.000134221	5.0333e-05	0.000167777	8.38884e-05	0	0	0	0.000486553	0	0	3.35554e-05	3.35554e-05	0	0	0	5.0333e-05	0	0	5.0333e-05	0	0.000201332	0.000167777	0	0	3.35554e-05	0	0	0	0	0.000150999	3.35554e-05	0	0	3.35554e-05	0	0	1.67777e-05	0	0	0	0	0
k__Bacteria;p__Proteobacteria;c__Alphaproteobacteria;o__Rhodospirillales;f__Acetobacteraceae;g__Acidocella	0	0	6.71107e-05	0	0	0	0	0	0	0	0	0	0	0	0	0	0	0	0	0	0	0	0	0	0	0	0	0	0	0	0	0	0	0	0	0	0	0	1.67777e-05	0	0	0	0	0
k__Bacteria;p__Proteobacteria;c__Alphaproteobacteria;o__Rhodospirillales;f__Rhodospirillaceae;g__	0	0	1.67777e-05	0	0	0.000100666	0	0	0	0	1.67777e-05	0	0	1.67777e-05	0	0	0	0	0	0	0	0	1.67777e-05	0.000301998	0	0	0	0	0	0	0	0	0	0	0	0	0	0	5.0333e-05	0	0	0	0	0
k__Bacteria;p__Proteobacteria;c__Alphaproteobacteria;o__Rhodospirillales;f__Rhodospirillaceae;g__Azospirillum	0	0	0	0	0	0	0	0	0	0	0	0	0	0	0	0	0	1.67777e-05	0	0	0	0	0	0	0	0	0	0	0	0	0	0	1.67777e-05	0	0	0	0	0	0	0	0	0	0	0
k__Bacteria;p__Proteobacteria;c__Alphaproteobacteria;o__Rickettsiales;f__;g__	0	0	1.67777e-05	0	0	1.67777e-05	0	0	0	0	1.67777e-05	0	0	3.35554e-05	0	0	0	0	0	1.67777e-05	0	0	0	0	0	0	0	0	0	5.0333e-05	1.67777e-05	0	0	0	0	0	0	0	0	0	0	0	0	0
k__Bacteria;p__Proteobacteria;c__Alphaproteobacteria;o__Rickettsiales;f__Rickettsiaceae;g__Rickettsia	0	1.67777e-05	6.71107e-05	0	0.000369109	3.35554e-05	8.38884e-05	8.38884e-05	1.67777e-05	0.000117444	1.67777e-05	1.67777e-05	8.38884e-05	0.000100666	8.38884e-05	0	0	0	3.35554e-05	0	0	3.35554e-05	3.35554e-05	0	1.67777e-05	3.35554e-05	0	6.71107e-05	8.38884e-05	0	3.35554e-05	3.35554e-05	0	3.35554e-05	0	0.000117444	1.67777e-05	3.35554e-05	1.67777e-05	5.0333e-05	0	0	0	5.0333e-05
k__Bacteria;p__Proteobacteria;c__Alphaproteobacteria;o__Rickettsiales;f__Rickettsiaceae;g__Wolbachia	0	0	0	0	1.67777e-05	0	0	0	0	0	0	0	0	0	0	0	0	0	0	0	0	0	0	0	0	0	0	0	0	0	0	0	0	0	0	0	0	0	0	0	0	0	0	0
k__Bacteria;p__Proteobacteria;c__Alphaproteobacteria;o__Rickettsiales;f__mitochondria;Other	0	0	0	0	0	0	0	0	0	0.00120799	0	0	0	0	0	0	0	0	0	0	0	0	0	0	0	0	0	0	0	0	0	0	0	0	0	1.67777e-05	0	0	0	0	0	0	0	0
k__Bacteria;p__Proteobacteria;c__Alphaproteobacteria;o__Sphingomonadales;f__Erythrobacteraceae;g__	0	0	0	0	0	0	0	0	0	0	0	0	0	0	0	0	0	0	0	0	1.67777e-05	0	0	0	0	0	0	0	0	0	0	3.35554e-05	0	0	0	0	0	0	0	0	0	0	0	0
k__Bacteria;p__Proteobacteria;c__Alphaproteobacteria;o__Sphingomonadales;f__Sphingomonadaceae;Other	0	0	0	0	0	0	0	0	0	0	0	0	0	0	0	0	0	6.71107e-05	0	0	0	0	0	0	0	0	0	0	0	0	0	3.35554e-05	1.67777e-05	0	0	0	0	0	0	0	0	0	0	0
k__Bacteria;p__Proteobacteria;c__Alphaproteobacteria;o__Sphingomonadales;f__Sphingomonadaceae;g__	0	0	8.38884e-05	1.67777e-05	0.000184554	0	0	3.35554e-05	0	0	0	0	0	0	1.67777e-05	0	0	0	0	0	1.67777e-05	0	0.000234888	0	0	1.67777e-05	0	0	0	0	0	0	1.67777e-05	1.67777e-05	0	0	0	0	0	0	0	0	1.67777e-05	0
k__Bacteria;p__Proteobacteria;c__Alphaproteobacteria;o__Sphingomonadales;f__Sphingomonadaceae;g__Kaistobacter	0	0	0.000167777	6.71107e-05	0.000150999	0	1.67777e-05	0	0	0	0	0	0	3.35554e-05	1.67777e-05	0	0	0	0	0	1.67777e-05	0	5.0333e-05	0.000117444	1.67777e-05	3.35554e-05	0.000184554	0	0	0	0	6.71107e-05	0	0	0	0	0	0	1.67777e-05	0	0	0	3.35554e-05	0
k__Bacteria;p__Proteobacteria;c__Alphaproteobacteria;o__Sphingomonadales;f__Sphingomonadaceae;g__Novosphingobium	0	0	3.35554e-05	0	1.67777e-05	0	0	0	0	0	0	0	0	0	0	0	0	0	0	3.35554e-05	0	0	3.35554e-05	0	0	0	0	0	0	0	0	6.71107e-05	0	0	0	0	0	0	0	0	0	0	0	0
k__Bacteria;p__Proteobacteria;c__Alphaproteobacteria;o__Sphingomonadales;f__Sphingomonadaceae;g__Sphingobium	0	0	0	0	0	0	0	0	0	0.000268443	0	0	0	0	0	0	0	5.0333e-05	0	0	0	0	5.0333e-05	0	0	0	0	0	0	0	0	0.000100666	0	0	0	0	0	0	0	0	0	0	0	0
k__Bacteria;p__Proteobacteria;c__Alphaproteobacteria;o__Sphingomonadales;f__Sphingomonadaceae;g__Sphingomonas	0	0.000100666	0	3.35554e-05	0.000150999	1.67777e-05	0	0	0	0	0	3.35554e-05	1.67777e-05	5.0333e-05	5.0333e-05	1.67777e-05	0.000117444	0.000201332	1.67777e-05	6.71107e-05	8.38884e-05	0	0.000620774	0.000184554	0	3.35554e-05	5.0333e-05	0	0	0	0	5.0333e-05	0	5.0333e-05	1.67777e-05	0	0	5.0333e-05	1.67777e-05	0	0	0	0.000369109	0
k__Bacteria;p__Proteobacteria;c__Alphaproteobacteria;o__Sphingomonadales;f__Sphingomonadaceae;g__Zymomonas	0	0	0	0	0	0	0	0	0	0	0	0	0	0	0	0	0	1.67777e-05	0	0	0	0	0	0	0	0	0	0	0	0	0	0	0	0	0	0	0	0	0	0	0	0	0	0
k__Bacteria;p__Proteobacteria;c__Betaproteobacteria;Other;Other;Other	0	0	0	0	0	0	1.67777e-05	0	0	0	0	0	0	0	1.67777e-05	0	0	6.71107e-05	0	0	0	0	0	0	0	0	0	0	0	0	0	0	0	0	0	0	0	0	0	0	0	0	0	0
k__Bacteria;p__Proteobacteria;c__Betaproteobacteria;o__Burkholderiales;Other;Other	0	0	0	0	0	0	0	0	0	0	0	0	0	0	0	0	0	0	0	0	0	0	0	0	0	0	0	0	0	0	0	3.35554e-05	0	0	0	0	0	0	0	0	0	0	0	0
k__Bacteria;p__Proteobacteria;c__Betaproteobacteria;o__Burkholderiales;f__;g__	1.67777e-05	0.000134221	1.67777e-05	0.000100666	1.67777e-05	0	0	1.67777e-05	0	0	0	0	0	0	0.000234888	8.38884e-05	5.0333e-05	0.0089425	0	0	1.67777e-05	3.35554e-05	0	0	0	0	0	0	0.000117444	0	0	3.35554e-05	0	0	1.67777e-05	1.67777e-05	0	0	0	0	0	0	3.35554e-05	0
k__Bacteria;p__Proteobacteria;c__Betaproteobacteria;o__Burkholderiales;f__Alcaligenaceae;g__	0	3.35554e-05	0.000301998	0	0	0	5.0333e-05	0	0	0	0	0	0	0	0	0	0	1.67777e-05	0	0	0	0	0	0	0	0	0	0	5.0333e-05	0	0	0	0	0	0	0.00114088	0	0	0	0	0	0	0	0
k__Bacteria;p__Proteobacteria;c__Betaproteobacteria;o__Burkholderiales;f__Alcaligenaceae;g__Sutterella	0	0	0	0	0	0	0	0	0	0	0	5.0333e-05	0	3.35554e-05	0	0	6.71107e-05	0	1.67777e-05	1.67777e-05	0	0	0	0	0	0	0	0	0	0.000150999	0.00021811	0	0	0	0.000352331	0	1.67777e-05	1.67777e-05	0	0	0	0	0	0
k__Bacteria;p__Proteobacteria;c__Betaproteobacteria;o__Burkholderiales;f__Burkholderiaceae;g__Burkholderia	0	0	0	0	0	0	0	0	0	0	0	0	0	0	0	0	0	0	0	0	0	0	0	0	0	0	0	0	0	0	0	0	0	0	0	0	1.67777e-05	0	0	0	0	0	0	0
k__Bacteria;p__Proteobacteria;c__Betaproteobacteria;o__Burkholderiales;f__Burkholderiaceae;g__Lautropia	0	0.000117444	0.000150999	5.0333e-05	0	0	0	0	0	0	0	1.67777e-05	0	0	0	6.71107e-05	0	0.00382531	0	0	3.35554e-05	0	0	0	0	0	0	0	3.35554e-05	0	0	6.71107e-05	0	0	0	0	0	0	0	1.67777e-05	0	0	0	0
k__Bacteria;p__Proteobacteria;c__Betaproteobacteria;o__Burkholderiales;f__Comamonadaceae;Other	3.35554e-05	5.0333e-05	0	0	0	0	1.67777e-05	0	0	0	0	0	0	0	1.67777e-05	0	0	0	0	0	0	0	0	0	1.67777e-05	0	0	0	0	0	0	3.35554e-05	0	0	0	0	0	0	0	0	0	0	0	0
k__Bacteria;p__Proteobacteria;c__Betaproteobacteria;o__Burkholderiales;f__Comamonadaceae;g__	0	0	0.000822106	1.67777e-05	3.35554e-05	0	0	0	0	0.000402664	1.67777e-05	0	0	0	0	0	0	0.000369109	0	1.67777e-05	8.38884e-05	0	0.000150999	0	0	0	3.35554e-05	0	0.000117444	0	0	5.0333e-05	1.67777e-05	0	0	0	0	3.35554e-05	0	0	0	0	6.71107e-05	1.67777e-05
k__Bacteria;p__Proteobacteria;c__Betaproteobacteria;o__Burkholderiales;f__Comamonadaceae;g__Comamonas	0	6.71107e-05	0.000100666	1.67777e-05	0	0	0	0	0	0	0	0	0	1.67777e-05	0	0	0	0	0	5.0333e-05	0	1.67777e-05	0	0	1.67777e-05	0	0	0	0	0	0	0	0	0	0	0	0	0	0	0	0	0	3.35554e-05	0
k__Bacteria;p__Proteobacteria;c__Betaproteobacteria;o__Burkholderiales;f__Comamonadaceae;g__Delftia	1.67777e-05	0	6.71107e-05	0	0	0	0	0	0	0	0	0	0	0	0	0	3.35554e-05	0.000285221	0	0	5.0333e-05	0	0	0.000167777	0	0	0	0	0	3.35554e-05	0	0	1.67777e-05	0	0	0	0	0	0	0	0	0	1.67777e-05	0
k__Bacteria;p__Proteobacteria;c__Betaproteobacteria;o__Burkholderiales;f__Comamonadaceae;g__Hydrogenophaga	0	0	0	1.67777e-05	0	0	0	0	0	0	0	0	0	0	0	0	0	0	0	0	0	0	0	0	0	0	0	0	0	0	0	0	1.67777e-05	0	0	0	0	0	0	0	0	0	0	0
k__Bacteria;p__Proteobacteria;c__Betaproteobacteria;o__Burkholderiales;f__Comamonadaceae;g__Hylemonella	0	0	0	0	0	0	0	0	0	0	0	0	0	0	0	0	0	0.000570441	0	0	0	0	0	0	0	0	0	0	0	0	0	0	0	0	0	0	0	0	0	0	0	0	0	0
k__Bacteria;p__Proteobacteria;c__Betaproteobacteria;o__Burkholderiales;f__Comamonadaceae;g__Lampropedia	0	0	5.0333e-05	0	0	0	0	0	0	0	0	0	0	0	0	1.67777e-05	0	0.000637552	0	0	0	0	1.67777e-05	0	0	0	0	0	0	0	0	0	0	0	1.67777e-05	0	0	0	0	0	0	0	0	0
k__Bacteria;p__Proteobacteria;c__Betaproteobacteria;o__Burkholderiales;f__Comamonadaceae;g__Methylibium	0	0	0	0	0	0	0	0	0	0	0	0	0	0	3.35554e-05	0	0	0	0	0	0	0	1.67777e-05	0	0	0	0	0	0	0	0	0	0	0	0	0	0	0	0	0	0	0	0	0
k__Bacteria;p__Proteobacteria;c__Betaproteobacteria;o__Burkholderiales;f__Comamonadaceae;g__Simplicispira	0	0	3.35554e-05	0	0	0	0	0	0	0	0	0	0	0	0	0	0	0	0	0	1.67777e-05	0	0	0	0	0	0	0	0	0	0	0	0	0	0	0	0	0	0	0	0	0	1.67777e-05	0
k__Bacteria;p__Proteobacteria;c__Betaproteobacteria;o__Burkholderiales;f__Oxalobacteraceae;Other	0	0	0	0	0	0	0	0	0	0.000100666	0	0	0	0	0	0	0	0	0	0	0	0	1.67777e-05	0	0	0	0	0	0	0	0	0	0	0	0	1.67777e-05	0	0	0	0	0	0	0	0
k__Bacteria;p__Proteobacteria;c__Betaproteobacteria;o__Burkholderiales;f__Oxalobacteraceae;g__	0	0	0	1.67777e-05	8.38884e-05	0	0	0	0	0	0	0	0	3.35554e-05	0	0	0	0.000134221	0	0	0	0	8.38884e-05	0.000251665	0	1.67777e-05	0	0	1.67777e-05	1.67777e-05	0	0.00021811	0	0	0	0	0	1.67777e-05	0	0	0	0	3.35554e-05	0
k__Bacteria;p__Proteobacteria;c__Betaproteobacteria;o__Burkholderiales;f__Oxalobacteraceae;g__Janthinobacterium	0	0	0.000117444	0	0	0	0	0	0	0	0	0	0	0	0	0	0	5.0333e-05	0	8.38884e-05	0	0	0	0	0	0	0	0	1.67777e-05	0	0	0	0	0	0	0	0	1.67777e-05	0	0	0	6.71107e-05	1.67777e-05	0
k__Bacteria;p__Proteobacteria;c__Betaproteobacteria;o__Gallionellales;f__Gallionellaceae;g__Gallionella	0	0	1.67777e-05	0	0	0	0	0	0	0	0	0	0	0	0	0	0	0	0	0	0	0	0	0	0	0	0	0	0	0	0	0	0	0	0	0	0	0	0	0	0	0	0	0
k__Bacteria;p__Proteobacteria;c__Betaproteobacteria;o__Neisseriales;f__Neisseriaceae;Other	0	0	0	1.67777e-05	0	0	0	0	0	0	0	0	0	0	0	0	0	0.000100666	0	0	0	0	0	0	0	0	0	0	0	0	0	0	0	0	0	0	0	0	0	0	0	0	0	0
k__Bacteria;p__Proteobacteria;c__Betaproteobacteria;o__Neisseriales;f__Neisseriaceae;g__	0	5.0333e-05	0.000570441	0.000251665	1.67777e-05	0	1.67777e-05	0	0	0	0	1.67777e-05	0	5.0333e-05	0	0	3.35554e-05	0.0410382	0	6.71107e-05	3.35554e-05	3.35554e-05	1.67777e-05	0	0	5.0333e-05	1.67777e-05	0	1.67777e-05	0.000184554	0	0	1.67777e-05	3.35554e-05	0	1.67777e-05	0	0.000100666	0	0	3.35554e-05	0	0.000117444	1.67777e-05
k__Bacteria;p__Proteobacteria;c__Betaproteobacteria;o__Neisseriales;f__Neisseriaceae;g__Eikenella	0	0	3.35554e-05	0	0	0	0	0	0	0	0	0	0	0	0	0	0	0.000268443	0	0	0	0	0	0	0	0	0	0	0	0	0	0	0	0	0	0	0	0	0	0	0	0	0	0
k__Bacteria;p__Proteobacteria;c__Betaproteobacteria;o__Neisseriales;f__Neisseriaceae;g__Neisseria	0	1.67777e-05	0.000184554	5.0333e-05	0	0	0	3.35554e-05	0	0	1.67777e-05	0	0	0	0	0	0	0.00590574	1.67777e-05	0	1.67777e-05	0	0	0.000486553	0	0	0	0	0	0	0	0	0	0	0	0	0	0	0	0	0	0	0	0
k__Bacteria;p__Proteobacteria;c__Betaproteobacteria;o__Neisseriales;f__Neisseriaceae;g__Vitreoscilla	0	0	0.00192943	0	0	0	1.67777e-05	0	0	0	0	0	0	0	0	0	0	0	0	0	0	0	0	0	0	0	0	0	0	0	0	0	0	0	0	0	0	0	0	0	0	1.67777e-05	0	1.67777e-05
k__Bacteria;p__Proteobacteria;c__Betaproteobacteria;o__SC-I-84;f__;g__	0	0	0	0	0	0	0	0	0	0	0	0	0	0	0	0	0	0	0	0	6.71107e-05	0	0	0	0	0	0	0	0	0	0	0	0	0	0	0	0	0	0	0	0	0	0	0
k__Bacteria;p__Proteobacteria;c__Deltaproteobacteria;o__Bdellovibrionales;f__Bdellovibrionaceae;g__Bdellovibrio	0	0	0	0	0	0	0	0	0	0	0	0	0	0	0	0	0	0	0	0	0	0	1.67777e-05	0	0	0	0	0	0	0	0	3.35554e-05	0	0	0	0	0	0	0	0	0	0	0	0
k__Bacteria;p__Proteobacteria;c__Deltaproteobacteria;o__Desulfovibrionales;f__Desulfovibrionaceae;g__	0	0	5.0333e-05	1.67777e-05	0	0	0	0	1.67777e-05	0	0.00102344	0	0	6.71107e-05	0	0	8.38884e-05	0	0	0.000150999	0.000771773	0	0	0	0.000117444	0	0	0.00226499	0	0	0	0	0	3.35554e-05	0.000352331	0	0	3.35554e-05	0	1.67777e-05	0.000167777	5.0333e-05	0.000419442	0
k__Bacteria;p__Proteobacteria;c__Deltaproteobacteria;o__Desulfovibrionales;f__Desulfovibrionaceae;g__Bilophila	1.67777e-05	0	0	0	0	0	0	0	1.67777e-05	0	0	0.000570441	0	3.35554e-05	1.67777e-05	0.00313743	0	0	0	0	0	0	0	0	0	0	0	0	0	1.67777e-05	0	0	0	0	3.35554e-05	0	0	0	0	0	0	0	0	5.0333e-05
k__Bacteria;p__Proteobacteria;c__Deltaproteobacteria;o__Desulfovibrionales;f__Desulfovibrionaceae;g__Desulfovibrio	0	0	0	0	0	0	0	0	0	1.67777e-05	0	0	0	0	0	0	0	0	0	0	6.71107e-05	0	0	0	0	0	0	0	0	0	0	0	0	0	0	0	0	0	0	0	0	0	0	0
k__Bacteria;p__Proteobacteria;c__Deltaproteobacteria;o__Desulfuromonadales;f__Geobacteraceae;g__Geobacter	0	1.67777e-05	0	0	0	0	0	0	0	5.0333e-05	0	0	0	0	0	0	0	0	0	0	0	0	0	1.67777e-05	0	0	0	0	0	0	0	0	0	0	0	0	0	0	0	0	0	0	0	0
k__Bacteria;p__Proteobacteria;c__Deltaproteobacteria;o__Desulfuromonadales;f__Pelobacteraceae;g__	0	0	0	0	0	0	0	0	0	0	0	0	0	0	0	0	0	0	0	0	0	0	0	1.67777e-05	0	0	0	0	0	0	0	0	0	0	0	0	0	0	0	0	0	0	3.35554e-05	0
k__Bacteria;p__Proteobacteria;c__Deltaproteobacteria;o__MIZ46;f__;g__	0	0	0	3.35554e-05	0	0	0	0	0	6.71107e-05	0	0	0	0	0	0	0	0	0	0	0	0	0	0	0	0	0	0	0	0	0	0	0	0	0	0	0	0	0	0	0	0	0	0
k__Bacteria;p__Proteobacteria;c__Deltaproteobacteria;o__Myxococcales;f__;g__	0	0	0	1.67777e-05	0	0	0	0	0	0	0	0	0	0	0	0	0	0	0	0	3.35554e-05	0	1.67777e-05	0	0	0	0	0	0	0	0	0	0	0	0	0	0	1.67777e-05	0	0	0	0	0	0
k__Bacteria;p__Proteobacteria;c__Deltaproteobacteria;o__Myxococcales;f__Haliangiaceae;g__	0	0	0	0	0	0	0	0	0	0.000150999	0	0	0	0	0	0	0	0	0	0	0	0	0	0	0	0	0	0	0	0	0	0	0	0	0	0	0	0	0	0	0	0	0	0
k__Bacteria;p__Proteobacteria;c__Deltaproteobacteria;o__Myxococcales;f__Myxococcaceae;g__Anaeromyxobacter	0	0	0	0	0	0	0	0	0	0	0	0	0	0	0	0	0	0	0	0	1.67777e-05	0	0	0	0	0	0	0	0	0	0	0	0	0	0	0	0	0	0	0	0	0	0	0
k__Bacteria;p__Proteobacteria;c__Deltaproteobacteria;o__Myxococcales;f__Polyangiaceae;g__	0	0	0	0	0	0	0	0	0	0	0	0	0	0	1.67777e-05	0	0	0	0	0	0	0	0	0	0	0	0	0	0	0	0	0	0	0	0	0	0	0	0	0	0	0	0	0
k__Bacteria;p__Proteobacteria;c__Deltaproteobacteria;o__Syntrophobacterales;f__Syntrophaceae;g__Desulfobacca	0	0	0	0	0	0	0	0	0	0	0	0	0	0	0	0	0	0	0	0	0	0	0	5.0333e-05	0	0	0	0	0	0	0	0	0	0	0	0	0	0	0	0	0	0	0	0
k__Bacteria;p__Proteobacteria;c__Deltaproteobacteria;o__Syntrophobacterales;f__Syntrophobacteraceae;g__	0	0	0	0	0	0	0	0	0	0	0	0	1.67777e-05	0	0	0	0	1.67777e-05	0	0	0	0	0	8.38884e-05	0	0	0	0	0	0	0	0	0	0	0	0	0	0	0	0	0	0	0	0
k__Bacteria;p__Proteobacteria;c__Epsilonproteobacteria;o__Campylobacterales;f__Campylobacteraceae;g__Campylobacter	0.000268443	0.00166099	0.00117444	0.000234888	0	1.67777e-05	0.00147644	0.000385887	0.000855662	6.71107e-05	0	0	5.0333e-05	0.000335554	0.000520108	5.0333e-05	3.35554e-05	0.0014261	6.71107e-05	0.00558697	0.000469775	0.000587219	0.00229854	0.000419442	6.71107e-05	1.67777e-05	6.71107e-05	6.71107e-05	0.000620774	0.00102344	0.0184722	0	1.67777e-05	0.000419442	0.00021811	0	3.35554e-05	0.00134221	0.000234888	0.000150999	0.00125833	0.000117444	8.38884e-05	0.000520108
k__Bacteria;p__Proteobacteria;c__Epsilonproteobacteria;o__Campylobacterales;f__Helicobacteraceae;Other	0	1.67777e-05	0	1.67777e-05	0	0	6.71107e-05	1.67777e-05	3.35554e-05	0	5.0333e-05	0	1.67777e-05	0	3.35554e-05	5.0333e-05	0	0	8.38884e-05	0	0	1.67777e-05	6.71107e-05	0	6.71107e-05	0	0	0	6.71107e-05	0	0	5.0333e-05	0	0	1.67777e-05	0	0	1.67777e-05	0	1.67777e-05	5.0333e-05	0	0	0
k__Bacteria;p__Proteobacteria;c__Epsilonproteobacteria;o__Campylobacterales;f__Helicobacteraceae;g__	0	0	0	0	0	0	0	0	0	0	0	0	0	0	0	0	5.0333e-05	0	1.67777e-05	0	0	0	0	0	0	0	0	0	0	0	0	0	0	0	0	0	0	0	0	0	3.35554e-05	0	0	0
k__Bacteria;p__Proteobacteria;c__Epsilonproteobacteria;o__Campylobacterales;f__Helicobacteraceae;g__Flexispira	0.000788551	0.00152677	0.000687885	0.000570441	5.0333e-05	3.35554e-05	0.00239921	0.00122477	0.00050333	0.00043622	0.00125833	0.000419442	0.000318776	0.000100666	0.00072144	0.000520108	0.000100666	5.0333e-05	0.00800295	8.38884e-05	3.35554e-05	0.000973105	0.00129188	0.00134221	3.35554e-05	1.67777e-05	0.000117444	5.0333e-05	0.00221465	0.000117444	0.000117444	0.00452997	0.000134221	0.000301998	0.00130866	1.67777e-05	0	0.000167777	1.67777e-05	0.000922772	0.0012751	0	1.67777e-05	0.000117444
k__Bacteria;p__Proteobacteria;c__Epsilonproteobacteria;o__Campylobacterales;f__Helicobacteraceae;g__Helicobacter	0.000838884	0.000301998	0.000369109	0.000184554	1.67777e-05	0	0.000536886	0.000117444	0.000486553	6.71107e-05	0.000201332	3.35554e-05	0.000469775	5.0333e-05	0.00140933	0.000654329	0.000167777	0.00100666	0.00050333	1.67777e-05	0.000469775	5.0333e-05	0.00206365	0	0.00209721	1.67777e-05	0	3.35554e-05	0.00275154	0.00176166	0	0.00216432	0.000100666	0.000369109	0.000301998	0	0	0.000452997	6.71107e-05	0.000201332	0.00129188	1.67777e-05	0.000536886	0.000452997
k__Bacteria;p__Proteobacteria;c__Gammaproteobacteria;Other;Other;Other	1.67777e-05	0.000134221	1.67777e-05	1.67777e-05	5.0333e-05	0.000234888	0.000805329	0	0.000285221	0	0.000234888	5.0333e-05	0.000167777	0	0.000687885	0.00140933	0	0	0.000117444	0.000285221	0	0.00169455	0.00050333	0	0.000201332	0.000637552	0	0.000553663	0.000687885	0	0.000301998	5.0333e-05	1.67777e-05	0	0.00104022	0.0075164	8.38884e-05	0.000603996	3.35554e-05	0.00255021	0.00117444	0.000637552	0	0.000452997
k__Bacteria;p__Proteobacteria;c__Gammaproteobacteria;o__Aeromonadales;f__Aeromonadaceae;Other	0	0	0	0	0	0	1.67777e-05	0	0	0	0	0	0	0	0	0	0	0	0	0	0	0	0	0	0	0	0	0	0	0	0	0	0	0	0	1.67777e-05	0	0	0	0	0	0	0	0
k__Bacteria;p__Proteobacteria;c__Gammaproteobacteria;o__Aeromonadales;f__Aeromonadaceae;g__	0	0.000536886	0.000570441	5.0333e-05	3.35554e-05	0	0.00176166	1.67777e-05	0.0011241	0	0.000150999	1.67777e-05	8.38884e-05	8.38884e-05	0.00105699	0	0	8.38884e-05	0.000100666	0.00229854	0.000738218	0.00694596	0.00765062	5.0333e-05	0.000536886	0.00271798	0.000285221	0.00280187	0.00318776	0	0.00129188	0.00107377	0.000117444	6.71107e-05	0.000486553	5.0333e-05	1.67777e-05	0.00338909	0.00132544	0.00201332	0.00206365	0.00545275	0.000184554	8.38884e-05
k__Bacteria;p__Proteobacteria;c__Gammaproteobacteria;o__Aeromonadales;f__Succinivibrionaceae;g__Succinivibrio	0	0	0	0	6.71107e-05	0	0	0	0	0	0	0	0	0	0	0	0	0	0	0	0	0	0	0	0	0	0	0	0	0	0	0	1.67777e-05	1.67777e-05	0	0	0	0	0	0	0	0	1.67777e-05	0
k__Bacteria;p__Proteobacteria;c__Gammaproteobacteria;o__Alteromonadales;f__Alteromonadaceae;g__Cellvibrio	0	0	0	0	0	0	0	0	0	0	0	0	0	0	0	0	0	0	0	0	0	0	0	0	0	0	0	0	0	0	0	6.71107e-05	0	0	0	0	0	0	0	0	0	0	0	0
k__Bacteria;p__Proteobacteria;c__Gammaproteobacteria;o__Alteromonadales;f__Shewanellaceae;g__Shewanella	0	5.0333e-05	0	0	0	0	0.000150999	0	0	0	0	0	0	0	0	0	0	0	0	0	0	0	0	0	0	0	1.67777e-05	0	0	0	0	0	0	0	1.67777e-05	0	0	0	0	0	0	0	0	1.67777e-05
k__Bacteria;p__Proteobacteria;c__Gammaproteobacteria;o__Cardiobacteriales;f__Cardiobacteriaceae;g__	0	0	0	1.67777e-05	0	0	0	0	0	0	0	0	0	0	0	0	0	0.00276832	3.35554e-05	0	1.67777e-05	0	0	0	0	0	0	0	0	1.67777e-05	0	0	0	0	0	0	0	3.35554e-05	1.67777e-05	0	0	0	0	0
k__Bacteria;p__Proteobacteria;c__Gammaproteobacteria;o__Cardiobacteriales;f__Cardiobacteriaceae;g__Suttonella	0	0	0	0	0	0	0	0	0	0	0	0	0	0	0	0	0	0	0	0	0	0	0	0	0	0	0	0	0	5.0333e-05	0	0	0	0	0	0	0	0	0	0	0	0	0	0
k__Bacteria;p__Proteobacteria;c__Gammaproteobacteria;o__Enterobacteriales;f__Enterobacteriaceae;Other	0.000150999	0.0263074	0.00130866	0.00434542	0.00266765	0.00907672	0.0160395	0.0103183	0.00941228	5.0333e-05	0.0023321	0.00657685	0.00161066	0.00100666	0.0117612	0.0444608	6.71107e-05	0.000352331	0.0345788	0.034864	0.0026341	0.0496619	0.0963039	0.000570441	0.00374142	0.0229686	0.00659363	0.0392094	0.0367599	0.000452997	0.0144456	0.0107713	0.000872439	0.000318776	0.00803651	0.00733185	0.000335554	0.0422126	0.0103518	0.043622	0.0236062	0.00931161	0.000956328	0.00251665
k__Bacteria;p__Proteobacteria;c__Gammaproteobacteria;o__Enterobacteriales;f__Enterobacteriaceae;g__	0.25841	0.277318	0.0403671	0.222606	0.01562	0.040149	0.0352835	0.0909015	0.0588897	0.0287905	0.0972938	0.0089425	0.0270288	0.0106706	0.0724125	0.0599634	0.0667081	0.119558	0.0060903	0.0118786	0.0015771	0.0154355	0.0253343	0.00822106	0.00803651	0.012298	0.00979816	0.00525141	0.0440582	0.000570441	0.00325487	0.00313743	0.0324145	0.0118954	0.00308709	0.0095465	0.00726473	0.0057883	0.0174488	0.0242941	0.0250155	0.0242605	0.0196802	0.0102512
k__Bacteria;p__Proteobacteria;c__Gammaproteobacteria;o__Enterobacteriales;f__Enterobacteriaceae;g__Citrobacter	0.00149321	6.71107e-05	0.00021811	0.000285221	0.000167777	0	0.000301998	8.38884e-05	0	0	3.35554e-05	0	0.000335554	0	0.000100666	0.00104022	6.71107e-05	0	1.67777e-05	0.000251665	1.67777e-05	1.67777e-05	0	0	0.000268443	0.00105699	0.000134221	6.71107e-05	0.00260054	0	1.67777e-05	3.35554e-05	1.67777e-05	0.000117444	0.000117444	6.71107e-05	5.0333e-05	6.71107e-05	0.000167777	0.00763384	6.71107e-05	0.000553663	0.000285221	0.000117444
k__Bacteria;p__Proteobacteria;c__Gammaproteobacteria;o__Enterobacteriales;f__Enterobacteriaceae;g__Edwardsiella	0	5.0333e-05	0	3.35554e-05	0	3.35554e-05	3.35554e-05	0	0	0	0	1.67777e-05	0	3.35554e-05	3.35554e-05	0	0	0	0	1.67777e-05	0	0.000117444	0.000167777	0	0	0	0	1.67777e-05	6.71107e-05	0	0.000134221	0	0	0	8.38884e-05	0	0	8.38884e-05	0	0.000150999	3.35554e-05	0	0	1.67777e-05
k__Bacteria;p__Proteobacteria;c__Gammaproteobacteria;o__Enterobacteriales;f__Enterobacteriaceae;g__Erwinia	0	0.000335554	0	0.000100666	0.00456353	1.67777e-05	0.000301998	0	0.00122477	0	5.0333e-05	0	5.0333e-05	3.35554e-05	0.00072144	1.67777e-05	0	0.000100666	1.67777e-05	0.000117444	1.67777e-05	0.000117444	0.000117444	0	0.00114088	0.000100666	1.67777e-05	0.000167777	0.00228176	0	8.38884e-05	1.67777e-05	0	0	0	0.000754996	8.38884e-05	0.000134221	5.0333e-05	0.000234888	0.000201332	1.67777e-05	6.71107e-05	0
k__Bacteria;p__Proteobacteria;c__Gammaproteobacteria;o__Enterobacteriales;f__Enterobacteriaceae;g__Escherichia	0	0.000150999	1.67777e-05	6.71107e-05	0	0	0	1.67777e-05	1.67777e-05	0	3.35554e-05	0	0	0	1.67777e-05	0	0	0	0	0	0	0	0	0	0	0	0	0	5.0333e-05	0	0	0	0	0	0	0	3.35554e-05	0	1.67777e-05	0	1.67777e-05	0	0	0
k__Bacteria;p__Proteobacteria;c__Gammaproteobacteria;o__Enterobacteriales;f__Enterobacteriaceae;g__Klebsiella	0	0.000234888	0	3.35554e-05	1.67777e-05	0	0.00021811	0	0.000117444	0	5.0333e-05	0	1.67777e-05	0	0.000134221	1.67777e-05	0	0	0	6.71107e-05	1.67777e-05	0.000134221	0.000117444	0	8.38884e-05	0.000251665	1.67777e-05	1.67777e-05	0.00167777	0	0	3.35554e-05	0	0	0	0	0	3.35554e-05	0.000117444	0.00171132	8.38884e-05	0.000251665	0	0
k__Bacteria;p__Proteobacteria;c__Gammaproteobacteria;o__Enterobacteriales;f__Enterobacteriaceae;g__Morganella	1.67777e-05	0	0.00129188	0	5.0333e-05	0	0	0	0	0.000167777	0	0.000150999	0.000117444	0.000134221	6.71107e-05	1.67777e-05	0	0.000251665	0	1.67777e-05	0	0	0	0	5.0333e-05	0	0	0	0.00182877	0.000268443	0	0	3.35554e-05	0	1.67777e-05	0.0461722	0.000184554	0	0	0	0	3.35554e-05	0.00352331	0
k__Bacteria;p__Proteobacteria;c__Gammaproteobacteria;o__Enterobacteriales;f__Enterobacteriaceae;g__Plesiomonas	0.00154355	0.0781001	0.00817073	0.017583	0.0167441	0.00194621	0.172676	0.000805329	0.252487	0.00117444	0.0304515	0.0211063	0.0284885	0.00273476	0.0490244	0.0340419	0.0023321	0.102998	0.0241599	0.195863	0.259718	0.415348	0.329396	0.0268778	0.0869084	0.288392	0.204839	0.248125	0.300757	0.00916061	0.0524302	0.41867	0.107562	0.00966394	0.0216935	0.000385887	0.00149321	0.247991	0.242538	0.0949952	0.0878815	0.424257	0.111253	0.00461386
k__Bacteria;p__Proteobacteria;c__Gammaproteobacteria;o__Enterobacteriales;f__Enterobacteriaceae;g__Proteus	0.000637552	0.00384209	0.0137577	0.000285221	0.000855662	0	0.00192943	0.000100666	0.000134221	0.000536886	0	0.000838884	3.35554e-05	0.000956328	0.00739896	8.38884e-05	0	0.00592252	0	0.000285221	8.38884e-05	0	0	0.000184554	0.00652652	1.67777e-05	0.000167777	0.00169455	0.0275322	0.000385887	1.67777e-05	3.35554e-05	8.38884e-05	0.000671107	0.000268443	0.153801	0.0104357	0.000469775	6.71107e-05	0.00280187	0.000452997	6.71107e-05	0.0248813	1.67777e-05
k__Bacteria;p__Proteobacteria;c__Gammaproteobacteria;o__Enterobacteriales;f__Enterobacteriaceae;g__Providencia	0.000234888	0.000402664	0.0099995	3.35554e-05	6.71107e-05	8.38884e-05	1.67777e-05	0	0	0.00520108	1.67777e-05	5.0333e-05	0.000100666	0	0.00145966	3.35554e-05	0	3.35554e-05	0	1.67777e-05	0	8.38884e-05	3.35554e-05	0.000234888	0.00174488	0	6.71107e-05	0.000201332	0.00182877	0.00204688	6.71107e-05	0	0.000419442	0	5.0333e-05	0.0821771	0.00255021	5.0333e-05	0.000251665	5.0333e-05	1.67777e-05	0.00385887	0.0119122	5.0333e-05
k__Bacteria;p__Proteobacteria;c__Gammaproteobacteria;o__Enterobacteriales;f__Enterobacteriaceae;g__Salmonella	0	0	0	0	0	0	0	0	0	0	0	0	0	0	0	0	0	0	0	0	0	0	0	0	0	0	0	0	0	0	0	0	0	1.67777e-05	0	0	0	0	0	0	0	0	0	0
k__Bacteria;p__Proteobacteria;c__Gammaproteobacteria;o__Enterobacteriales;f__Enterobacteriaceae;g__Serratia	0.019244	0.019999	0.000268443	0.0117108	0.000100666	6.71107e-05	0.00223143	0.000268443	0.000788551	3.35554e-05	0.000301998	1.67777e-05	0.000150999	3.35554e-05	0.000889217	0.000167777	0	0.000201332	0.000117444	0.00256698	1.67777e-05	0.00852306	0.00828817	0.00156032	0.00050333	0.00266765	0.000150999	0.00307032	0.00823784	5.0333e-05	0.00093955	0.000285221	0	0.0037582	0.000385887	0.000352331	0.000167777	0.0039092	0.0011241	0.00565408	0.00214754	0.00308709	0.00043622	0.000989883
k__Bacteria;p__Proteobacteria;c__Gammaproteobacteria;o__Enterobacteriales;f__Enterobacteriaceae;g__Trabulsiella	0	0	0	0	0	0	0	0	0	0	0	0	0	0	0	0	0	0	0	0	0	0	0	0	0	0	0	0	0	0	0	0	0	0.000184554	0	0	0	0	0	0	0	0	0	0
k__Bacteria;p__Proteobacteria;c__Gammaproteobacteria;o__Enterobacteriales;f__Enterobacteriaceae;g__Yersinia	0	0.00197977	0.000536886	0.000654329	0	0	1.67777e-05	0	0	0	0	0	1.67777e-05	0	1.67777e-05	0	0	0	0	0	0	0	0	3.35554e-05	0	0	0.000352331	0	0	0	1.67777e-05	0	0	0	0	0	0	0	0.000285221	0	0	3.35554e-05	0.000603996	0.000251665
k__Bacteria;p__Proteobacteria;c__Gammaproteobacteria;o__Legionellales;f__;g__	0	0	0	0	0	0	0	0	0	0	0	0	0	0	0	0	0	0	0	0	0	0	0	5.0333e-05	0	0	0	0	0	0	0	0	0	0	0	0	0	0	0	0	0	0	0	0
k__Bacteria;p__Proteobacteria;c__Gammaproteobacteria;o__Legionellales;f__Coxiellaceae;g__	0	0	5.0333e-05	0	0	0	0	0	0	0	0	0	0	0	0	0	0	1.67777e-05	0	0	0	0	0	0	0	0	0	0	0	0	0	0	0	0	0	0	0	0	0	0	0	0	0	0
k__Bacteria;p__Proteobacteria;c__Gammaproteobacteria;o__Legionellales;f__Coxiellaceae;g__Aquicella	0	0	1.67777e-05	0	0	0	0	0	0	0	0	0	0	0	0	0	0	1.67777e-05	0	0	1.67777e-05	0	0	0.000419442	0	0	0	0	0	0	0	0	1.67777e-05	0	0	0	0	0	0	0	0	0	0	0
k__Bacteria;p__Proteobacteria;c__Gammaproteobacteria;o__Legionellales;f__Coxiellaceae;g__Rickettsiella	0	0	0	0	0	0	0	0.000100666	0	0.000587219	0	1.67777e-05	0	1.67777e-05	0	0	1.67777e-05	0	0	1.67777e-05	0	0	0	0.000117444	0	0	5.0333e-05	0	0	0	0	0	5.0333e-05	5.0333e-05	0	0	0	0	0	0	0	0	0.000134221	0
k__Bacteria;p__Proteobacteria;c__Gammaproteobacteria;o__Legionellales;f__Legionellaceae;Other	0	0	0	0	0	0	0	0	0	0	0	0	0	0	0	0	0	0	0	0	0	0	0	3.35554e-05	0	0	0	0	0	0	0	0	0	0	0	0	0	0	0	0	0	0	0	0
k__Bacteria;p__Proteobacteria;c__Gammaproteobacteria;o__Legionellales;f__Legionellaceae;g__	0	0	0	0	0	0	0	0	0	0	0	0	0	0	0	0	0	0	0	0	0	0	0	0.000100666	0	0	0	0	0	0	0	1.67777e-05	0	0	0	0	0	0	0	0	0	0	0	0
k__Bacteria;p__Proteobacteria;c__Gammaproteobacteria;o__Legionellales;f__Legionellaceae;g__Legionella	0	0	0	0	0	0	0	0	0	0	0	0	0	0	0	0	0	0	0	0	0	0	0	0	0	0	0	0	0	0	0	0	0	0	0	0	0	0	0	0	0	0	3.35554e-05	0
k__Bacteria;p__Proteobacteria;c__Gammaproteobacteria;o__Pasteurellales;f__;g__	0	0	0.000822106	0	0	0	0	0	0	0	0	0	5.0333e-05	0	0	0	0	0	0	0	0	0	0	0	0	0	0	0	0	0	0	0	0	0	0	0	0	0	0	0	0	0	0.000134221	0
k__Bacteria;p__Proteobacteria;c__Gammaproteobacteria;o__Pasteurellales;f__Pasteurellaceae;Other	0	3.35554e-05	0	0	0	0	0	0	0	0	0	0	0	0.00100666	0	0	0	0	0	0	0.000150999	0.000100666	0	0	0.000184554	0	0	3.35554e-05	8.38884e-05	0	0	0	0.000134221	0	0	1.67777e-05	0	3.35554e-05	0	0	0	0	1.67777e-05	0
k__Bacteria;p__Proteobacteria;c__Gammaproteobacteria;o__Pasteurellales;f__Pasteurellaceae;g__	0	5.0333e-05	0.000671107	5.0333e-05	1.67777e-05	0	0	0	0	0	0	0	5.0333e-05	0.000150999	0	3.35554e-05	3.35554e-05	0.0107377	1.67777e-05	5.0333e-05	5.0333e-05	3.35554e-05	3.35554e-05	6.71107e-05	0	8.38884e-05	3.35554e-05	5.0333e-05	8.38884e-05	0.000838884	1.67777e-05	0	6.71107e-05	8.38884e-05	0	0	0	6.71107e-05	0	1.67777e-05	0	3.35554e-05	6.71107e-05	0
k__Bacteria;p__Proteobacteria;c__Gammaproteobacteria;o__Pasteurellales;f__Pasteurellaceae;g__Actinobacillus	0	0	0.00124155	0	1.67777e-05	0	0	0.000201332	0	0.000402664	0	0.00093955	0	0.0466587	0	0	5.0333e-05	0.00416086	0	0	0.0110397	0	1.67777e-05	6.71107e-05	0.00258376	1.67777e-05	0.000117444	0	1.67777e-05	3.35554e-05	0	1.67777e-05	0.0151838	1.67777e-05	0	0	0	0	0	0	0	0	0.00392598	0
k__Bacteria;p__Proteobacteria;c__Gammaproteobacteria;o__Pasteurellales;f__Pasteurellaceae;g__Aggregatibacter	0	0	0	1.67777e-05	0	0	0	0	0	0	0	0	0	0	0	0	0	0.000100666	0	0	0	0	0	0	0	0	0	0	0	0	0	0	0	0	0	0	0	0	0	0	0	0	0	0
k__Bacteria;p__Proteobacteria;c__Gammaproteobacteria;o__Pasteurellales;f__Pasteurellaceae;g__Gallibacterium	0	0	0	0	0	0	0	0	0	0	0	0	0	3.35554e-05	0	0	0	0	0	0	0	0	0	0	0	0	0	0	0	0	0	0	1.67777e-05	0	0	0	0	0	0	0	0	0	0	0
k__Bacteria;p__Proteobacteria;c__Gammaproteobacteria;o__Pasteurellales;f__Pasteurellaceae;g__Haemophilus	0	0	0	0	0	0	0	0	0	0	0	0	0	5.0333e-05	0	0	0	0	0	0	0	0	0	0.00021811	0	0	0	0	0	0	0	0	0.000117444	0	0	0	0	0	0	0	0	0	0	0
k__Bacteria;p__Proteobacteria;c__Gammaproteobacteria;o__Pasteurellales;f__Pasteurellaceae;g__Pasteurella	0	0	0.000268443	0	0	0	0	0	0	0	3.35554e-05	0	0	0	0	1.67777e-05	0	0.00278509	0	1.67777e-05	0	0	0	0	0	0	0	0	0.000268443	0.00114088	0	0	0	0	0	0	0	0	0	0	0	0	0	0
k__Bacteria;p__Proteobacteria;c__Gammaproteobacteria;o__Pseudomonadales;Other;Other	1.67777e-05	0	1.67777e-05	1.67777e-05	0	0	0	0	3.35554e-05	0	1.67777e-05	0	0	0	1.67777e-05	1.67777e-05	0	0	0	0	1.67777e-05	0.000352331	0	0	0	0	0	0	0	0	0	0	0	0	0	0.00219788	0	0	0	0	6.71107e-05	0.000100666	0	0.000117444
k__Bacteria;p__Proteobacteria;c__Gammaproteobacteria;o__Pseudomonadales;f__Moraxellaceae;Other	1.67777e-05	1.67777e-05	0	0.000100666	0	0	5.0333e-05	0	0	0	0	0	0	0	1.67777e-05	0	0	0.0033052	0	3.35554e-05	3.35554e-05	0.000620774	0	0	0	0	3.35554e-05	0	0	6.71107e-05	0	0	0	0	3.35554e-05	0.00161066	3.35554e-05	1.67777e-05	0	0	5.0333e-05	8.38884e-05	6.71107e-05	0.0012751
k__Bacteria;p__Proteobacteria;c__Gammaproteobacteria;o__Pseudomonadales;f__Moraxellaceae;g__	0.000150999	0.000989883	0.0116773	0.00395953	5.0333e-05	0	0.000251665	8.38884e-05	1.67777e-05	0	0	0.000553663	1.67777e-05	3.35554e-05	0	3.35554e-05	8.38884e-05	1.67777e-05	6.71107e-05	0.00043622	0.00313743	0.0443099	8.38884e-05	0.000184554	6.71107e-05	0	0.000100666	8.38884e-05	0.000385887	0.00167777	0	6.71107e-05	0	3.35554e-05	0.000100666	0.0808013	0.000134221	1.67777e-05	5.0333e-05	0	0.000167777	0.00313743	0.000352331	0.0600138
k__Bacteria;p__Proteobacteria;c__Gammaproteobacteria;o__Pseudomonadales;f__Moraxellaceae;g__Acinetobacter	0.000553663	0.000369109	0.0124155	0.00224821	3.35554e-05	0	0.00236565	0	0	0.000251665	3.35554e-05	3.35554e-05	0	8.38884e-05	1.67777e-05	0	0	0.00206365	3.35554e-05	0.00072144	0.0153348	0.00479842	1.67777e-05	0	0.000251665	0	0	6.71107e-05	0.000587219	0.00372464	0	0.000301998	0.000369109	0.000100666	8.38884e-05	0.0101169	0.00021811	6.71107e-05	8.38884e-05	0	0.00021811	0.00575474	0.00197977	0.0139758
k__Bacteria;p__Proteobacteria;c__Gammaproteobacteria;o__Pseudomonadales;f__Moraxellaceae;g__Alkanindiges	0	0	0	0	0	0	0	0	0	0	0	0	0	0	0	0	0	0	0	0	0	0	0	0	0	0	0	0	1.67777e-05	0	0	0	0	0	0	0	0	0	0	0	0	0	0	0
k__Bacteria;p__Proteobacteria;c__Gammaproteobacteria;o__Pseudomonadales;f__Moraxellaceae;g__Enhydrobacter	0	0	0	0	1.67777e-05	0	0	0	0	0	0	0	0	1.67777e-05	0	0	0	0.000100666	0	0	0.000352331	0	0	0.000100666	0	0	3.35554e-05	0	0	3.35554e-05	0	0	0	8.38884e-05	0	0	0	0	0	0	0	0	0.00354009	0
k__Bacteria;p__Proteobacteria;c__Gammaproteobacteria;o__Pseudomonadales;f__Moraxellaceae;g__Moraxella	1.67777e-05	1.67777e-05	0.000184554	0	0	0	0	0	0	0	0	0	0	0	0	0	0	0.00625807	0	1.67777e-05	1.67777e-05	0	0	0	0	0	0	0	3.35554e-05	1.67777e-05	0	0	0	0	0	1.67777e-05	0	0	0	0	0	0	0	0
k__Bacteria;p__Proteobacteria;c__Gammaproteobacteria;o__Pseudomonadales;f__Moraxellaceae;g__Psychrobacter	0.000117444	0.000201332	0.00778484	0.0051843	0.000134221	5.0333e-05	0.000201332	5.0333e-05	1.67777e-05	0.000134221	6.71107e-05	0.000838884	0	0.000134221	0.000268443	1.67777e-05	3.35554e-05	0.00154355	1.67777e-05	0.00513397	0.00580508	0.0188078	0.000234888	0.000520108	0.000822106	6.71107e-05	3.35554e-05	3.35554e-05	0.000352331	0.000754996	0	3.35554e-05	0.00174488	8.38884e-05	0.00191266	0.104223	0.000822106	0.000167777	0.000536886	1.67777e-05	0.000956328	0.00194621	0.00255021	0.365602
k__Bacteria;p__Proteobacteria;c__Gammaproteobacteria;o__Pseudomonadales;f__Pseudomonadaceae;Other	0	0	0.000100666	0	0	0	0	0	0	0	0	0	0	0	0	0.000117444	0	0	0	1.67777e-05	0	1.67777e-05	0	0	0	0	0	0	0	0	0	0	0	0	0	0	0	1.67777e-05	0	0	0	0.000268443	0	0
k__Bacteria;p__Proteobacteria;c__Gammaproteobacteria;o__Pseudomonadales;f__Pseudomonadaceae;g__	3.35554e-05	3.35554e-05	0.000788551	0.000117444	0	0	0	0	0	0	0	0	0	3.35554e-05	0	0.000184554	0	0	0	1.67777e-05	0	0.000486553	0	0	1.67777e-05	0	0	1.67777e-05	1.67777e-05	0	0	1.67777e-05	0	0	0	0.00256698	5.0333e-05	0	0	0	0	0.00109055	1.67777e-05	0.00887539
k__Bacteria;p__Proteobacteria;c__Gammaproteobacteria;o__Pseudomonadales;f__Pseudomonadaceae;g__Pseudomonas	0.0145798	0.00171132	0.0131705	0.00744929	3.35554e-05	1.67777e-05	0.00332198	0.000301998	1.67777e-05	0.000738218	0	0.000167777	0	0.000117444	0.000117444	0.00580508	0	0.000301998	0	0.00145966	0.0183548	0.00384209	1.67777e-05	0.00102344	0.000184554	8.38884e-05	0.0023321	0.000100666	0.00182877	0.00810362	3.35554e-05	0.000100666	0.000637552	3.35554e-05	3.35554e-05	0.00110733	0.00119122	0.000553663	0.000671107	0	5.0333e-05	0.190108	0.0189252	0.027096
k__Bacteria;p__Proteobacteria;c__Gammaproteobacteria;o__Vibrionales;f__Pseudoalteromonadaceae;Other	0	0	0	0	0	0	0	0	0	0	0	0	0	0	0	0	0	0	0	0	0	0	0	0	0	0	0	0	3.35554e-05	0	0	0	0	0	0	0	0	0	0	0	0	0	0	0
k__Bacteria;p__Proteobacteria;c__Gammaproteobacteria;o__Vibrionales;f__Pseudoalteromonadaceae;g__Pseudoalteromonas	0	0	0	0	0	0	0	0	0	0	0	0	0	0	0	0	0	0	0	0	0	1.67777e-05	0	0	0	0	0	0	0	0	0	0	0	0	0	3.35554e-05	0	0	0	0	0	0	0	0
k__Bacteria;p__Proteobacteria;c__Gammaproteobacteria;o__Xanthomonadales;f__Sinobacteraceae;g__	3.35554e-05	0	0	0	0	0	0	0	0	0	0	0	0	0	0	0	0	0	0	0	0	0	0	0	0	0	0	0	0	0	0	0	0	0	0	0	0	0	1.67777e-05	0	0	0	3.35554e-05	0
k__Bacteria;p__Proteobacteria;c__Gammaproteobacteria;o__Xanthomonadales;f__Sinobacteraceae;g__Steroidobacter	0	0	0	0	0	0	0	0	0	0	0	0	0	0	0	0	0	0	0	0	0	0	0	0	0	0	3.35554e-05	0	0	0	0	0	0	0	0	0	0	0	0	0	0	0	0	0
k__Bacteria;p__Proteobacteria;c__Gammaproteobacteria;o__Xanthomonadales;f__Xanthomonadaceae;Other	5.0333e-05	1.67777e-05	0.00850628	0	6.71107e-05	1.67777e-05	0	0	0	0.00135899	0	0.000419442	0	3.35554e-05	0	1.67777e-05	0	0.000989883	0	1.67777e-05	0.000100666	0	0	0.00110733	0.000134221	0	6.71107e-05	0	1.67777e-05	5.0333e-05	0	0	0	3.35554e-05	0	0.190343	3.35554e-05	0	0	0	0	1.67777e-05	0.00437897	0
k__Bacteria;p__Proteobacteria;c__Gammaproteobacteria;o__Xanthomonadales;f__Xanthomonadaceae;g__	0	1.67777e-05	0.000201332	0	6.71107e-05	1.67777e-05	1.67777e-05	0	0	0	0	0	0	1.67777e-05	1.67777e-05	0	0	0.00265087	0	5.0333e-05	0	0	0	0.000134221	0	0	0	0	0.000788551	0	0	0	5.0333e-05	0	5.0333e-05	1.67777e-05	0	0	1.67777e-05	0	0	0	0	0
k__Bacteria;p__Proteobacteria;c__Gammaproteobacteria;o__Xanthomonadales;f__Xanthomonadaceae;g__Dokdonella	0	0	0	0	0	0	0	0	0	0	0	0	0	3.35554e-05	0	0	0	0	0	0	0	0	0	0	0	0	0	0	0	0	0	0	0	0	0	0	0	0	0	0	0	0	0	0
k__Bacteria;p__Proteobacteria;c__Gammaproteobacteria;o__Xanthomonadales;f__Xanthomonadaceae;g__Ignatzschineria	0	0	5.0333e-05	0	0	0	0	0	0	0	0	0	0	0	0	0	0	0	0	0	0	0	0	0	1.67777e-05	0	0	0	0	0	0	0	0	0	0	0.0187742	0	0	0	0	0	0	6.71107e-05	0
k__Bacteria;p__Proteobacteria;c__Gammaproteobacteria;o__Xanthomonadales;f__Xanthomonadaceae;g__Luteimonas	0	0	0	0	0	0	0	0	0	0	0	0	0	3.35554e-05	0	0	0	0.000704663	0	0	0	0	0	0	0	0	0	0	0	0	0	6.71107e-05	0	5.0333e-05	0	0	0	0	0	0	0	0	0	0
k__Bacteria;p__Proteobacteria;c__Gammaproteobacteria;o__Xanthomonadales;f__Xanthomonadaceae;g__Lysobacter	0	0	0	0	1.67777e-05	0	0	0	0	0	1.67777e-05	0	0	0	0	0	0	0	0	0	0	0	1.67777e-05	0	0	0	0	0	0	0	0	5.0333e-05	5.0333e-05	0	0	0	0	0	0	0	0	0	0	0
k__Bacteria;p__Proteobacteria;c__Gammaproteobacteria;o__Xanthomonadales;f__Xanthomonadaceae;g__Pseudoxanthomonas	0	0	0	5.0333e-05	0	0	0	0	0	0	0	0	0	0	0	0	0	0	0	0	0	0	0	0	0	0	0	0	0	0	0	1.67777e-05	8.38884e-05	0	0	0	0	0	0	0	0	0	0	0
k__Bacteria;p__Proteobacteria;c__Gammaproteobacteria;o__Xanthomonadales;f__Xanthomonadaceae;g__Stenotrophomonas	0	5.0333e-05	0.000603996	0	1.67777e-05	5.0333e-05	0	0.00021811	0	0.000268443	0	0	8.38884e-05	0	0	0	0	0	0	3.35554e-05	0	0	0	3.35554e-05	0	1.67777e-05	0	0	1.67777e-05	0	0	1.67777e-05	3.35554e-05	8.38884e-05	0	0	0	0	0	0	0	0	1.67777e-05	0
k__Bacteria;p__Proteobacteria;c__Gammaproteobacteria;o__Xanthomonadales;f__Xanthomonadaceae;g__Thermomonas	0	0	0	0	0	0	0	0	1.67777e-05	0	0	0	0	0	0	0	0	0	0	0	0	0	0	0	0	0	0	0	0	0	0	0	0	0	0	0	0	0	0	0	0	0	0	0
k__Bacteria;p__Proteobacteria;c__Gammaproteobacteria;o__Xanthomonadales;f__Xanthomonadaceae;g__Wohlfahrtiimonas	0	0	5.0333e-05	0	0	0	0	0	0	0	0	5.0333e-05	0	0	0	0	0	0	0	0	0	0	0	0	0	0	0	0	0	0	0	0	0	0	0	0.000486553	0	0	0	0	0	0	0	0
k__Bacteria;p__SR1;c__;o__;f__;g__	0	0	0	1.67777e-05	0	0	0	0	0	8.38884e-05	0	0	0	0	0	0	0	0.00043622	0	0	0	0	0	0	0	0	0	0	0	0	0	0	0	0	0	0	0	0	0	0	0	0	0	0
k__Bacteria;p__Spirochaetes;c__Spirochaetes;o__Spirochaetales;f__Spirochaetaceae;g__Treponema	0	0	0.000100666	0	0	0	0	0	0	0	0	0	0	0	0	0	0	0.000285221	0	0	0	0	0	0	0	0	0	0	0	0	0	0	0	3.35554e-05	0	0	0	0	0	0	0	0	5.0333e-05	0
k__Bacteria;p__Spirochaetes;c__Spirochaetes;o__[Borreliales];f__[Borreliaceae];g__Spironema	0	0	0	0	0	0	0	0	0	0	0	0	0	0	0	0	0	1.67777e-05	0	0	0	0	0	0	0	0	0	0	0	0	0	0	0	0	0	0	0	0	0	0	0	0	0	0
k__Bacteria;p__Spirochaetes;c__[Brevinematae];o__[Brevinematales];f__Brevinemataceae;g__Brevinema	0	3.35554e-05	0	0	0	0	0	0	0	0	3.35554e-05	0	0	3.35554e-05	0	0	0	6.71107e-05	0	0	0	0	0	1.67777e-05	0	0	0	0	0	0	0	0	0	0	0	0	0	0	0	0	0	1.67777e-05	0	0
k__Bacteria;p__Synergistetes;c__Synergistia;o__Synergistales;f__Dethiosulfovibrionaceae;g__TG5	0	0	5.0333e-05	0	0	0	0	0	0	0	0	0	0	0	0	0	0	1.67777e-05	0	0	0	0	0	0	0	0	0	0	0	0	0	0	0	0	0	0	0	0	0	0	0	0	0	0
k__Bacteria;p__TM6;c__SJA-4;Other;Other;Other	0	0	0	0	0	0	0	0	0	0	0	0	0	0	0	0	0	0	0	0	0	0	0	5.0333e-05	0	0	0	0	0	0	0	0	0	0	0	0	0	0	0	0	0	0	0	0
k__Bacteria;p__TM6;c__SJA-4;o__;f__;g__	0	0	0	0	0	0	0	0	0	1.67777e-05	0	0	0	0	0	0	0	0	0	0	0	0	0	0.000301998	0	0	0	0	0	0	0	0	0	1.67777e-05	0	0	0	0	0	0	0	0	0	0
k__Bacteria;p__TM7;c__SC3;o__;f__;g__	0	0	1.67777e-05	0	0	0	0	0	0	0	0	0	0	0	0	1.67777e-05	0	0	0	0	0	0	0	0	0	0	0	0	0	0	0	0	0	0	0	0	0	0	0	0	0	0	0	0
k__Bacteria;p__TM7;c__TM7-1;o__;f__;g__	0	0	3.35554e-05	0	0	0	0	0	0	6.71107e-05	0	0	0	0	0	0	0	0	0	1.67777e-05	0	0	0	0.000452997	0	0	0	0	0	0	0	0	0	1.67777e-05	0	0	0	0	0	0	0	0	0	0
k__Bacteria;p__TM7;c__TM7-3;o__;f__;g__	6.71107e-05	0	3.35554e-05	1.67777e-05	1.67777e-05	3.35554e-05	0	8.38884e-05	0	0.00021811	0	0	1.67777e-05	0.000150999	0	1.67777e-05	0	3.35554e-05	0	5.0333e-05	1.67777e-05	0	0	0.000452997	0	0	0	0	0	1.67777e-05	0	6.71107e-05	1.67777e-05	0	5.0333e-05	0	0	1.67777e-05	0	0	0	1.67777e-05	3.35554e-05	3.35554e-05
k__Bacteria;p__TM7;c__TM7-3;o__CW040;f__;g__	1.67777e-05	0	1.67777e-05	0	0	0	0	0	0	0	0	0	0	0	0	1.67777e-05	3.35554e-05	0.000318776	0	0	0	0	0	0	0	0	0	0	0	3.35554e-05	0	0	1.67777e-05	0	0	0	0	0	0	0	0	0	1.67777e-05	0
k__Bacteria;p__TM7;c__TM7-3;o__CW040;f__F16;g__	0	0	0	0	0	0	0	0	0	0	0	0	0	0	0	0	1.67777e-05	0	0	0	0	0	0	0	0	0	0	0	0	0	0	8.38884e-05	1.67777e-05	0	0	0	0	0	0	0	0	0	0	0
k__Bacteria;p__TM7;c__TM7-3;o__EW055;f__;g__	0	0	0	6.71107e-05	0	0	0	0	0	0	0	0	0.000134221	0	0	0	0	0	0	0	0	0	0	0.000117444	0	0	0	0	0	0	0	0	0	0	0	0	0	0	0	0	0	0	5.0333e-05	0
k__Bacteria;p__Tenericutes;c__CK-1C4-19;o__;f__;g__	0	0	6.71107e-05	0	0	0	0	0	0	0	0	0	0	0	0	0	0	0	0	0	0	0	0	0	0	0	0	0	0	0	0	0	0	0	0	0	0	0	0	0	0	0	0	0
k__Bacteria;p__Tenericutes;c__Mollicutes;o__;f__;g__	0.0179689	0.0210224	0.0239417	0.000117444	0.000268443	0.00224821	0.000100666	0.0696945	0.00135899	0.0123316	0	0.0381021	1.67777e-05	0.0837374	0.00191266	0	0.00468097	0.223613	0	5.0333e-05	0.0796436	0	0.000268443	0.00656007	0.0159052	0	0.00654329	0.00619096	3.35554e-05	0.00729829	0	1.67777e-05	0.22269	0.0408536	0	0.00100666	0	1.67777e-05	0.000419442	0.000452997	6.71107e-05	0	0.0738889	0.000268443
k__Bacteria;p__Tenericutes;c__Mollicutes;o__Mycoplasmatales;f__Mycoplasmataceae;g__	3.35554e-05	0	0.000335554	0	1.67777e-05	0	0	0	3.35554e-05	0	0.000100666	0	1.67777e-05	3.35554e-05	0	0	5.0333e-05	0.00229854	0	0	8.38884e-05	0	1.67777e-05	0.000234888	0	0	0	3.35554e-05	0	0.000956328	0	0	3.35554e-05	3.35554e-05	0	0	0	0	0	0	1.67777e-05	6.71107e-05	0.000704663	0
k__Bacteria;p__Tenericutes;c__Mollicutes;o__Mycoplasmatales;f__Mycoplasmataceae;g__Mycoplasma	0.000167777	0	0.00283543	1.67777e-05	0.000973105	0	1.67777e-05	0	3.35554e-05	0	0.000637552	0	1.67777e-05	0.000100666	0	0	3.35554e-05	0.00296965	0	6.71107e-05	0.00369109	1.67777e-05	0	0.00021811	6.71107e-05	0	0.000184554	0.00216432	1.67777e-05	0.00661041	1.67777e-05	0	0.000234888	8.38884e-05	0.000201332	0.000469775	6.71107e-05	1.67777e-05	0	1.67777e-05	0	0.000150999	0.00614063	0
k__Bacteria;p__Tenericutes;c__Mollicutes;o__Mycoplasmatales;f__Mycoplasmataceae;g__Ureaplasma	0	1.67777e-05	0	0	0	0	0	0	0	0	0	0	0	0	0	0	3.35554e-05	0	0	0	0	0	0	0	0	0	0	0	0	1.67777e-05	0	0	0	0	0	0	0	0	0	0	0	0	0	0
k__Bacteria;p__Tenericutes;c__Mollicutes;o__RF39;f__;g__	0	0	0	0	0	0	0	5.0333e-05	0	5.0333e-05	0	0	0	0	0	0	0	0	0	0	0	0	0	0	0	0	0	0	0	0	0	0	0	0	0	0	0	0	0	0	0	0	0	0
k__Bacteria;p__Tenericutes;c__Mollicutes;o__RsaHF231;f__;g__	0	0	8.38884e-05	5.0333e-05	0	0	0	0	0	0	0	0	1.67777e-05	0	0	0	0	0	0	0	0	0	0	0	0	0	0	0	1.67777e-05	0	0	0	0	0	0	0	0	0	0	0	0	0	0	0
k__Bacteria;p__Verrucomicrobia;c__Verrucomicrobiae;o__Verrucomicrobiales;f__Verrucomicrobiaceae;g__	0	0	0	0	0	0	0	0	0	0.00021811	0	0	0	0	0	0	0	0	0	0	0	0	0	0	0	0	0	0	0	0	0	0	0	0	0	0	0	0	3.35554e-05	0	0	0	0	0
k__Bacteria;p__Verrucomicrobia;c__Verrucomicrobiae;o__Verrucomicrobiales;f__Verrucomicrobiaceae;g__Akkermansia	0	0	0	0	0	0	0	0	0	0.000805329	0	0	0	0	0	0	0	0	0	0	0	0	0	0	0	0	0	0	0	0	0	0	0	0	0	0	0	0	0	0	0	0	0	0
k__Bacteria;p__Verrucomicrobia;c__Verrucomicrobiae;o__Verrucomicrobiales;f__Verrucomicrobiaceae;g__Luteolibacter	0	3.35554e-05	0	0	0	0	0	0	0	0.000402664	0	0	0	0	0	0	0	0	0	0	0	0	0	0.000352331	0	0	0	0	0	0	0	0	0	0	0	0	0	0	0	0	0	0	0	0
k__Bacteria;p__Verrucomicrobia;c__[Methylacidiphilae];o__Methylacidiphilales;f__;g__	0	0	0	0	0	0	0	0	0	0	0	0	0	0	0	0	0	0.000201332	0	0	0	0	3.35554e-05	0	0	0	0	0	0	0	0	0	0	0	0	0	0	0	0	0	0	0	0	0
k__Bacteria;p__Verrucomicrobia;c__[Pedosphaerae];o__[Pedosphaerales];f__auto67_4W;g__	0	0	0	0	0	1.67777e-05	0	0	0	0	0	0	0	0	0	0	0	0	0	0	0	0	3.35554e-05	0	0	0	0	0	0	0	0	0	0	0	0	0	0	0	0	0	0	0	0	0
k__Bacteria;p__Verrucomicrobia;c__[Spartobacteria];o__[Chthoniobacterales];f__[Chthoniobacteraceae];Other	0	0	0	0	0	0	0	0	0	0	0	0	0	0	0	0	0	0	0	0	0	0	6.71107e-05	0	0	0	0	0	0	0	0	0	0	0	0	0	0	0	0	0	0	0	0	0
k__Bacteria;p__Verrucomicrobia;c__[Spartobacteria];o__[Chthoniobacterales];f__[Chthoniobacteraceae];g__	0	0	3.35554e-05	0	0	1.67777e-05	0	0	0	0	0	0	0	0	0	0	0	0	0	0	0	0	0	0	0	0	0	0	0	0	0	0	0	3.35554e-05	0	0	0	0	0	0	0	0	0	0
k__Bacteria;p__Verrucomicrobia;c__[Spartobacteria];o__[Chthoniobacterales];f__[Chthoniobacteraceae];g__Candidatus Xiphinematobacter	0	0	0	0	0	0	0	0	0	0	0	0	0	0	0	0	0	0	0	0	0	0	0	0.000201332	0	0	0	0	0	0	0	0	0	0	0	0	0	0	0	0	0	0	0	0
k__Bacteria;p__Verrucomicrobia;c__[Spartobacteria];o__[Chthoniobacterales];f__[Chthoniobacteraceae];g__Chthoniobacter	0	0	0	0	0	0	0	0	0	0	0	0	0	1.67777e-05	0	0	0	0	0	0	0	0	0	0	0	0	0	0	0	0	0	0	0	0	0	0	0	0	0	0	0	0	0	0
k__Bacteria;p__Verrucomicrobia;c__[Spartobacteria];o__[Chthoniobacterales];f__[Chthoniobacteraceae];g__DA101	0	0	0	0	0	0	0	0	0	0	0	0	0	1.67777e-05	0	0	0	0	0	0	5.0333e-05	0	0	0.00129188	0	0	1.67777e-05	0	1.67777e-05	0	0	0	1.67777e-05	0	0	0	1.67777e-05	0	0	0	0	0	5.0333e-05	0
k__Bacteria;p__WPS-2;c__;o__;f__;g__	0	0	0	0	0	1.67777e-05	0	0	0	0	0	0	0	0	0	0	0	0	0	1.67777e-05	0	0	1.67777e-05	1.67777e-05	0	0	0	0	0	0	0	0	0	0	0	0	0	0	0	0	0	0	0	0
k__Bacteria;p__WS6;c__;o__;f__;g__	0	0	0	0	0	0	0	0	0	0	0	0	0	0	0	0	0	0	0	0	0	0	0	0	0	0	0	0	0	0	0	0	3.35554e-05	0	0	0	0	0	0	0	0	0	0	0
k__Bacteria;p__[Thermi];c__Deinococci;o__Deinococcales;f__Deinococcaceae;g__Deinococcus	0	0	0	0	3.35554e-05	0	0	0	0	0.000637552	0	0	0	0	0	0	0	1.67777e-05	0	3.35554e-05	0.00021811	0	0	0	0	0	0.000335554	0	0	5.0333e-05	0	1.67777e-05	0.00105699	0	0	0	0	0	0	0	0	0	0.00214754	1.67777e-05
