# Supplementary material for: Looking like the locals - gut microbiome changes post-release in an endangered species
Source: Anim Microbiome. 2019 Oct 3;1:8. doi: 10.1186/s42523-019-0012-4 (PMC7807427; doi:10.1186/s42523-019-0012-4)
Supplement: Supplementary file 6 — Table S6. ANCOM analysis of differential abundance for the wild-to-wild translocation. (XLSX 9 kb) [file 42523_2019_12_MOESM6_ESM.xlsx]

## Sheet: stats_kw_L6_all_SH
Additonal file 6: Table S6. ANCOM analysis of differential abundance for the wild-to-wild translocation
Feauture Taxonomy	W	Enriched in
k__Bacteria;p__Bacteroidetes;c__Bacteroidia;o__Bacteroidales;f__Bacteroidaceae;g__	197	Free ranage
k__Bacteria;p__Firmicutes;c__Clostridia;o__Clostridiales;f__Lachnospiraceae;g__Epulopiscium	191	Pre-release
k__Bacteria;p__Proteobacteria;c__Gammaproteobacteria;o__Enterobacteriales;f__Enterobacteriaceae;g__Edwardsiella	195	Free ranage
Features (ASVs) that were differentially abundant in different sample groups at the most resolved taxonomic level. W- statistic indicated the number of other items from which a single item is found to be significantly different using the default alpha = 0.05.
